# Supplementary material for: From netrin‐1‐targeted SPECT/CT to internal radiotherapy for management of advanced solid tumors
Source: EMBO Mol Med. 2023 Mar 6;15(4):e16732. doi: 10.15252/emmm.202216732 (PMC10086585; doi:10.15252/emmm.202216732)
Supplement: Supplementary file 2 — Source Data for Expanded View [file EMMM-15-e16732-s001.zip]

Archive with 4 entries (4 files):
- Figure EV1.zip
- Figure EV2.zip
- Figure EV3.zip
- Figure EV4.zip
