# Supplementary material for: From netrin‐1‐targeted SPECT/CT to internal radiotherapy for management of advanced solid tumors
Source: EMBO Mol Med. 2023 Mar 6;15(4):e16732. doi: 10.15252/emmm.202216732 (PMC10086585; doi:10.15252/emmm.202216732)
Supplement: Supplementary file 4 — Source Data for Figure 1 [file EMMM-15-e16732-s003.zip]

Archive with 30 entries (23 files):
- Figure 1/
- __MACOSX/._Figure 1
- Figure 1/1F/
- __MACOSX/Figure 1/._1F
- Figure 1/1A/
- __MACOSX/Figure 1/._1A
- Figure 1/1B/
- __MACOSX/Figure 1/._1B
- Figure 1/1E/
- __MACOSX/Figure 1/._1E
- Figure 1/1D/
- __MACOSX/Figure 1/._1D
- Figure 1/1C/
- __MACOSX/Figure 1/._1C
- Figure 1/1F/Bio-layer interferometry analysis, Numerical Values.xlsx
- __MACOSX/Figure 1/1F/._Bio-layer interferometry analysis, Numerical Values.xlsx
- Figure 1/1A/Netrin-1 , Micr.image IHC.pptx
- __MACOSX/Figure 1/1A/._Netrin-1 , Micr.image IHC.pptx
- Figure 1/1B/Netrin in the ECM of cancer cells, Numerical Values.xlsx
- __MACOSX/Figure 1/1B/._Netrin in the ECM of cancer cells, Numerical Values.xlsx
- Figure 1/1E/Quantification of netrin-1, Blot.pptx
- __MACOSX/Figure 1/1E/._Quantification of netrin-1, Blot.pptx
- Figure 1/1E/Quantification of netrin-1, Blot.xlsx
- __MACOSX/Figure 1/1E/._Quantification of netrin-1, Blot.xlsx
- Figure 1/1D/Quantification of netrin-1, Blot.pptx
- __MACOSX/Figure 1/1D/._Quantification of netrin-1, Blot.pptx
- Figure 1/1D/Quantification of netrin-1, Blot.xlsx
- __MACOSX/Figure 1/1D/._Quantification of netrin-1, Blot.xlsx
- Figure 1/1C/Models expressing netrin-1 + actin, Blot.pptx
- __MACOSX/Figure 1/1C/._Models expressing netrin-1 + actin, Blot.pptx
