# Supplementary material for: From netrin‐1‐targeted SPECT/CT to internal radiotherapy for management of advanced solid tumors
Source: EMBO Mol Med. 2023 Mar 6;15(4):e16732. doi: 10.15252/emmm.202216732 (PMC10086585; doi:10.15252/emmm.202216732)
Supplement: Supplementary file 4 — Source Data for Figure 1 [file EMMM-15-e16732-s003.zip › Figure 1/1F/Bio-layer interferometry analysis, Numerical Values.xlsx]

## Sheet: Vitronectin
Time (s)	300nM	250nM	200nM	150nM	75nM	50nM
0	0.0135535	0.00639195	0.0135759	0.00075086	0.00132106	-0.0006435
0.2	0.0130927	0.00686345	0.0142795	0.00098481	0.00180218	-0.000389
0.4	0.0142105	0.00844056	0.0159711	0.00216771	0.00283226	0.00140993
0.6	0.0150347	0.00953742	0.0170584	0.00263142	0.00366514	0.00224815
0.8	0.0155823	0.0112312	0.0187752	0.00378647	0.00458597	0.00292712
1	0.017063	0.0127552	0.0203597	0.00467756	0.00511544	0.0041059
1.2	0.0179545	0.0143139	0.022093	0.00600725	0.00554404	0.00478358
1.4	0.0195846	0.016267	0.0243857	0.0074718	0.00642324	0.00557052
1.6	0.0215315	0.0178641	0.0259468	0.00910133	0.00730682	0.00580892
1.8	0.0237805	0.0196359	0.0273548	0.0114087	0.00863729	0.00653038
2	0.0260281	0.0213134	0.0287306	0.0132532	0.00954615	0.00748549
2.2	0.028058	0.0226977	0.0304554	0.0147263	0.0102742	0.0081165
2.4	0.0292236	0.0243124	0.0316277	0.0149213	0.0107504	0.00851975
2.6	0.0311551	0.0260771	0.0325771	0.0161647	0.0104651	0.00833389
2.8	0.0335346	0.0275661	0.0330941	0.0175121	0.0113302	0.00823296
3	0.034576	0.0282193	0.0334616	0.0178723	0.0109756	0.0075033
3.2	0.0359835	0.0291074	0.0342603	0.0185438	0.0111252	0.00846887
3.4	0.0382164	0.0310858	0.0359586	0.0189001	0.0118051	0.00840105
3.6	0.0400093	0.032422	0.0363161	0.0187662	0.0122428	0.00832641
3.8	0.0420315	0.0341453	0.0374641	0.0189915	0.0130441	0.00864899
4	0.043298	0.0353932	0.0382935	0.0194732	0.0131281	0.00940983
4.2	0.0450387	0.0369624	0.0396296	0.019946	0.0135302	0.0101498
4.4	0.0476053	0.0382958	0.0412862	0.020473	0.014003	0.0113012
4.6	0.0485526	0.0388712	0.0421116	0.021033	0.0144985	0.0113632
4.8	0.0492183	0.0402928	0.0438881	0.0217179	0.014593	0.0116207
5	0.0510575	0.0417708	0.0450807	0.0221841	0.014881	0.0127564
5.2	0.0523742	0.0431774	0.0465016	0.0233315	0.0157303	0.0131591
5.4	0.0547311	0.0446218	0.04824	0.0247895	0.0168255	0.013532
5.6	0.0565545	0.0463246	0.0493128	0.0267925	0.017654	0.0136174
5.8	0.0585707	0.0472634	0.0504838	0.0284916	0.0188445	0.0148125
6	0.0610867	0.049147	0.0514466	0.0299719	0.0195139	0.015565
6.2	0.0626849	0.0503722	0.0528048	0.0318557	0.020348	0.0161096
6.4	0.0641593	0.0512278	0.053189	0.0329574	0.0206875	0.0164875
6.6	0.065865	0.0512978	0.0539268	0.0337662	0.0211219	0.0163178
6.8	0.0671035	0.0512882	0.05359	0.0343969	0.0209349	0.0161454
7	0.0675996	0.0516734	0.0540434	0.0347358	0.0204093	0.0164141
7.2	0.0699074	0.0530663	0.0554042	0.0365072	0.0209859	0.0170966
7.4	0.0717617	0.0544416	0.0564708	0.0377385	0.0217881	0.0170332
7.6	0.0727131	0.0549693	0.0562223	0.0380663	0.0220208	0.0171259
7.8	0.0741777	0.056567	0.0571298	0.0391956	0.0230016	0.0182171
8	0.0749235	0.0570542	0.0578287	0.039525	0.0226389	0.0177908
8.2	0.0766116	0.0579133	0.0591856	0.040185	0.0229179	0.0185088
8.4	0.0770386	0.0584577	0.0607225	0.0408362	0.023705	0.0189772
8.6	0.0778268	0.0598109	0.0621492	0.0414863	0.0244435	0.0192376
8.8	0.0781165	0.0610894	0.0634005	0.0412807	0.0250029	0.0192148
9	0.0794539	0.0630931	0.0648581	0.0422859	0.0259975	0.0198961
9.2	0.0808333	0.0645304	0.0661324	0.0427465	0.0259244	0.0197731
9.4	0.082286	0.066016	0.0672671	0.043091	0.0257648	0.0195732
9.6	0.0836009	0.0677056	0.0680574	0.0438885	0.0263652	0.0195282
9.8	0.0849388	0.069038	0.0687138	0.044394	0.0265499	0.0201838
10	0.0871383	0.0708155	0.0694481	0.0453823	0.0269171	0.020373
10.2	0.0880402	0.0718282	0.0705716	0.0458182	0.0277594	0.0207244
10.4	0.0897544	0.0723938	0.0714156	0.0456645	0.0277538	0.0206837
10.6	0.0914153	0.0730233	0.0726217	0.0454929	0.0283532	0.0208612
10.8	0.0929527	0.0741354	0.0733665	0.0463653	0.0287811	0.0216503
11	0.0945905	0.0757555	0.0739246	0.0471942	0.0291711	0.0221191
11.2	0.0967693	0.0767251	0.074821	0.0486613	0.0296119	0.0217646
11.4	0.09833	0.0774302	0.0759809	0.0495833	0.0302404	0.0220466
11.6	0.0989352	0.077001	0.0756269	0.0495009	0.0299088	0.0221371
11.8	0.100707	0.0774271	0.0764821	0.0508488	0.0306894	0.0225472
12	0.102041	0.0779736	0.078056	0.0517492	0.0308575	0.0227089
12.2	0.102976	0.0789459	0.0790178	0.0527222	0.0308922	0.0235706
12.4	0.1039	0.0793689	0.0801018	0.0539526	0.0317629	0.0240707
12.6	0.104508	0.0800996	0.0813391	0.0550371	0.0320766	0.0242703
12.8	0.104359	0.080338	0.082204	0.0560435	0.0325107	0.0248364
13	0.104944	0.0814772	0.0835673	0.0570871	0.0325912	0.0256027
13.2	0.106279	0.0823393	0.0843137	0.0574616	0.0326745	0.0259543
13.4	0.106505	0.0828449	0.0845255	0.0575413	0.033079	0.025775
13.6	0.107562	0.0849929	0.0858288	0.0590002	0.0346805	0.0264409
13.8	0.108442	0.0863653	0.087097	0.0600198	0.035267	0.0273372
14	0.109881	0.0872393	0.0885103	0.0602475	0.0360007	0.0276915
14.2	0.111215	0.0886401	0.0895721	0.0608979	0.0366836	0.028393
14.4	0.112005	0.089916	0.0902414	0.0616469	0.0370379	0.0287708
14.6	0.112362	0.0904088	0.0905684	0.0614991	0.0374428	0.0286612
14.8	0.113626	0.0918737	0.0916563	0.061789	0.0384024	0.0290416
15	0.114652	0.0927275	0.0920788	0.0622274	0.0386167	0.0276549
15.2	0.116453	0.0931554	0.0928357	0.0631023	0.0393052	0.027475
15.4	0.117384	0.0933002	0.0935827	0.0637439	0.0395668	0.0273285
15.6	0.118944	0.0938483	0.0936383	0.0643333	0.0400839	0.0275775
15.8	0.120959	0.0953928	0.0951339	0.0661278	0.0407471	0.0279319
16	0.122892	0.0968111	0.0961189	0.0668859	0.0405978	0.0282153
16.2	0.123308	0.0966628	0.0956655	0.0669176	0.0401581	0.0277219
16.4	0.124535	0.0970917	0.0965524	0.0675812	0.0407867	0.027939
16.6	0.125358	0.0982676	0.0973903	0.0682122	0.0408572	0.0278386
16.8	0.125875	0.0985332	0.09767	0.0684361	0.0405833	0.0277222
17	0.126968	0.0995566	0.0992595	0.0689692	0.0407236	0.0281206
17.2	0.12846	0.100462	0.0998221	0.0701528	0.0415045	0.0280991
17.4	0.12913	0.101546	0.100426	0.0709605	0.0416058	0.0278265
17.6	0.130339	0.102717	0.101689	0.0719727	0.0417286	0.0286708
17.8	0.131653	0.103192	0.102878	0.0726812	0.0415795	0.0294804
18	0.132886	0.104103	0.104078	0.0731235	0.0413568	0.0302143
18.2	0.134188	0.105313	0.10446	0.0738389	0.04106	0.0306085
18.4	0.134928	0.106659	0.105018	0.0747901	0.0416082	0.0307549
18.6	0.13612	0.107292	0.105649	0.0747346	0.0416129	0.0302962
18.8	0.137496	0.108457	0.106778	0.0745697	0.0423734	0.0306855
19	0.139229	0.109684	0.107696	0.0749941	0.0429079	0.0308172
19.2	0.141064	0.110346	0.108645	0.075183	0.0437258	0.0316613
19.4	0.14258	0.111982	0.109965	0.0759527	0.0443424	0.032419
19.6	0.144208	0.114392	0.110731	0.0766289	0.0456292	0.033329
19.8	0.145841	0.115446	0.111743	0.0779401	0.0459004	0.033885
20	0.146615	0.116087	0.111781	0.0776604	0.046035	0.0335252
20.2	0.146903	0.116608	0.111593	0.0773603	0.0458604	0.0327442
20.4	0.147816	0.118026	0.112049	0.0787517	0.0467669	0.0329279
20.6	0.148276	0.118526	0.112245	0.0794598	0.0466227	0.0330806
20.8	0.147942	0.118931	0.112819	0.0802433	0.0466963	0.0331281
21	0.148761	0.119798	0.11425	0.0812479	0.0473594	0.033671
21.2	0.149866	0.121183	0.114579	0.0829693	0.0478771	0.0340282
21.4	0.151119	0.122582	0.115095	0.0837766	0.0478898	0.0343118
21.6	0.152242	0.12327	0.115731	0.0845617	0.0479075	0.0345296
21.8	0.153765	0.12471	0.116775	0.0860438	0.0488255	0.0356206
22	0.154772	0.125362	0.11742	0.0876198	0.0491668	0.0361036
22.2	0.1558	0.127026	0.118271	0.0881476	0.0492864	0.0364377
22.4	0.156952	0.128183	0.119638	0.0892415	0.0499786	0.0369913
22.6	0.157904	0.128854	0.120422	0.0890196	0.050254	0.0368932
22.8	0.158496	0.129332	0.121986	0.0887331	0.0507478	0.0372266
23	0.159475	0.130634	0.123244	0.0888145	0.0512508	0.0375418
23.2	0.160406	0.131259	0.124209	0.0893662	0.052063	0.0374293
23.4	0.161337	0.132499	0.125472	0.089913	0.0526273	0.0375554
23.6	0.162534	0.133162	0.126324	0.0899964	0.0527239	0.0371924
23.8	0.164424	0.133906	0.128101	0.0907675	0.0529845	0.0373014
24	0.164848	0.134006	0.128156	0.090312	0.053247	0.0369231
24.2	0.164673	0.133943	0.128383	0.0901117	0.0531383	0.0357697
24.4	0.165432	0.134218	0.129113	0.091189	0.0539051	0.035704
24.6	0.166199	0.134259	0.129905	0.0906316	0.0533231	0.0357772
24.8	0.166912	0.135207	0.130204	0.0904005	0.0538272	0.0358321
25	0.168347	0.136052	0.131089	0.0912257	0.0541415	0.0364631
25.2	0.16908	0.136949	0.131055	0.0918188	0.053833	0.0361678
25.4	0.169832	0.137552	0.131018	0.0919525	0.0536657	0.0355364
25.6	0.170851	0.138651	0.131469	0.0935852	0.0538469	0.0363262
25.8	0.172424	0.13964	0.132743	0.094874	0.0546151	0.0377178
26	0.174065	0.141081	0.133995	0.096067	0.0554476	0.0388431
26.2	0.175482	0.142967	0.134302	0.096797	0.055726	0.0390891
26.4	0.176765	0.14412	0.135658	0.0981623	0.0562013	0.0399513
26.6	0.178167	0.145308	0.136278	0.0993212	0.0567249	0.0408042
26.8	0.178796	0.146716	0.137619	0.100556	0.056905	0.0415508
27	0.180432	0.148698	0.138677	0.10259	0.0577382	0.0420172
27.2	0.182305	0.150091	0.140461	0.104497	0.0582741	0.0430855
27.4	0.184146	0.151709	0.142183	0.105906	0.0591027	0.0439549
27.6	0.184878	0.152711	0.142827	0.106892	0.0596226	0.0439516
27.8	0.185685	0.153658	0.143889	0.109022	0.0607856	0.0444715
28	0.185993	0.152945	0.143858	0.109224	0.0606896	0.0441378
28.2	0.186628	0.153611	0.145156	0.110308	0.0613303	0.0440162
28.4	0.187949	0.154057	0.145731	0.11175	0.0618722	0.0445342
28.6	0.188766	0.154294	0.145754	0.111588	0.0615677	0.0449513
28.8	0.189046	0.154628	0.146067	0.111709	0.0613081	0.0447889
29	0.189459	0.154445	0.147211	0.112099	0.0607878	0.0446717
29.2	0.189045	0.154884	0.147641	0.111625	0.0606996	0.0435352
29.4	0.190029	0.155359	0.14879	0.111526	0.0605387	0.0440507
29.6	0.191913	0.156386	0.149878	0.112264	0.0612954	0.0446854
29.8	0.192879	0.156032	0.15059	0.111675	0.0615952	0.0438193
30	0.193507	0.156278	0.150508	0.111673	0.0612887	0.0434328
30.2	0.193923	0.156752	0.150425	0.112199	0.0613602	0.0428238
30.4	0.195062	0.157927	0.151775	0.11263	0.0620122	0.0437483
30.6	0.196527	0.158597	0.152352	0.113146	0.0623037	0.0443178
30.8	0.197745	0.15935	0.153348	0.113721	0.0628395	0.0452483
31	0.199228	0.160539	0.15412	0.114377	0.0637909	0.0458599
31.2	0.200095	0.160934	0.154316	0.114494	0.0641649	0.0466776
31.4	0.200528	0.162153	0.15498	0.115371	0.0664924	0.0470025
31.6	0.200297	0.161739	0.154686	0.115658	0.0667794	0.0466635
31.8	0.200707	0.161873	0.155551	0.116487	0.067331	0.0474314
32	0.201783	0.162674	0.156022	0.116084	0.067765	0.0480297
32.2	0.20224	0.163117	0.15625	0.116055	0.0680552	0.0484547
32.4	0.202548	0.163257	0.156245	0.115701	0.0679216	0.0489168
32.6	0.203115	0.164289	0.156532	0.115488	0.0677926	0.0494696
32.8	0.203331	0.165333	0.157618	0.115318	0.067877	0.0489207
33	0.203921	0.166236	0.158665	0.114964	0.0681678	0.0490974
33.2	0.204903	0.167223	0.159628	0.114987	0.0691889	0.0489448
33.4	0.206263	0.167704	0.160212	0.115185	0.0686472	0.0489452
33.6	0.207356	0.168719	0.161194	0.116202	0.0694191	0.0483669
33.8	0.207472	0.169011	0.16157	0.116608	0.0693124	0.0480903
34	0.208578	0.170045	0.162287	0.118358	0.0699736	0.0488492
34.2	0.209459	0.171814	0.16346	0.119668	0.070694	0.0493835
34.4	0.211279	0.173901	0.164595	0.120325	0.0714614	0.0504335
34.6	0.212949	0.174974	0.165412	0.121687	0.072429	0.0508609
34.8	0.214194	0.175875	0.16567	0.121964	0.0724631	0.0510881
35	0.215488	0.177374	0.166252	0.123014	0.0727452	0.0510628
35.2	0.21684	0.177805	0.166837	0.123813	0.0730789	0.0512672
35.4	0.218147	0.179174	0.168599	0.124987	0.0740084	0.0520535
35.6	0.219115	0.179319	0.168631	0.125868	0.0734793	0.0523887
35.8	0.21934	0.179673	0.168659	0.125685	0.072588	0.0525843
36	0.22025	0.180218	0.169574	0.12612	0.072082	0.0524122
36.2	0.220832	0.180436	0.17012	0.126401	0.0715041	0.0525699
36.4	0.222434	0.181401	0.171087	0.127713	0.0723783	0.0533468
36.6	0.223002	0.181664	0.171607	0.127989	0.0716941	0.0530451
36.8	0.224269	0.182272	0.172506	0.128603	0.071679	0.0530266
37	0.224988	0.182775	0.173716	0.128919	0.0718743	0.0539069
37.2	0.226134	0.182987	0.174303	0.129098	0.0722488	0.0538413
37.4	0.226707	0.183116	0.17465	0.129665	0.0726404	0.054385
37.6	0.227008	0.183483	0.17628	0.130797	0.0741021	0.0551329
37.8	0.227017	0.184035	0.176606	0.13122	0.073868	0.0552463
38	0.227217	0.184664	0.177318	0.131957	0.0745373	0.0557284
38.2	0.227483	0.186025	0.177948	0.132342	0.0749635	0.0562568
38.4	0.228514	0.187244	0.179615	0.132874	0.0767658	0.0565399
38.6	0.229814	0.18763	0.180128	0.133426	0.077434	0.0561097
38.8	0.230354	0.187809	0.180406	0.13292	0.0766075	0.0558544
39	0.23157	0.189223	0.181713	0.134249	0.0772617	0.0566209
39.2	0.232561	0.189981	0.182002	0.134254	0.0771826	0.0565353
39.4	0.233369	0.191176	0.182824	0.135133	0.0774344	0.0571047
39.6	0.233593	0.191442	0.182474	0.1359	0.0779025	0.0568214
39.8	0.234329	0.192699	0.183365	0.136166	0.0779111	0.0569873
40	0.235806	0.193925	0.184558	0.137604	0.0785708	0.0572774
40.2	0.23695	0.194538	0.184879	0.138522	0.0791081	0.0578669
40.4	0.238437	0.19526	0.185479	0.139043	0.0795213	0.0577346
40.6	0.23914	0.196095	0.186268	0.139899	0.0788246	0.0578423
40.8	0.240751	0.197593	0.187057	0.141286	0.0796345	0.0584786
41	0.24147	0.198388	0.187495	0.141348	0.0799702	0.0587213
41.2	0.242746	0.198616	0.187413	0.141806	0.0802437	0.0585978
41.4	0.243258	0.198833	0.188307	0.142898	0.0809968	0.0591226
41.6	0.243523	0.199519	0.189649	0.143441	0.0811458	0.058839
41.8	0.244583	0.199972	0.19026	0.144151	0.0809811	0.0590659
42	0.245199	0.200177	0.191036	0.144538	0.0824925	0.0592385
42.2	0.246786	0.201093	0.192224	0.145428	0.0836942	0.0599288
42.4	0.247517	0.200962	0.193807	0.145479	0.0842929	0.0595784
42.6	0.248975	0.201125	0.194037	0.145598	0.0843004	0.0598791
42.8	0.24908	0.201141	0.194814	0.145818	0.0844753	0.0598257
43	0.249384	0.201952	0.195389	0.146837	0.084879	0.0603645
43.2	0.248986	0.201905	0.195245	0.146687	0.0850215	0.0600765
43.4	0.248788	0.201787	0.195408	0.146932	0.0856373	0.0606201
43.6	0.249037	0.202678	0.195627	0.146924	0.0863715	0.0609423
43.8	0.249714	0.203408	0.19532	0.146896	0.0863249	0.0610661
44	0.249951	0.202972	0.194689	0.147079	0.086047	0.0608049
44.2	0.24987	0.203235	0.195331	0.146954	0.0856145	0.060887
44.4	0.250631	0.20489	0.195092	0.1469	0.0852137	0.0606277
44.6	0.251349	0.205977	0.195168	0.148012	0.0849108	0.0608042
44.8	0.251837	0.207037	0.195107	0.148038	0.0848937	0.0609167
45	0.252005	0.207802	0.195042	0.147971	0.0845819	0.0612587
45.2	0.252443	0.20914	0.195947	0.149057	0.0853365	0.0621829
45.4	0.253274	0.210235	0.196893	0.149637	0.0859372	0.0630696
45.6	0.254587	0.211673	0.198479	0.150483	0.086907	0.0637194
45.8	0.256213	0.21234	0.199555	0.151491	0.0874706	0.0645307
46	0.257237	0.213078	0.200932	0.152046	0.0879098	0.0647933
46.2	0.258815	0.213848	0.201747	0.153047	0.0878413	0.0653789
46.4	0.259742	0.213672	0.202346	0.153904	0.0880112	0.0653626
46.6	0.260748	0.214056	0.203071	0.154662	0.088115	0.0658823
46.8	0.260234	0.214324	0.203744	0.154952	0.0876302	0.0654843
47	0.260367	0.214707	0.204434	0.155963	0.0876207	0.0660819
47.2	0.260582	0.215132	0.204949	0.156177	0.0879765	0.0659375
47.4	0.261112	0.216053	0.205196	0.156382	0.0879303	0.0656187
47.6	0.262053	0.216998	0.205537	0.156927	0.0881162	0.0657825
47.8	0.263129	0.217445	0.205593	0.157016	0.088238	0.0655682
48	0.263962	0.217844	0.206459	0.157229	0.0887624	0.0658595
48.2	0.264356	0.218834	0.206566	0.157308	0.0884983	0.0655386
48.4	0.265172	0.219764	0.205819	0.157313	0.08863	0.0652969
48.6	0.265237	0.220475	0.206848	0.158083	0.0890437	0.0657776
48.8	0.265292	0.221158	0.207751	0.158079	0.0895419	0.0663935
49	0.26553	0.221075	0.207997	0.15811	0.0898011	0.0662237
49.2	0.266675	0.221828	0.209216	0.15903	0.0909698	0.0670995
49.4	0.268355	0.222727	0.210008	0.159784	0.0920352	0.0677174
49.6	0.269278	0.223617	0.21132	0.160978	0.0927622	0.068027
49.8	0.270882	0.224299	0.211463	0.161456	0.0933518	0.0684111
50	0.272014	0.224325	0.21229	0.162086	0.0936264	0.0687158
50.2	0.273042	0.224547	0.212432	0.162787	0.0942605	0.0690445
50.4	0.273089	0.224645	0.213268	0.162887	0.094168	0.0691316
50.6	0.273332	0.22514	0.214318	0.163398	0.0942168	0.0696087
50.8	0.27415	0.226082	0.215568	0.164363	0.0947024	0.0697705
51	0.275138	0.226577	0.216922	0.165417	0.0963898	0.0707776
51.2	0.276419	0.227482	0.218162	0.166709	0.0973629	0.071434
51.4	0.277313	0.228153	0.218482	0.167446	0.0975583	0.0718096
51.6	0.278014	0.228172	0.218677	0.16815	0.0979948	0.0722736
51.8	0.279101	0.229263	0.219232	0.168488	0.0986756	0.0727854
52	0.2792	0.229236	0.219223	0.168682	0.0994814	0.0725964
52.2	0.278901	0.22935	0.218881	0.169033	0.0985924	0.0719907
52.4	0.279189	0.229387	0.219418	0.169052	0.0982654	0.0721802
52.6	0.279095	0.229492	0.219954	0.169078	0.0979438	0.0719323
52.8	0.27884	0.229484	0.21987	0.168746	0.0979314	0.0714276
53	0.279576	0.229444	0.219889	0.168875	0.0974726	0.0702865
53.2	0.280299	0.230437	0.220379	0.169637	0.0973515	0.069992
53.4	0.281731	0.231693	0.220932	0.170469	0.0982395	0.0701181
53.6	0.282485	0.232863	0.221654	0.170757	0.0983742	0.0695022
53.8	0.28397	0.233875	0.221874	0.171622	0.0993527	0.0698569
54	0.284813	0.234202	0.223298	0.172866	0.100076	0.0705106
54.2	0.285629	0.235198	0.224282	0.173356	0.100519	0.0711797
54.4	0.286591	0.236448	0.225586	0.174658	0.10127	0.0717349
54.6	0.287714	0.237196	0.226703	0.175555	0.101735	0.0723605
54.8	0.288851	0.238481	0.227819	0.176556	0.102445	0.0727436
55	0.289641	0.239198	0.228752	0.177078	0.103078	0.0738949
55.2	0.29072	0.240331	0.230634	0.178151	0.102813	0.0745963
55.4	0.290736	0.240895	0.229767	0.178119	0.102178	0.07411
55.6	0.291887	0.241797	0.230714	0.178365	0.10319	0.0745813
55.8	0.292867	0.242864	0.231748	0.178617	0.103611	0.0751751
56	0.293095	0.2427	0.232148	0.178151	0.10343	0.0745059
56.2	0.293491	0.243301	0.233189	0.178116	0.102523	0.0747908
56.4	0.294081	0.243248	0.233081	0.177151	0.101706	0.074271
56.6	0.294308	0.243609	0.233247	0.177119	0.101219	0.07405
56.8	0.294444	0.244213	0.233858	0.177002	0.101539	0.0742948
57	0.295665	0.244539	0.23479	0.177391	0.101173	0.073767
57.2	0.296294	0.245144	0.236125	0.177817	0.101713	0.0743034
57.4	0.297519	0.246006	0.236818	0.178225	0.102854	0.0747742
57.6	0.297675	0.246334	0.237042	0.178993	0.103673	0.0746305
57.8	0.298417	0.246353	0.237179	0.180355	0.104391	0.0756814
58	0.29941	0.246926	0.237418	0.181485	0.104656	0.0764528
58.2	0.300036	0.247372	0.237468	0.181573	0.104784	0.0769453
58.4	0.301011	0.248366	0.237703	0.182344	0.105261	0.0774245
58.6	0.301119	0.248945	0.238119	0.182393	0.10497	0.0776507
58.8	0.302008	0.249897	0.238488	0.183	0.105476	0.0779572
59	0.302446	0.250036	0.238729	0.183501	0.105654	0.078253
59.2	0.302517	0.250997	0.239235	0.184793	0.105824	0.0785751
59.4	0.303061	0.251293	0.238941	0.185536	0.106848	0.078076
59.6	0.304418	0.252252	0.24031	0.186267	0.108108	0.0786888
59.8	0.304557	0.252821	0.240989	0.187292	0.108346	0.0789563
60	0.305005	0.253302	0.241643	0.187682	0.108765	0.0792676
60.2	0.305831	0.25419	0.24171	0.187745	0.108919	0.0800795
60.4	0.30643	0.25447	0.241419	0.18807	0.108714	0.0799893
60.6	0.30753	0.255885	0.243067	0.189319	0.109864	0.0818622
60.8	0.307565	0.256377	0.243535	0.189132	0.110741	0.0817207
61	0.308369	0.25633	0.244377	0.189683	0.111379	0.0819494
61.2	0.308629	0.256424	0.245137	0.189594	0.111921	0.0827964
61.4	0.309002	0.256314	0.24481	0.189346	0.112125	0.0818491
61.6	0.308956	0.255272	0.244665	0.189709	0.112085	0.0812218
61.8	0.310157	0.255485	0.24541	0.19026	0.111599	0.0819032
62	0.311665	0.255761	0.245722	0.190234	0.111707	0.0824257
62.2	0.311818	0.255841	0.246178	0.189779	0.111795	0.0822252
62.4	0.313039	0.257067	0.246805	0.190059	0.112165	0.0825484
62.6	0.313134	0.256922	0.246859	0.190848	0.112383	0.082865
62.8	0.313837	0.257367	0.247293	0.191552	0.112028	0.0827193
63	0.313819	0.257592	0.247648	0.192498	0.112213	0.0824397
63.2	0.313493	0.258799	0.248125	0.193615	0.111747	0.0828418
63.4	0.313525	0.259256	0.248772	0.194251	0.112213	0.0826017
63.6	0.31409	0.260953	0.24973	0.195709	0.112381	0.0839434
63.8	0.313897	0.262133	0.250034	0.196702	0.112735	0.0848593
64	0.314248	0.263653	0.250742	0.197099	0.112909	0.0861893
64.2	0.314778	0.265156	0.250535	0.197626	0.113106	0.0872229
64.4	0.314755	0.266133	0.251045	0.198469	0.113159	0.087672
64.6	0.314817	0.266613	0.251353	0.198366	0.113808	0.0877732
64.8	0.314592	0.266592	0.251197	0.19826	0.114012	0.0871232
65	0.315351	0.266749	0.251886	0.198181	0.114703	0.0874924
65.2	0.315968	0.267292	0.252749	0.197911	0.114931	0.0872365
65.4	0.316934	0.267376	0.253328	0.198065	0.1156	0.0860792
65.6	0.31771	0.267525	0.253709	0.198016	0.11618	0.0858671
65.8	0.318886	0.268178	0.254777	0.197983	0.116101	0.0855002
66	0.319935	0.268198	0.255155	0.1976	0.11667	0.0844858
66.2	0.320418	0.268871	0.255694	0.197645	0.116932	0.0841804
66.4	0.321583	0.269761	0.255941	0.198177	0.117553	0.0841173
66.6	0.321401	0.269828	0.256143	0.198139	0.117074	0.0835675
66.8	0.322453	0.271263	0.257623	0.198794	0.117505	0.0826765
67	0.322945	0.271381	0.258354	0.199281	0.118043	0.0825418
67.2	0.32414	0.273039	0.259533	0.200525	0.11899	0.0843118
67.4	0.325038	0.273425	0.259494	0.201831	0.119442	0.0855309
67.6	0.325985	0.274244	0.26005	0.202768	0.120063	0.0868075
67.8	0.325956	0.274155	0.260362	0.203248	0.12029	0.0879043
68	0.327014	0.275029	0.260871	0.204242	0.120383	0.0894384
68.2	0.327608	0.274936	0.260647	0.205029	0.120192	0.090037
68.4	0.328498	0.275267	0.262048	0.205383	0.120246	0.0905078
68.6	0.32887	0.275152	0.262381	0.205417	0.121156	0.0911308
68.8	0.33007	0.275916	0.262815	0.205286	0.121167	0.0920208
69	0.330771	0.276192	0.263698	0.205718	0.121413	0.0921993
69.2	0.33163	0.277022	0.264424	0.206304	0.121861	0.0929324
69.4	0.332427	0.277366	0.264618	0.206905	0.122382	0.0929241
69.6	0.333389	0.278162	0.264887	0.206686	0.122142	0.0933484
69.8	0.333778	0.278718	0.265864	0.206647	0.121764	0.0926253
70	0.334158	0.279046	0.266597	0.207012	0.121577	0.0928307
70.2	0.33455	0.280214	0.267481	0.207501	0.121865	0.093664
70.4	0.335045	0.281276	0.267857	0.207998	0.121836	0.093809
70.6	0.335283	0.282982	0.267981	0.208516	0.122054	0.0938988
70.8	0.335761	0.283698	0.268834	0.209322	0.122778	0.0939009
71	0.335978	0.283738	0.268611	0.209796	0.122705	0.0944265
71.2	0.336814	0.284856	0.268222	0.211228	0.123246	0.0957634
71.4	0.337053	0.284597	0.26749	0.212191	0.123109	0.0957814
71.6	0.337548	0.284956	0.267948	0.212411	0.123352	0.0958506
71.8	0.337767	0.284814	0.268724	0.212912	0.122743	0.0956474
72	0.338002	0.284589	0.268002	0.213631	0.122054	0.0955711
72.2	0.337494	0.284091	0.268714	0.213477	0.121841	0.094825
72.4	0.337855	0.284039	0.269605	0.213086	0.122431	0.0947616
72.6	0.337856	0.28384	0.269382	0.212882	0.122501	0.0945485
72.8	0.338261	0.283644	0.269662	0.212249	0.122349	0.094529
73	0.339277	0.284101	0.270499	0.21332	0.122613	0.0948762
73.2	0.339278	0.28428	0.270373	0.213287	0.123211	0.0950312
73.4	0.339987	0.284886	0.270563	0.213636	0.123807	0.0948551
73.6	0.340324	0.285646	0.271215	0.213141	0.123473	0.09481
73.8	0.340797	0.286347	0.271857	0.213097	0.124518	0.0947633
74	0.341741	0.286833	0.272801	0.213931	0.124839	0.0950511
74.2	0.342113	0.287557	0.273066	0.214251	0.125656	0.0951078
74.4	0.34312	0.28845	0.273244	0.214248	0.125838	0.0954717
74.6	0.343737	0.289598	0.2736	0.214537	0.126316	0.0956545
74.8	0.344466	0.28978	0.274488	0.215132	0.12655	0.0953289
75	0.346183	0.290961	0.274621	0.216352	0.127484	0.0957523
75.2	0.347378	0.291739	0.275569	0.217934	0.12868	0.096183
75.4	0.347847	0.291942	0.276087	0.217979	0.1288	0.0950003
75.6	0.348436	0.292703	0.276237	0.218607	0.128609	0.0942459
75.8	0.348942	0.293073	0.276709	0.219129	0.128707	0.0939745
76	0.349034	0.293212	0.276761	0.219837	0.129048	0.0939762
76.2	0.349214	0.29287	0.277019	0.219547	0.129604	0.0929407
76.4	0.350335	0.293646	0.277614	0.219974	0.130052	0.0934274
76.6	0.350919	0.29481	0.278895	0.220701	0.130132	0.094215
76.8	0.351355	0.295294	0.278982	0.220191	0.130169	0.0943026
77	0.352346	0.295683	0.278886	0.220959	0.130844	0.0945232
77.2	0.351819	0.295468	0.278936	0.221	0.130748	0.0948696
77.4	0.352187	0.296021	0.279926	0.221532	0.131751	0.0956136
77.6	0.35266	0.296173	0.28057	0.22113	0.13221	0.0960943
77.8	0.354297	0.296762	0.281483	0.221723	0.133223	0.0970977
78	0.354826	0.296664	0.282592	0.22234	0.133211	0.0972824
78.2	0.355053	0.296425	0.283174	0.222532	0.133423	0.0976862
78.4	0.35605	0.296759	0.28458	0.223441	0.132997	0.0987697
78.6	0.357098	0.297575	0.285729	0.224079	0.133422	0.100009
78.8	0.357349	0.298276	0.286841	0.22461	0.133791	0.100096
79	0.357898	0.298665	0.287662	0.224968	0.134211	0.100467
79.2	0.357877	0.299049	0.288643	0.225813	0.13483	0.100254
79.4	0.357905	0.299421	0.288465	0.226278	0.13438	0.0992694
79.6	0.358365	0.300699	0.289152	0.227995	0.13488	0.100196
79.8	0.359073	0.300975	0.289496	0.228458	0.135358	0.10047
80	0.359392	0.301115	0.290292	0.228834	0.135295	0.10022
80.2	0.359984	0.301528	0.290281	0.229165	0.135324	0.10006
80.4	0.36099	0.302803	0.291368	0.230191	0.135494	0.100837
80.6	0.361037	0.303066	0.291553	0.229818	0.13508	0.100454
80.8	0.361308	0.303154	0.290672	0.229075	0.13511	0.0998597
81	0.362028	0.302831	0.290281	0.229497	0.135508	0.100298
81.2	0.362076	0.302431	0.289838	0.228952	0.134535	0.100168
81.4	0.362585	0.30213	0.289718	0.228983	0.13484	0.100252
81.6	0.363831	0.302509	0.289614	0.229306	0.135116	0.100558
81.8	0.364636	0.302839	0.289794	0.22905	0.134665	0.100609
82	0.364769	0.302793	0.289518	0.229152	0.134942	0.10079
82.2	0.36576	0.303475	0.290093	0.229677	0.135173	0.100846
82.4	0.365996	0.303888	0.290918	0.230057	0.135667	0.101292
82.6	0.36654	0.304642	0.291726	0.229833	0.13648	0.101654
82.8	0.366394	0.305219	0.292598	0.229962	0.136897	0.101751
83	0.366593	0.305856	0.29309	0.229936	0.137345	0.101682
83.2	0.367374	0.306904	0.29409	0.23127	0.137994	0.102388
83.4	0.367995	0.307107	0.294752	0.231946	0.138448	0.102159
83.6	0.369473	0.308542	0.296029	0.233045	0.139222	0.102816
83.8	0.371026	0.309513	0.297387	0.233435	0.139721	0.103032
84	0.371362	0.310169	0.298586	0.233853	0.13998	0.103202
84.2	0.37147	0.311246	0.298716	0.234163	0.139775	0.103235
84.4	0.372135	0.311676	0.298977	0.234884	0.140488	0.103256
84.6	0.371546	0.312199	0.298992	0.234918	0.140132	0.102576
84.8	0.371468	0.312293	0.298546	0.234683	0.139346	0.102642
85	0.37199	0.31261	0.298148	0.234824	0.138762	0.102649
85.2	0.371926	0.312619	0.297841	0.23499	0.138575	0.102408
85.4	0.371544	0.312714	0.29765	0.235448	0.137972	0.102466
85.6	0.371261	0.312942	0.29743	0.235529	0.138134	0.102676
85.8	0.371817	0.313156	0.297673	0.235629	0.138265	0.103418
86	0.372121	0.313165	0.298022	0.236249	0.138871	0.103747
86.2	0.372504	0.313655	0.298624	0.237248	0.13961	0.103856
86.4	0.371504	0.312646	0.298962	0.237145	0.14012	0.104297
86.6	0.371394	0.312108	0.299419	0.237535	0.139717	0.104203
86.8	0.37065	0.312146	0.299082	0.236664	0.139562	0.104078
87	0.371459	0.312646	0.299691	0.236441	0.139448	0.103981
87.2	0.373244	0.313096	0.300592	0.237815	0.140752	0.105092
87.4	0.374688	0.313547	0.301526	0.23822	0.14143	0.105179
87.6	0.376031	0.314677	0.302509	0.238966	0.142473	0.105909
87.8	0.376429	0.315471	0.303006	0.239593	0.142836	0.106505
88	0.376731	0.316232	0.303092	0.240422	0.143216	0.107028
88.2	0.378314	0.318252	0.304799	0.241958	0.144655	0.108272
88.4	0.379276	0.319223	0.305406	0.243205	0.14628	0.108915
88.6	0.379789	0.320207	0.305927	0.243973	0.146054	0.109189
88.8	0.380354	0.320981	0.306374	0.244188	0.145728	0.108909
89	0.380715	0.32209	0.306417	0.2448	0.146185	0.109359
89.2	0.380736	0.322804	0.306885	0.245669	0.146438	0.109603
89.4	0.380806	0.323195	0.306882	0.245987	0.146406	0.109408
89.6	0.381483	0.323832	0.30737	0.246215	0.146629	0.109864
89.8	0.382714	0.324659	0.307961	0.246891	0.146989	0.109848
90	0.382511	0.325208	0.308156	0.246579	0.146694	0.109297
90.2	0.382456	0.325527	0.308023	0.246607	0.147143	0.109039
90.4	0.381494	0.324821	0.308194	0.246254	0.14691	0.108888
90.6	0.38156	0.324791	0.308812	0.246649	0.146108	0.10799
90.8	0.381615	0.325381	0.308926	0.24589	0.145505	0.107854
91	0.383813	0.325985	0.309962	0.246448	0.145428	0.107853
91.2	0.38457	0.325561	0.310207	0.24623	0.145674	0.108
91.4	0.385501	0.325568	0.311033	0.24653	0.145506	0.108177
91.6	0.386174	0.325738	0.311488	0.246706	0.14663	0.108837
91.8	0.387063	0.325979	0.31231	0.24723	0.146442	0.10927
92	0.38817	0.326375	0.313692	0.247601	0.147135	0.109835
92.2	0.389012	0.326685	0.314942	0.24804	0.148247	0.11049
92.4	0.389132	0.32626	0.314678	0.247507	0.148175	0.110569
92.6	0.389288	0.325761	0.314595	0.247057	0.147491	0.110421
92.8	0.388862	0.325459	0.314853	0.247282	0.147459	0.109945
93	0.388917	0.32535	0.314513	0.247708	0.148062	0.11092
93.2	0.389102	0.325908	0.314784	0.248254	0.148541	0.110819
93.4	0.389912	0.326316	0.315037	0.248425	0.149154	0.111174
93.6	0.389752	0.32659	0.314753	0.248751	0.148912	0.111479
93.8	0.390583	0.327737	0.315114	0.249642	0.149445	0.111376
94	0.391081	0.328608	0.315229	0.249988	0.150136	0.111811
94.2	0.39177	0.329382	0.316105	0.250746	0.151166	0.11223
94.4	0.391815	0.330094	0.316763	0.2517	0.151283	0.112665
94.6	0.393034	0.331727	0.318048	0.252945	0.151307	0.112429
94.8	0.394836	0.333177	0.319155	0.25304	0.152293	0.112931
95	0.396901	0.334516	0.320154	0.253684	0.153406	0.113308
95.2	0.397793	0.335255	0.320825	0.254626	0.154394	0.114264
95.4	0.398965	0.336082	0.321903	0.254976	0.155141	0.114665
95.6	0.399487	0.336685	0.322307	0.254855	0.155964	0.1152
95.8	0.400224	0.33728	0.323282	0.25518	0.156004	0.115197
96	0.399979	0.337714	0.323499	0.255171	0.156525	0.114972
96.2	0.400608	0.337978	0.323798	0.255389	0.156572	0.114927
96.4	0.400665	0.337185	0.323273	0.255047	0.156063	0.114744
96.6	0.399882	0.336783	0.322627	0.255476	0.155498	0.114461
96.8	0.399258	0.336555	0.322507	0.256158	0.154951	0.113847
97	0.398278	0.335654	0.321435	0.256093	0.154608	0.11385
97.2	0.397898	0.335475	0.321363	0.255727	0.154039	0.11374
97.4	0.397659	0.33494	0.32137	0.256077	0.153551	0.114292
97.6	0.397043	0.335166	0.320951	0.256181	0.153248	0.114201
97.8	0.397498	0.335896	0.321107	0.256207	0.153312	0.113611
98	0.397713	0.33634	0.321766	0.256374	0.153258	0.114282
98.2	0.398773	0.337553	0.323678	0.257444	0.154167	0.115507
98.4	0.399209	0.338337	0.324552	0.258018	0.154477	0.116064
98.6	0.400922	0.339946	0.326415	0.25925	0.155563	0.117232
98.8	0.401727	0.341243	0.327336	0.259859	0.157016	0.117722
99	0.403003	0.34253	0.32759	0.26063	0.15804	0.118081
99.2	0.403229	0.343233	0.327863	0.261033	0.158267	0.118705
99.4	0.403911	0.344195	0.328772	0.260563	0.158749	0.11884
99.6	0.404077	0.345235	0.329582	0.261257	0.159714	0.118824
99.8	0.404565	0.345442	0.330262	0.261063	0.159913	0.11799
100	0.404774	0.345626	0.330658	0.26153	0.160519	0.117644
100.2	0.40536	0.345319	0.330861	0.261524	0.160081	0.117186
100.4	0.404878	0.344564	0.330098	0.261221	0.159418	0.11697
100.6	0.404353	0.344619	0.329813	0.260961	0.158646	0.116462
100.8	0.404169	0.343607	0.329427	0.259449	0.15814	0.115839
101	0.404094	0.343021	0.328966	0.258769	0.157998	0.115761
101.2	0.404921	0.343179	0.329463	0.258455	0.158393	0.116126
101.4	0.405589	0.343613	0.329981	0.259049	0.158462	0.116667
101.6	0.405435	0.343752	0.329881	0.25862	0.158364	0.116159
101.8	0.405178	0.343823	0.329464	0.258567	0.15798	0.116287
102	0.405983	0.344053	0.330952	0.259834	0.158189	0.117771
102.2	0.407658	0.346241	0.332317	0.261821	0.160008	0.119689
102.4	0.40787	0.346914	0.33292	0.26264	0.159916	0.120369
102.6	0.409741	0.348165	0.33458	0.264429	0.161245	0.121898
102.8	0.410516	0.349553	0.335095	0.265662	0.162166	0.122421
103	0.411446	0.350638	0.336217	0.266354	0.162798	0.123181
103.2	0.412035	0.35129	0.337505	0.26763	0.163159	0.123975
103.4	0.412434	0.35183	0.338642	0.268765	0.163859	0.123705
103.6	0.41252	0.351742	0.338684	0.268878	0.163716	0.123171
103.8	0.412948	0.351388	0.338248	0.268616	0.163294	0.123109
104	0.413846	0.351897	0.338091	0.269335	0.163603	0.123706
104.2	0.413747	0.351754	0.337452	0.268879	0.162951	0.122788
104.4	0.414011	0.352017	0.337132	0.26921	0.162982	0.122619
104.6	0.414293	0.351945	0.337064	0.268872	0.162909	0.122487
104.8	0.414627	0.351435	0.336818	0.268891	0.163174	0.122227
105	0.415088	0.352118	0.336881	0.269467	0.163447	0.121806
105.2	0.414648	0.351772	0.336391	0.269071	0.162936	0.121053
105.4	0.414872	0.3523	0.33634	0.269181	0.162534	0.120558
105.6	0.413473	0.351674	0.335946	0.268238	0.161479	0.119947
105.8	0.413496	0.35182	0.335859	0.268321	0.161505	0.120502
106	0.414527	0.35276	0.337283	0.26987	0.161809	0.120914
106.2	0.415007	0.354948	0.338292	0.270811	0.162894	0.121679
106.4	0.415387	0.355209	0.339715	0.27122	0.163272	0.122619
106.6	0.417279	0.356234	0.34162	0.272981	0.164692	0.123859
106.8	0.417683	0.35719	0.342274	0.273829	0.165409	0.12445
107	0.418156	0.358237	0.343138	0.27526	0.166564	0.125215
107.2	0.41941	0.358538	0.343675	0.276805	0.167225	0.125463
107.4	0.420308	0.359306	0.344248	0.277096	0.167416	0.125651
107.6	0.421613	0.360293	0.344538	0.277614	0.167878	0.126006
107.8	0.422373	0.360896	0.345124	0.277536	0.168611	0.126264
108	0.42321	0.361738	0.345832	0.277859	0.169817	0.126478
108.2	0.423789	0.362259	0.346735	0.278979	0.170715	0.126479
108.4	0.424528	0.36237	0.347871	0.27968	0.171241	0.126639
108.6	0.424627	0.361941	0.348293	0.27906	0.170864	0.127081
108.8	0.42452	0.361933	0.348168	0.279075	0.170918	0.126637
109	0.424147	0.362224	0.348504	0.278163	0.170412	0.126019
109.2	0.423391	0.361914	0.348235	0.277607	0.16958	0.1258
109.4	0.423601	0.361587	0.34867	0.276962	0.169319	0.126443
109.6	0.422401	0.360691	0.348612	0.276494	0.168316	0.12687
109.8	0.422924	0.360284	0.348674	0.276956	0.168038	0.126634
110	0.423067	0.360335	0.348738	0.276991	0.168094	0.126354
110.2	0.422557	0.360218	0.348868	0.277326	0.168295	0.126934
110.4	0.423208	0.359895	0.349219	0.277701	0.168066	0.12748
110.6	0.423751	0.360185	0.349388	0.278983	0.16901	0.127376
110.8	0.424216	0.360552	0.349217	0.279477	0.169678	0.127799
111	0.424513	0.361344	0.349495	0.28072	0.170378	0.127346
111.2	0.424513	0.361064	0.35008	0.280947	0.170297	0.126634
111.4	0.425816	0.362072	0.351393	0.281405	0.170644	0.126517
111.6	0.425912	0.362373	0.351621	0.281926	0.170666	0.126184
111.8	0.426074	0.362984	0.352694	0.281648	0.17145	0.125622
112	0.426133	0.363758	0.353056	0.282029	0.172308	0.125036
112.2	0.426801	0.364731	0.353934	0.282783	0.173316	0.125056
112.4	0.426564	0.36449	0.354213	0.282257	0.173383	0.124713
112.6	0.426661	0.364668	0.35449	0.281784	0.172972	0.124535
112.8	0.426367	0.364766	0.353751	0.281529	0.173207	0.124439
113	0.427127	0.365073	0.354266	0.281239	0.173174	0.124198
113.2	0.428124	0.365517	0.354276	0.281754	0.173636	0.125233
113.4	0.428984	0.365366	0.354396	0.281623	0.173666	0.126267
113.6	0.430025	0.366803	0.355367	0.282546	0.174058	0.126987
113.8	0.431773	0.367647	0.356203	0.283492	0.174569	0.128089
114	0.432535	0.368366	0.357085	0.284251	0.176011	0.129222
114.2	0.433694	0.36938	0.358218	0.285321	0.176563	0.130668
114.4	0.435041	0.370376	0.358328	0.285347	0.177527	0.131226
114.6	0.435463	0.371137	0.358379	0.286204	0.178558	0.131299
114.8	0.43574	0.371123	0.358425	0.286094	0.178734	0.131392
115	0.435918	0.371687	0.358709	0.286398	0.178754	0.131049
115.2	0.435681	0.370968	0.35819	0.285769	0.178168	0.131152
115.4	0.436706	0.372012	0.35892	0.286245	0.178507	0.131126
115.6	0.435571	0.371685	0.35771	0.285501	0.178153	0.129963
115.8	0.435022	0.372321	0.358149	0.285811	0.178586	0.129564
116	0.434711	0.372648	0.357708	0.285781	0.17865	0.129389
116.2	0.434939	0.372488	0.35785	0.285941	0.178483	0.129477
116.4	0.4351	0.372032	0.358045	0.286201	0.178128	0.129156
116.6	0.435261	0.371821	0.357765	0.285989	0.177267	0.128329
116.8	0.435334	0.372024	0.35759	0.286017	0.17731	0.128498
117	0.43681	0.373032	0.358686	0.28732	0.177879	0.127951
117.2	0.438109	0.373632	0.359496	0.288494	0.177947	0.128923
117.4	0.438804	0.374352	0.360948	0.289875	0.178784	0.129412
117.6	0.439601	0.375949	0.363165	0.291413	0.179268	0.129769
117.8	0.44078	0.376327	0.364034	0.292679	0.179751	0.130921
118	0.441226	0.377079	0.365346	0.293408	0.1803	0.130971
118.2	0.441683	0.377609	0.365604	0.293976	0.180902	0.131721
118.4	0.441967	0.377788	0.365633	0.294619	0.181463	0.131969
118.6	0.442234	0.377963	0.365612	0.294496	0.181063	0.131891
118.8	0.442358	0.377958	0.365533	0.293776	0.180858	0.132052
119	0.442426	0.378231	0.365807	0.294344	0.180913	0.132801
119.2	0.441601	0.377447	0.365067	0.293903	0.181175	0.133006
119.4	0.440746	0.377168	0.365086	0.293714	0.181531	0.132468
119.6	0.439818	0.37675	0.364424	0.292764	0.181197	0.132114
119.8	0.439543	0.376992	0.36427	0.292667	0.180549	0.13256
120	0.440227	0.377004	0.363651	0.292227	0.180541	0.132485
120.2	0.440446	0.376761	0.363686	0.291876	0.180189	0.132594
120.4	0.440166	0.376872	0.363918	0.29174	0.180219	0.132871
120.6	0.438889	0.375873	0.362568	0.290805	0.179101	0.131453
120.8	0.439485	0.376869	0.36325	0.291437	0.179563	0.131596
121	0.44028	0.377036	0.363501	0.292346	0.179674	0.131077
121.2	0.440982	0.376991	0.364231	0.291999	0.179538	0.131199
121.4	0.441864	0.37757	0.365374	0.292617	0.180267	0.130925
121.6	0.442674	0.378739	0.366704	0.293577	0.180371	0.131287
121.8	0.443084	0.378874	0.366704	0.293802	0.180014	0.131357
122	0.443737	0.379477	0.367427	0.294216	0.179885	0.131413
122.2	0.444622	0.379613	0.367907	0.294754	0.180846	0.131555
122.4	0.445839	0.380198	0.368532	0.295313	0.18067	0.131957
122.6	0.446174	0.381379	0.368495	0.295212	0.180427	0.131792
122.8	0.447215	0.382149	0.369181	0.295813	0.181186	0.132926
123	0.447284	0.382277	0.369703	0.296536	0.182253	0.133512
123.2	0.447498	0.382473	0.369732	0.296086	0.183019	0.133938
123.4	0.447501	0.382893	0.370383	0.296148	0.182983	0.133819
123.6	0.448067	0.383975	0.370785	0.296582	0.183457	0.13467
123.8	0.44817	0.384277	0.370443	0.297251	0.183705	0.135719
124	0.449221	0.384711	0.370547	0.297804	0.184343	0.136476
124.2	0.449755	0.385211	0.371346	0.298488	0.18418	0.137351
124.4	0.450038	0.385845	0.371905	0.299286	0.184851	0.138052
124.6	0.450189	0.385911	0.371382	0.29927	0.184536	0.137383
124.8	0.451242	0.386567	0.3721	0.299564	0.185205	0.137908
125	0.451974	0.386643	0.37217	0.299436	0.184999	0.137973
125.2	0.452921	0.38695	0.372399	0.299471	0.185412	0.138387
125.4	0.453657	0.386939	0.372562	0.29975	0.184782	0.138441
125.6	0.45315	0.386696	0.372458	0.300194	0.184095	0.137865
125.8	0.452896	0.386611	0.372517	0.300087	0.183973	0.137544
126	0.453117	0.386831	0.373313	0.300527	0.183695	0.137466
126.2	0.452773	0.386616	0.373302	0.300402	0.183656	0.13702
126.4	0.452415	0.387059	0.374075	0.300849	0.183769	0.137388
126.6	0.452486	0.387669	0.374756	0.300821	0.184581	0.137055
126.8	0.453172	0.387711	0.375501	0.301418	0.18558	0.137825
127	0.452384	0.388214	0.376192	0.301745	0.186053	0.137464
127.2	0.452594	0.388237	0.377114	0.302326	0.186359	0.137718
127.4	0.452588	0.388464	0.378098	0.303206	0.185828	0.137293
127.6	0.45302	0.389074	0.378452	0.304044	0.186644	0.13815
127.8	0.453796	0.3892	0.378866	0.304832	0.187439	0.138518
128	0.45477	0.38987	0.379179	0.305076	0.187996	0.138417
128.2	0.455695	0.390738	0.379806	0.305376	0.18867	0.138996
128.4	0.456865	0.391133	0.380534	0.305566	0.189816	0.139262
128.6	0.457953	0.39147	0.380108	0.305455	0.190189	0.139407
128.8	0.457988	0.391124	0.379783	0.305175	0.189974	0.139444
129	0.459141	0.391489	0.379773	0.305796	0.190544	0.140549
129.2	0.459528	0.391518	0.379247	0.306352	0.191142	0.141059
129.4	0.459431	0.391408	0.378341	0.305957	0.189975	0.140878
129.6	0.459616	0.392229	0.378927	0.30685	0.191019	0.141253
129.8	0.45959	0.392562	0.379162	0.30687	0.191071	0.141011
130	0.459481	0.392423	0.379227	0.307076	0.190363	0.140899
130.2	0.459344	0.392369	0.379016	0.307188	0.190564	0.141413
130.4	0.458978	0.39218	0.379414	0.306633	0.190849	0.141093
130.6	0.458907	0.392201	0.379302	0.306948	0.190575	0.140146
130.8	0.459512	0.392655	0.379584	0.307913	0.190773	0.140639
131	0.460081	0.393252	0.380298	0.308108	0.190635	0.140205
131.2	0.460515	0.391961	0.380129	0.308517	0.189815	0.139654
131.4	0.46076	0.392737	0.380669	0.309295	0.189729	0.139885
131.6	0.461122	0.393191	0.380908	0.309681	0.190412	0.140601
131.8	0.461581	0.393423	0.381224	0.309584	0.190706	0.140782
132	0.46162	0.394091	0.381488	0.309573	0.190737	0.141397
132.2	0.462732	0.394978	0.382258	0.310194	0.191529	0.142974
132.4	0.464027	0.395667	0.383578	0.310914	0.192432	0.143784
132.6	0.464403	0.396328	0.384126	0.311383	0.192856	0.144731
132.8	0.464286	0.396543	0.385136	0.311653	0.192882	0.14494
133	0.465092	0.397023	0.385908	0.312169	0.193791	0.145776
133.2	0.464773	0.397702	0.386015	0.312832	0.194346	0.146216
133.4	0.465131	0.398134	0.386073	0.312625	0.193948	0.145959
133.6	0.465649	0.398784	0.38731	0.312718	0.195044	0.145883
133.8	0.465495	0.39862	0.386967	0.312462	0.194819	0.144759
134	0.465372	0.3983	0.387132	0.312094	0.194259	0.144293
134.2	0.465757	0.398064	0.386762	0.311619	0.194051	0.143683
134.4	0.46579	0.398056	0.38693	0.310902	0.194312	0.143338
134.6	0.466042	0.39832	0.38706	0.311385	0.194258	0.143113
134.8	0.467257	0.398888	0.387985	0.311796	0.195156	0.143918
135	0.467479	0.398964	0.387809	0.311663	0.19526	0.143252
135.2	0.467878	0.399164	0.387986	0.312183	0.195934	0.144074
135.4	0.46864	0.400451	0.388622	0.313071	0.196421	0.144524
135.6	0.468666	0.400626	0.388004	0.312707	0.195843	0.14393
135.8	0.469271	0.401874	0.387839	0.313115	0.195554	0.144453
136	0.469762	0.402254	0.388092	0.313941	0.195738	0.145158
136.2	0.469772	0.403089	0.388545	0.315015	0.195656	0.145726
136.4	0.46956	0.403649	0.389259	0.314825	0.195731	0.145518
136.6	0.469229	0.403818	0.389584	0.315179	0.195483	0.146143
136.8	0.46933	0.404517	0.390347	0.315478	0.195717	0.146095
137	0.469574	0.404889	0.391119	0.316443	0.196615	0.147034
137.2	0.469467	0.405254	0.391137	0.316759	0.197376	0.146843
137.4	0.469476	0.404828	0.3907	0.316222	0.196793	0.145522
137.6	0.469832	0.404842	0.390954	0.316208	0.197754	0.14526
137.8	0.469842	0.404926	0.390877	0.315836	0.197835	0.144862
138	0.47012	0.404238	0.390983	0.315921	0.197597	0.14439
138.2	0.470416	0.40415	0.390736	0.31656	0.197995	0.144965
138.4	0.470158	0.404343	0.391714	0.316588	0.198477	0.14562
138.6	0.471172	0.404604	0.39228	0.317111	0.198756	0.145717
138.8	0.47207	0.404782	0.393324	0.31758	0.199528	0.146357
139	0.472548	0.405276	0.393351	0.317638	0.200038	0.146313
139.2	0.474075	0.406328	0.394579	0.318839	0.201067	0.146808
139.4	0.474262	0.406568	0.394818	0.318998	0.200839	0.14661
139.6	0.474737	0.407047	0.394221	0.319094	0.200402	0.146828
139.8	0.475988	0.407707	0.395212	0.320854	0.201098	0.148163
140	0.475933	0.408134	0.396022	0.321517	0.201698	0.148877
140.2	0.475258	0.40862	0.396161	0.322101	0.201616	0.148596
140.4	0.475355	0.408899	0.396429	0.321444	0.202298	0.148876
140.6	0.475183	0.409147	0.397271	0.32167	0.203035	0.149813
140.8	0.47501	0.409463	0.397464	0.321552	0.203526	0.149254
141	0.475458	0.409861	0.397407	0.321313	0.203969	0.149312
141.2	0.475591	0.410076	0.396916	0.320995	0.204042	0.148653
141.4	0.47566	0.410018	0.396468	0.320425	0.203458	0.148112
141.6	0.476155	0.409981	0.396171	0.320197	0.203805	0.148752
141.8	0.476424	0.410091	0.39627	0.319713	0.203286	0.148641
142	0.476846	0.410288	0.396449	0.320705	0.203393	0.148758
142.2	0.476945	0.410251	0.396274	0.321222	0.203131	0.148829
142.4	0.477538	0.410405	0.396981	0.321274	0.203026	0.14863
142.6	0.478378	0.410878	0.396975	0.321897	0.203023	0.14897
142.8	0.478154	0.410591	0.397544	0.321697	0.203052	0.148925
143	0.478122	0.410382	0.397425	0.321575	0.203307	0.148713
143.2	0.479346	0.410287	0.397891	0.322306	0.203796	0.149235
143.4	0.479423	0.410417	0.398313	0.323122	0.203488	0.150404
143.6	0.480824	0.410773	0.399003	0.324494	0.203428	0.151413
143.8	0.481097	0.410738	0.399882	0.325624	0.203865	0.151886
144	0.480169	0.411013	0.399995	0.325399	0.203907	0.151524
144.2	0.479904	0.410431	0.400073	0.325661	0.2041	0.151177
144.4	0.48033	0.411185	0.401425	0.325891	0.205162	0.151722
144.6	0.480486	0.412142	0.402622	0.326667	0.205977	0.15241
144.8	0.480577	0.413016	0.40232	0.326798	0.206344	0.152185
145	0.48122	0.414046	0.402974	0.327366	0.207339	0.152997
145.2	0.481752	0.415519	0.403645	0.328108	0.207753	0.153668
145.4	0.482063	0.415792	0.403789	0.32763	0.207783	0.153083
145.6	0.48311	0.416007	0.404622	0.327956	0.208297	0.153566
145.8	0.484417	0.416956	0.405731	0.328014	0.208922	0.153654
146	0.484627	0.417597	0.40608	0.327979	0.208913	0.153857
146.2	0.484357	0.417752	0.405804	0.327875	0.208879	0.154006
146.4	0.483727	0.417739	0.405266	0.327127	0.207853	0.153906
146.6	0.483663	0.417989	0.405175	0.327197	0.208042	0.154432
146.8	0.483163	0.41674	0.404916	0.326372	0.207798	0.15401
147	0.483734	0.41685	0.40457	0.326104	0.208121	0.154312
147.2	0.484609	0.417131	0.4052	0.326724	0.207747	0.154951
147.4	0.484957	0.417547	0.405545	0.327163	0.20695	0.155596
147.6	0.485866	0.417332	0.406133	0.327415	0.206585	0.156193
147.8	0.485554	0.416755	0.406036	0.327539	0.206051	0.15598
148	0.48596	0.416679	0.407053	0.327847	0.206101	0.15657
148.2	0.486537	0.416905	0.407701	0.328558	0.206473	0.15713
148.4	0.487235	0.418047	0.409045	0.328781	0.207006	0.157829
148.6	0.487424	0.418521	0.409656	0.329323	0.20772	0.158395
148.8	0.488256	0.419843	0.410195	0.330342	0.208508	0.15886
149	0.488552	0.4208	0.411318	0.330984	0.209231	0.159317
149.2	0.489198	0.421521	0.411553	0.330901	0.209437	0.158798
149.4	0.489793	0.42121	0.411947	0.331451	0.210081	0.15792
149.6	0.490795	0.421311	0.412489	0.331708	0.210182	0.158088
149.8	0.490522	0.421245	0.412327	0.331453	0.210081	0.157439
150	0.489955	0.421131	0.411727	0.330523	0.209329	0.156945
150.2	0.488948	0.421494	0.41118	0.330373	0.209382	0.156736
150.4	0.488592	0.421291	0.41058	0.330139	0.208987	0.156182
150.6	0.489161	0.421112	0.410253	0.330432	0.20989	0.156142
150.8	0.489391	0.420965	0.40983	0.330088	0.210407	0.155305
151	0.490337	0.422071	0.409747	0.330593	0.211229	0.155397
151.2	0.490739	0.422742	0.409757	0.331319	0.211031	0.156045
151.4	0.491528	0.423115	0.409221	0.331173	0.21098	0.156618
151.6	0.491845	0.423275	0.409726	0.331586	0.210796	0.157375
151.8	0.492167	0.423001	0.409569	0.331263	0.210655	0.157505
152	0.49294	0.423138	0.410045	0.331142	0.210825	0.158635
152.2	0.49386	0.423933	0.41048	0.331947	0.211061	0.159335
152.4	0.494796	0.424236	0.411566	0.331629	0.211381	0.159999
152.6	0.495469	0.425158	0.413248	0.332318	0.212326	0.160661
152.8	0.496241	0.426004	0.414091	0.333045	0.212358	0.160948
153	0.495972	0.425757	0.41471	0.333046	0.212413	0.160932
153.2	0.496363	0.42463	0.415003	0.333454	0.212082	0.160509
153.4	0.496584	0.424233	0.415812	0.334343	0.21197	0.160537
153.6	0.496545	0.423954	0.416667	0.334488	0.212034	0.160396
153.8	0.496351	0.423798	0.416716	0.334782	0.211683	0.159958
154	0.495531	0.423627	0.416491	0.334128	0.211154	0.159724
154.2	0.49512	0.424056	0.4174	0.335144	0.2115	0.160343
154.4	0.494696	0.423732	0.416738	0.334947	0.211958	0.159989
154.6	0.495487	0.424357	0.41709	0.335834	0.213407	0.160515
154.8	0.496248	0.426043	0.418019	0.337062	0.214894	0.160955
155	0.496249	0.426801	0.418031	0.337338	0.215049	0.161376
155.2	0.496388	0.427226	0.418136	0.33753	0.214966	0.161844
155.4	0.49682	0.427716	0.41819	0.337189	0.215314	0.162165
155.6	0.497387	0.42815	0.418625	0.337553	0.215336	0.162622
155.8	0.498203	0.428908	0.418836	0.338379	0.216344	0.163038
156	0.498445	0.429909	0.419299	0.33902	0.217321	0.163648
156.2	0.499415	0.431546	0.420422	0.340203	0.21765	0.164133
156.4	0.499154	0.431625	0.421165	0.340568	0.218211	0.163672
156.6	0.498694	0.43194	0.421562	0.340977	0.217922	0.163714
156.8	0.499306	0.432049	0.421122	0.341807	0.217576	0.163592
157	0.499975	0.432353	0.42191	0.342363	0.217559	0.163661
157.2	0.501013	0.43195	0.421967	0.342697	0.217093	0.163971
157.4	0.50147	0.432235	0.422089	0.343334	0.21692	0.164246
157.6	0.500797	0.431785	0.421512	0.342849	0.216274	0.163389
157.8	0.50052	0.431977	0.420778	0.342966	0.215597	0.163234
158	0.500357	0.432389	0.42126	0.343201	0.215764	0.163609
158.2	0.501396	0.433368	0.422138	0.344106	0.216864	0.164339
158.4	0.501173	0.433446	0.42121	0.343078	0.217501	0.163819
158.6	0.502055	0.433939	0.422096	0.344232	0.218473	0.164629
158.8	0.502368	0.434152	0.422253	0.344279	0.218732	0.164366
159	0.502121	0.433374	0.422003	0.344059	0.218477	0.164195
159.2	0.503101	0.433461	0.422441	0.344669	0.218623	0.164594
159.4	0.503645	0.434185	0.423257	0.345572	0.219163	0.165189
159.6	0.504019	0.434395	0.423747	0.346377	0.219824	0.165616
159.8	0.504481	0.435552	0.424896	0.346926	0.221099	0.166203
160	0.504003	0.436031	0.424936	0.346799	0.221148	0.166287
160.2	0.503634	0.435846	0.424591	0.346618	0.220471	0.165953
160.4	0.503698	0.435345	0.42432	0.34656	0.22097	0.165603
160.6	0.504787	0.435721	0.424922	0.346073	0.220762	0.165884
160.8	0.505632	0.436255	0.425463	0.346394	0.221082	0.165965
161	0.506539	0.436298	0.426412	0.346333	0.221493	0.166291
161.2	0.507038	0.435801	0.425849	0.346307	0.220999	0.166267
161.4	0.506804	0.435779	0.426377	0.347028	0.220788	0.165738
161.6	0.506583	0.435496	0.425961	0.346479	0.220389	0.165
161.8	0.506684	0.436147	0.42618	0.346499	0.221102	0.16553
162	0.506812	0.436373	0.426363	0.346954	0.221071	0.165382
162.2	0.506425	0.436742	0.425898	0.346535	0.220942	0.165009
162.4	0.506147	0.436143	0.424915	0.345887	0.220626	0.16418
162.6	0.506439	0.436414	0.424763	0.346844	0.22119	0.164591
162.8	0.50751	0.43722	0.424536	0.347539	0.221315	0.164182
163	0.508536	0.437926	0.425132	0.348542	0.221209	0.164874
163.2	0.509032	0.438909	0.426137	0.349559	0.22143	0.165777
163.4	0.509275	0.440538	0.426692	0.350783	0.221914	0.166751
163.6	0.510044	0.441672	0.427466	0.351593	0.222599	0.167575
163.8	0.510702	0.442591	0.428138	0.351341	0.222519	0.168475
164	0.509997	0.442244	0.427754	0.35106	0.222624	0.168163
164.2	0.510473	0.442409	0.427785	0.351143	0.223346	0.168108
164.4	0.511567	0.443119	0.429238	0.351603	0.224747	0.169297
164.6	0.511965	0.443206	0.430567	0.351649	0.225292	0.169762
164.8	0.511628	0.442873	0.431082	0.351491	0.226397	0.170275
165	0.512329	0.442759	0.431578	0.351421	0.227178	0.171037
165.2	0.512247	0.442695	0.431975	0.351407	0.227273	0.171244
165.4	0.512468	0.442835	0.432713	0.351552	0.227678	0.171269
165.6	0.512755	0.443002	0.433121	0.351215	0.228297	0.171691
165.8	0.512157	0.442872	0.433223	0.350598	0.228655	0.171109
166	0.511722	0.442582	0.432868	0.349756	0.22752	0.1698
166.2	0.510985	0.442199	0.431917	0.349067	0.226984	0.168813
166.4	0.512598	0.442321	0.432684	0.349512	0.227559	0.169409
166.6	0.512796	0.442503	0.432044	0.349625	0.227337	0.168404
166.8	0.513064	0.442914	0.432137	0.349802	0.226454	0.168127
167	0.513447	0.443375	0.432503	0.349729	0.226137	0.168336
167.2	0.513686	0.444088	0.432953	0.350561	0.226388	0.16912
167.4	0.513173	0.44484	0.432792	0.351408	0.225914	0.169206
167.6	0.513162	0.444565	0.433149	0.351796	0.225448	0.169525
167.8	0.513072	0.444846	0.433488	0.35187	0.22513	0.17015
168	0.513026	0.444753	0.43388	0.352541	0.22518	0.170318
168.2	0.513623	0.445142	0.434208	0.353358	0.225301	0.171495
168.4	0.512889	0.444566	0.434069	0.352551	0.225113	0.172101
168.6	0.512879	0.44447	0.434071	0.352658	0.22522	0.172025
168.8	0.513601	0.443913	0.433881	0.35243	0.224986	0.17207
169	0.514449	0.44454	0.433669	0.352781	0.224944	0.17295
169.2	0.514785	0.444884	0.434258	0.353523	0.225068	0.173388
169.4	0.515193	0.444925	0.434494	0.35347	0.225168	0.172905
169.6	0.515423	0.445148	0.435213	0.354505	0.22581	0.173046
169.8	0.515754	0.444897	0.435472	0.354914	0.225834	0.172779
170	0.515729	0.445017	0.435333	0.354295	0.225377	0.172309
170.2	0.516012	0.445539	0.435104	0.355363	0.226198	0.172358
170.4	0.517059	0.44657	0.436679	0.356403	0.226839	0.17344
170.6	0.516917	0.447036	0.436339	0.356644	0.22731	0.172387
170.8	0.517241	0.448071	0.437158	0.357395	0.2278	0.173044
171	0.518192	0.448647	0.437809	0.357615	0.228011	0.173499
171.2	0.518159	0.448529	0.438113	0.357641	0.227813	0.173497
171.4	0.517811	0.449321	0.439159	0.357888	0.227872	0.173701
171.6	0.518547	0.449864	0.439831	0.358498	0.228395	0.174531
171.8	0.519149	0.450732	0.440356	0.358687	0.228825	0.174833
172	0.519563	0.451346	0.440713	0.358545	0.229112	0.174903
172.2	0.519333	0.450948	0.439972	0.358212	0.22945	0.174563
172.4	0.51976	0.450772	0.439673	0.357727	0.229507	0.173948
172.6	0.52017	0.450856	0.439806	0.358685	0.229804	0.174453
172.8	0.520459	0.450557	0.439956	0.358314	0.228931	0.174785
173	0.520625	0.450389	0.440236	0.358422	0.229131	0.174649
173.2	0.520544	0.449942	0.44094	0.358809	0.229605	0.174609
173.4	0.520475	0.448757	0.440972	0.358019	0.22942	0.173687
173.6	0.520873	0.44896	0.441472	0.358381	0.229699	0.174267
173.8	0.520963	0.449146	0.441566	0.358056	0.230143	0.174135
174	0.521107	0.450049	0.441723	0.358169	0.230874	0.17471
174.2	0.520994	0.450512	0.44182	0.359046	0.23221	0.175164
174.4	0.520883	0.451024	0.442928	0.360051	0.232595	0.176228
174.6	0.521178	0.451172	0.442772	0.359993	0.232728	0.175595
174.8	0.521211	0.451549	0.443288	0.360401	0.232625	0.175642
175	0.522311	0.451958	0.443815	0.360478	0.233177	0.176592
175.2	0.523023	0.452652	0.444149	0.360736	0.233875	0.176702
175.4	0.523697	0.454019	0.444612	0.361271	0.234394	0.176932
175.6	0.524637	0.454437	0.444453	0.362329	0.234807	0.177022
175.8	0.52464	0.455243	0.443848	0.362308	0.235027	0.176659
176	0.525685	0.455676	0.44362	0.362898	0.235285	0.176888
176.2	0.526434	0.456169	0.444155	0.363826	0.235718	0.177519
176.4	0.527318	0.456699	0.44464	0.364479	0.235581	0.177829
176.6	0.52657	0.457011	0.445028	0.364879	0.23538	0.178178
176.8	0.526955	0.457505	0.445692	0.364659	0.234968	0.178324
177	0.52764	0.457488	0.446158	0.364984	0.235658	0.178156
177.2	0.527358	0.457919	0.446669	0.364927	0.236018	0.178367
177.4	0.527665	0.457954	0.447164	0.363966	0.236021	0.178478
177.6	0.528096	0.459072	0.447616	0.364483	0.236634	0.179451
177.8	0.52815	0.459605	0.448321	0.364224	0.237423	0.179746
178	0.528193	0.459679	0.448894	0.36501	0.237964	0.180437
178.2	0.527952	0.459724	0.449913	0.365054	0.238455	0.180567
178.4	0.527907	0.459551	0.450448	0.365272	0.237846	0.180248
178.6	0.52843	0.459465	0.451138	0.365695	0.238171	0.180421
178.8	0.529459	0.459767	0.451643	0.366786	0.23888	0.180977
179	0.53036	0.459765	0.451625	0.367105	0.239594	0.181486
179.2	0.530444	0.459571	0.450922	0.366665	0.239306	0.180508
179.4	0.530349	0.459043	0.450474	0.366619	0.238402	0.179718
179.6	0.53032	0.458155	0.449828	0.366971	0.23798	0.179077
179.8	0.529912	0.457929	0.449075	0.366767	0.237605	0.17875
180	0.53012	0.457906	0.44906	0.367043	0.237418	0.179023
180.2	0.529092	0.457706	0.448954	0.367071	0.237319	0.178607
180.4	0.528531	0.456946	0.448098	0.366827	0.236113	0.177786
180.6	0.527729	0.456746	0.447885	0.366265	0.235756	0.1778
180.8	0.528809	0.457016	0.448286	0.366783	0.236232	0.178647
181	0.528894	0.456896	0.448105	0.367101	0.236359	0.178843
181.2	0.528861	0.457277	0.448139	0.367256	0.236267	0.178482
181.4	0.529382	0.458008	0.448496	0.367577	0.236903	0.179686
181.6	0.529999	0.458495	0.448904	0.368611	0.237159	0.179685
181.8	0.530279	0.459241	0.450124	0.368616	0.23773	0.180036
182	0.531361	0.459426	0.450703	0.369759	0.238035	0.180896
182.2	0.532407	0.460428	0.451949	0.370332	0.238184	0.181989
182.4	0.533328	0.460844	0.451805	0.370642	0.238218	0.181703
182.6	0.53447	0.461841	0.452409	0.37137	0.239198	0.183007
182.8	0.535618	0.462696	0.45278	0.371377	0.23976	0.18311
183	0.535806	0.463657	0.453599	0.37115	0.240337	0.183777
183.2	0.535723	0.463796	0.453933	0.370412	0.240291	0.183602
183.4	0.535521	0.464079	0.454465	0.371227	0.240295	0.184228
183.6	0.535656	0.464186	0.454261	0.371232	0.240373	0.183693
183.8	0.535865	0.464387	0.45417	0.371697	0.240771	0.184156
184	0.534692	0.464228	0.453908	0.371644	0.240674	0.183898
184.2	0.533841	0.463397	0.453749	0.370881	0.240172	0.183186
184.4	0.533738	0.463133	0.453649	0.370443	0.239668	0.182784
184.6	0.53413	0.462922	0.453684	0.370498	0.240396	0.182937
184.8	0.535259	0.463295	0.454531	0.371353	0.241667	0.183827
185	0.534679	0.462834	0.453851	0.371141	0.24182	0.183453
185.2	0.53427	0.463369	0.453931	0.37181	0.242363	0.183309
185.4	0.534688	0.463653	0.454211	0.372587	0.243025	0.183672
185.6	0.535484	0.464071	0.455139	0.373833	0.243326	0.183374
185.8	0.536174	0.46462	0.455998	0.373973	0.243462	0.184024
186	0.536518	0.464309	0.455894	0.373984	0.24346	0.184321
186.2	0.536769	0.465075	0.456205	0.373824	0.243613	0.18454
186.4	0.537017	0.465441	0.45582	0.374025	0.24405	0.184362
186.6	0.537523	0.465663	0.456654	0.373973	0.244231	0.184419
186.8	0.537738	0.465399	0.457051	0.373785	0.244765	0.184836
187	0.537633	0.46563	0.457939	0.374332	0.244956	0.18568
187.2	0.537753	0.465116	0.457983	0.374453	0.244482	0.185664
187.4	0.537782	0.464827	0.457659	0.374994	0.244333	0.185632
187.6	0.538447	0.464914	0.457721	0.374889	0.244355	0.185495
187.8	0.538184	0.464319	0.457346	0.374582	0.243735	0.185479
188	0.537828	0.464073	0.45742	0.373703	0.243076	0.185108
188.2	0.538849	0.464497	0.458187	0.373913	0.243526	0.185994
188.4	0.53984	0.464351	0.457921	0.373988	0.243508	0.186269
188.6	0.540858	0.464759	0.458354	0.374292	0.244115	0.187162
188.8	0.541153	0.465057	0.459057	0.374766	0.24458	0.18784
189	0.540724	0.464753	0.458469	0.375215	0.243944	0.18718
189.2	0.541431	0.46616	0.459418	0.376243	0.244377	0.18772
189.4	0.541865	0.466685	0.459867	0.37709	0.244091	0.187921
189.6	0.542365	0.46737	0.460014	0.377854	0.244049	0.188124
189.8	0.542656	0.467572	0.459866	0.377796	0.244207	0.187892
190	0.542061	0.467262	0.458934	0.377407	0.243907	0.187414
190.2	0.542417	0.46769	0.459079	0.377474	0.244133	0.187447
190.4	0.541846	0.467169	0.458654	0.377763	0.243848	0.186872
190.6	0.542234	0.467378	0.459725	0.378234	0.244447	0.186823
190.8	0.54242	0.467377	0.460025	0.377617	0.245236	0.186422
191	0.54246	0.468215	0.461091	0.377941	0.245604	0.186657
191.2	0.542045	0.468179	0.461158	0.377214	0.245466	0.185782
191.4	0.541479	0.468042	0.461575	0.377128	0.24599	0.18531
191.6	0.541636	0.468445	0.462088	0.376884	0.246021	0.184926
191.8	0.541753	0.467813	0.462136	0.376438	0.245932	0.184368
192	0.542451	0.468544	0.4629	0.376686	0.246981	0.185156
192.2	0.54349	0.469467	0.463741	0.377912	0.248199	0.186293
192.4	0.543252	0.469346	0.463744	0.377444	0.247584	0.186337
192.6	0.543399	0.469751	0.464211	0.377767	0.248043	0.186311
192.8	0.543479	0.469573	0.464839	0.378074	0.24822	0.186673
193	0.543904	0.470137	0.464813	0.378911	0.248477	0.187155
193.2	0.545004	0.471026	0.465552	0.379862	0.249477	0.1883
193.4	0.545308	0.471659	0.465094	0.380556	0.249587	0.189033
193.6	0.546286	0.471309	0.464696	0.381404	0.249923	0.190032
193.8	0.546491	0.470984	0.464384	0.381543	0.249943	0.190738
194	0.546538	0.470773	0.464599	0.38154	0.249328	0.19151
194.2	0.547082	0.470718	0.464952	0.381751	0.249775	0.192576
194.4	0.546402	0.471109	0.464828	0.382159	0.249416	0.193014
194.6	0.54665	0.471975	0.466081	0.38202	0.250101	0.193098
194.8	0.546829	0.472517	0.466653	0.381209	0.250431	0.19301
195	0.54637	0.473013	0.466969	0.381349	0.249996	0.193252
195.2	0.545644	0.4731	0.466896	0.381054	0.249568	0.192762
195.4	0.545692	0.473367	0.467054	0.381091	0.248992	0.192051
195.6	0.545175	0.473362	0.466784	0.380562	0.248462	0.190941
195.8	0.545196	0.473652	0.467131	0.380896	0.248852	0.190822
196	0.545386	0.4746	0.467358	0.381186	0.249175	0.190947
196.2	0.545281	0.475116	0.467696	0.381484	0.248906	0.189997
196.4	0.5458	0.475302	0.467944	0.380993	0.248923	0.189181
196.6	0.546961	0.475643	0.46811	0.381047	0.249374	0.188978
196.8	0.547018	0.475767	0.468105	0.381149	0.249609	0.189217
197	0.547089	0.476117	0.467586	0.381487	0.249873	0.189123
197.2	0.547737	0.476062	0.467749	0.381952	0.250051	0.189803
197.4	0.548201	0.4764	0.467361	0.381774	0.249792	0.190276
197.6	0.548288	0.475616	0.466744	0.381801	0.249394	0.190642
197.8	0.548316	0.476046	0.466449	0.38216	0.249417	0.191139
198	0.548793	0.476492	0.46703	0.382718	0.249611	0.191574
198.2	0.549317	0.476351	0.466656	0.382595	0.250026	0.191801
198.4	0.549199	0.477158	0.467147	0.383131	0.250262	0.192871
198.6	0.550272	0.477932	0.468417	0.383355	0.251024	0.193778
198.8	0.551471	0.478785	0.469022	0.384048	0.251623	0.195334
199	0.551924	0.479227	0.469461	0.384303	0.25138	0.195872
199.2	0.552565	0.480075	0.470177	0.385093	0.252028	0.196708
199.4	0.553497	0.480329	0.470934	0.385321	0.251796	0.196473
199.6	0.552966	0.479765	0.471334	0.385379	0.251814	0.196204
199.8	0.553396	0.479397	0.47175	0.385489	0.251758	0.195664
200	0.553568	0.479147	0.47174	0.385483	0.252601	0.194982
200.2	0.553102	0.478744	0.47183	0.385521	0.252625	0.194455
200.4	0.553505	0.478183	0.471624	0.385262	0.253531	0.194265
200.6	0.553267	0.478084	0.47163	0.385039	0.253627	0.194101
200.8	0.552513	0.478429	0.471475	0.38504	0.253754	0.194248
201	0.55267	0.478782	0.471402	0.384595	0.253919	0.193893
201.2	0.552481	0.478355	0.471098	0.384618	0.253688	0.193793
201.4	0.552391	0.478866	0.47087	0.384849	0.254025	0.193095
201.6	0.553061	0.478829	0.470979	0.385338	0.254141	0.192699
201.8	0.553684	0.479536	0.471982	0.386008	0.25502	0.192908
202	0.554145	0.479713	0.472267	0.386187	0.255292	0.192432
202.2	0.554721	0.480802	0.472378	0.386552	0.255512	0.193108
202.4	0.554743	0.481592	0.473324	0.38749	0.255923	0.193947
202.6	0.555879	0.482734	0.474416	0.38849	0.256474	0.194391
202.8	0.555961	0.483031	0.474457	0.388825	0.256276	0.194974
203	0.555958	0.483199	0.474579	0.389702	0.255396	0.194709
203.2	0.557001	0.483415	0.475173	0.390269	0.255253	0.19477
203.4	0.556775	0.482858	0.47499	0.389767	0.254294	0.193994
203.6	0.556843	0.482443	0.47544	0.389899	0.254938	0.194304
203.8	0.557016	0.482348	0.474991	0.389586	0.255309	0.194299
204	0.556604	0.482593	0.474943	0.389699	0.25564	0.194603
204.2	0.556137	0.482388	0.475145	0.38919	0.255225	0.19486
204.4	0.556603	0.481903	0.475107	0.388364	0.255776	0.195438
204.6	0.556949	0.48208	0.475072	0.387318	0.255325	0.195663
204.8	0.557075	0.482257	0.474898	0.386831	0.255463	0.196028
205	0.557405	0.482005	0.474907	0.386711	0.255665	0.195975
205.2	0.557419	0.481772	0.475334	0.387106	0.256087	0.196162
205.4	0.558527	0.482654	0.476702	0.387864	0.257127	0.196296
205.6	0.55883	0.482436	0.477356	0.387481	0.25779	0.196296
205.8	0.559246	0.483591	0.478378	0.388116	0.258711	0.196695
206	0.55863	0.483505	0.477986	0.388643	0.258808	0.195984
206.2	0.558649	0.484073	0.478259	0.389006	0.259561	0.195698
206.4	0.557874	0.48339	0.478305	0.389491	0.259356	0.194924
206.6	0.558116	0.483879	0.478457	0.390477	0.259775	0.195167
206.8	0.557721	0.484378	0.47863	0.391612	0.259584	0.195524
207	0.558643	0.485188	0.479084	0.393082	0.260176	0.19533
207.2	0.559728	0.486009	0.479618	0.39362	0.261154	0.195631
207.4	0.56056	0.486704	0.480646	0.394358	0.261434	0.196994
207.6	0.561857	0.487568	0.481986	0.395454	0.26264	0.198523
207.8	0.562047	0.487829	0.482334	0.395397	0.261882	0.198315
208	0.561974	0.487615	0.482508	0.395491	0.260938	0.198297
208.2	0.56181	0.48702	0.482177	0.394904	0.260564	0.198169
208.4	0.562715	0.486963	0.482386	0.395276	0.260435	0.199223
208.6	0.56314	0.487391	0.482686	0.39524	0.259867	0.199346
208.8	0.562818	0.487806	0.482977	0.395917	0.259758	0.199664
209	0.562617	0.488244	0.482814	0.396662	0.259599	0.199879
209.2	0.562028	0.488833	0.483356	0.396592	0.259495	0.199874
209.4	0.561823	0.488527	0.48327	0.397114	0.259181	0.200128
209.6	0.561306	0.488325	0.482387	0.396372	0.258923	0.199777
209.8	0.561211	0.488233	0.481877	0.396346	0.258413	0.199757
210	0.561226	0.488146	0.481063	0.396304	0.258911	0.199152
210.2	0.56132	0.488553	0.480784	0.395558	0.258845	0.198585
210.4	0.561572	0.489219	0.481178	0.396004	0.259329	0.199483
210.6	0.562009	0.490193	0.481271	0.396602	0.260091	0.200113
210.8	0.562999	0.491287	0.481366	0.397038	0.260898	0.200704
211	0.563224	0.491373	0.481498	0.396587	0.261933	0.200323
211.2	0.563424	0.491614	0.481911	0.396593	0.26258	0.200908
211.4	0.564394	0.491519	0.483235	0.397056	0.262956	0.201902
211.6	0.564834	0.49232	0.483946	0.397477	0.263822	0.202128
211.8	0.56451	0.492325	0.484259	0.397167	0.26387	0.201776
212	0.56436	0.492651	0.484167	0.397215	0.264042	0.202383
212.2	0.56403	0.492661	0.484801	0.396645	0.263862	0.20195
212.4	0.564717	0.493662	0.485532	0.396991	0.264445	0.202559
212.6	0.564817	0.493447	0.485435	0.396489	0.264385	0.202237
212.8	0.564362	0.493455	0.485287	0.396174	0.263871	0.201693
213	0.564032	0.493057	0.484812	0.396129	0.263915	0.200665
213.2	0.564352	0.493138	0.485851	0.396305	0.263739	0.200858
213.4	0.564957	0.492886	0.485556	0.396622	0.263322	0.200827
213.6	0.565636	0.493342	0.485335	0.395997	0.263559	0.200833
213.8	0.56632	0.493748	0.485317	0.396279	0.264715	0.200905
214	0.567649	0.494321	0.485711	0.396877	0.265592	0.200832
214.2	0.568145	0.494232	0.486106	0.396961	0.265742	0.201084
214.4	0.568605	0.49437	0.485933	0.397433	0.266043	0.202035
214.6	0.568608	0.494534	0.485443	0.397492	0.265964	0.202153
214.8	0.568879	0.494272	0.485557	0.397586	0.266205	0.202055
215	0.569223	0.494196	0.486281	0.398296	0.267196	0.202374
215.2	0.56961	0.494492	0.486697	0.399583	0.267929	0.202588
215.4	0.570363	0.495496	0.486831	0.401258	0.268105	0.20315
215.6	0.570742	0.496794	0.487245	0.402426	0.268508	0.204267
215.8	0.569962	0.496278	0.486849	0.402633	0.267779	0.204247
216	0.570291	0.49705	0.486626	0.402857	0.2672	0.204487
216.2	0.569697	0.49686	0.48699	0.402378	0.266622	0.203793
216.4	0.569527	0.496918	0.486111	0.402514	0.266655	0.203266
216.6	0.569721	0.496425	0.485965	0.402306	0.265387	0.203166
216.8	0.569128	0.496679	0.485745	0.402041	0.26477	0.202419
217	0.568456	0.496518	0.485521	0.401834	0.264455	0.201891
217.2	0.568649	0.497228	0.485871	0.40166	0.264365	0.202371
217.4	0.568274	0.497611	0.485553	0.400582	0.264826	0.202546
217.6	0.568534	0.497751	0.485548	0.400248	0.265406	0.203068
217.8	0.567896	0.497449	0.485765	0.399447	0.265309	0.202538
218	0.568012	0.496802	0.485613	0.398968	0.264531	0.20308
218.2	0.568337	0.49643	0.485809	0.39837	0.264441	0.203259
218.4	0.568256	0.496163	0.485176	0.397386	0.264301	0.203462
218.6	0.5682	0.496068	0.485561	0.396925	0.263999	0.203314
218.8	0.568901	0.496459	0.486615	0.397771	0.265033	0.203978
219	0.570131	0.497206	0.488171	0.399205	0.266441	0.205104
219.2	0.570135	0.497781	0.488768	0.40039	0.266845	0.205185
219.4	0.570786	0.498432	0.489312	0.401568	0.266569	0.206008
219.6	0.570918	0.498607	0.490463	0.402539	0.26757	0.206894
219.8	0.571433	0.498591	0.491125	0.403197	0.268121	0.207407
220	0.572083	0.499766	0.492801	0.404123	0.268907	0.208075
220.2	0.57193	0.499659	0.494031	0.404534	0.269811	0.208308
220.4	0.57199	0.499673	0.494165	0.405053	0.269711	0.208047
220.6	0.573012	0.500598	0.495391	0.405855	0.270321	0.208972
220.8	0.573078	0.500747	0.495622	0.406234	0.270856	0.208405
221	0.572988	0.500754	0.49573	0.406184	0.271191	0.208056
221.2	0.57396	0.501543	0.496502	0.406841	0.271861	0.208518
221.4	0.573876	0.501328	0.49706	0.406349	0.272339	0.20868
221.6	0.5737	0.500744	0.496576	0.406421	0.271532	0.208109
221.8	0.573991	0.500683	0.496594	0.406368	0.270973	0.207826
222	0.574057	0.50077	0.495368	0.405771	0.270479	0.20766
222.2	0.574028	0.500858	0.49552	0.405137	0.269795	0.206911
222.4	0.57452	0.501385	0.495603	0.405297	0.269534	0.207852
222.6	0.574871	0.50203	0.495879	0.405643	0.269151	0.208217
222.8	0.575374	0.502247	0.49563	0.405943	0.269273	0.208289
223	0.576294	0.50239	0.495097	0.406021	0.268706	0.208115
223.2	0.576478	0.502819	0.494887	0.405896	0.268761	0.208303
223.4	0.577051	0.503	0.495211	0.405701	0.269295	0.209195
223.6	0.577035	0.503447	0.495159	0.406262	0.270646	0.209645
223.8	0.577484	0.503586	0.495347	0.406416	0.270981	0.210305
224	0.578115	0.504574	0.495937	0.40677	0.271578	0.210985
224.2	0.578201	0.504255	0.495378	0.406579	0.271734	0.210955
224.4	0.578108	0.503661	0.495254	0.406681	0.271562	0.21036
224.6	0.578267	0.503555	0.495509	0.407559	0.271881	0.210742
224.8	0.577917	0.502901	0.495087	0.407537	0.271803	0.210586
225	0.578923	0.502865	0.495263	0.407727	0.272344	0.210687
225.2	0.579577	0.502717	0.496011	0.408845	0.272719	0.211114
225.4	0.57896	0.502582	0.496088	0.408466	0.273232	0.210707
225.6	0.578933	0.501897	0.495825	0.408969	0.273475	0.209902
225.8	0.579321	0.502387	0.49649	0.409603	0.273751	0.210657
226	0.579363	0.502805	0.497065	0.409381	0.273672	0.210371
226.2	0.579923	0.503218	0.498579	0.410051	0.273867	0.210292
226.4	0.580208	0.504287	0.49873	0.410598	0.274448	0.210594
226.6	0.580581	0.504797	0.49859	0.41103	0.274614	0.210076
226.8	0.580732	0.504924	0.498715	0.411585	0.274705	0.209455
227	0.581368	0.50558	0.499459	0.411896	0.276166	0.209898
227.2	0.581262	0.506479	0.501062	0.411941	0.277147	0.211134
227.4	0.580859	0.506825	0.501801	0.411857	0.27788	0.212037
227.6	0.580909	0.507361	0.501795	0.412175	0.277968	0.211833
227.8	0.580506	0.507327	0.501504	0.41161	0.277351	0.211713
228	0.580975	0.507977	0.501673	0.411879	0.277694	0.212113
228.2	0.580477	0.507355	0.501351	0.412097	0.276955	0.211967
228.4	0.580545	0.507755	0.501741	0.412846	0.27728	0.213015
228.6	0.58017	0.5076	0.501209	0.412771	0.276713	0.213311
228.8	0.580979	0.507709	0.501765	0.412454	0.276777	0.214078
229	0.581441	0.507459	0.50204	0.412855	0.276776	0.214226
229.2	0.581242	0.507837	0.50229	0.413987	0.277158	0.214799
229.4	0.581041	0.507883	0.501999	0.413576	0.276843	0.213995
229.6	0.581239	0.507094	0.501882	0.413804	0.276425	0.214472
229.8	0.581408	0.507969	0.501934	0.414026	0.276108	0.214827
230	0.581192	0.508206	0.501873	0.413607	0.275463	0.213973
230.2	0.580867	0.508893	0.502124	0.413204	0.275219	0.213811
230.4	0.580776	0.509199	0.501336	0.412907	0.275091	0.213748
230.6	0.580637	0.508979	0.501807	0.413065	0.274823	0.21375
230.8	0.580711	0.508322	0.502322	0.41296	0.27493	0.213501
231	0.581324	0.508721	0.5033	0.41239	0.275824	0.214456
231.2	0.581977	0.509541	0.504592	0.412474	0.276248	0.215128
231.4	0.582309	0.510107	0.505072	0.412481	0.276831	0.215775
231.6	0.582753	0.51022	0.504934	0.412354	0.276924	0.214685
231.8	0.582483	0.510582	0.505277	0.412597	0.277308	0.214802
232	0.583456	0.511139	0.50598	0.413579	0.27855	0.215567
232.2	0.583969	0.511047	0.506356	0.414122	0.279196	0.21578
232.4	0.584842	0.511665	0.506979	0.413957	0.280337	0.216477
232.6	0.585165	0.511971	0.507302	0.414167	0.280668	0.216202
232.8	0.585872	0.51184	0.507964	0.414541	0.281465	0.216601
233	0.586323	0.512053	0.50821	0.415843	0.281987	0.216949
233.2	0.587114	0.512892	0.508083	0.416676	0.282338	0.217864
233.4	0.586952	0.513061	0.507366	0.416563	0.282327	0.217466
233.6	0.58772	0.5136	0.507235	0.417287	0.282734	0.218713
233.8	0.58704	0.513617	0.506748	0.417632	0.282606	0.218321
234	0.586887	0.513825	0.506793	0.417291	0.283227	0.218801
234.2	0.586987	0.514204	0.506845	0.416938	0.283461	0.21942
234.4	0.586949	0.514241	0.505949	0.417419	0.283429	0.219503
234.6	0.58581	0.514119	0.505516	0.417303	0.282792	0.219115
234.8	0.58615	0.514115	0.505906	0.417424	0.283053	0.21904
235	0.586341	0.514635	0.506233	0.417441	0.283477	0.219051
235.2	0.5867	0.51527	0.507118	0.418234	0.28412	0.21912
235.4	0.586482	0.515055	0.507378	0.418654	0.284275	0.218911
235.6	0.586213	0.514404	0.507276	0.418849	0.284286	0.217525
235.8	0.58631	0.514293	0.507443	0.419093	0.284515	0.217408
236	0.587131	0.513932	0.507578	0.419285	0.284875	0.216952
236.2	0.58712	0.513584	0.50781	0.41915	0.2847	0.216449
236.4	0.587902	0.513137	0.50824	0.418665	0.284433	0.215948
236.6	0.587498	0.512633	0.508668	0.41873	0.283577	0.215858
236.8	0.588054	0.512281	0.509095	0.418586	0.284304	0.215373
237	0.58838	0.512472	0.509736	0.418599	0.28354	0.215613
237.2	0.588074	0.5128	0.509677	0.418535	0.283326	0.21618
237.4	0.588129	0.512589	0.509521	0.41815	0.283038	0.216128
237.6	0.588478	0.51192	0.509776	0.418641	0.282483	0.216764
237.8	0.587932	0.511947	0.510528	0.418236	0.282218	0.216794
238	0.58901	0.512529	0.511406	0.418593	0.282765	0.217535
238.2	0.588675	0.512697	0.51114	0.41825	0.282083	0.217777
238.4	0.588988	0.513227	0.511209	0.418558	0.281901	0.217724
238.6	0.588417	0.513006	0.511169	0.418249	0.281313	0.217363
238.8	0.588755	0.513297	0.511875	0.418724	0.281927	0.217811
239	0.589594	0.513906	0.512166	0.419341	0.282337	0.218076
239.2	0.590015	0.514462	0.512541	0.419871	0.282976	0.218659
239.4	0.58994	0.514355	0.512047	0.420182	0.283137	0.218411
239.6	0.590686	0.514989	0.511594	0.420424	0.283588	0.21867
239.8	0.590837	0.515227	0.510972	0.42003	0.283532	0.218795
240	0.591296	0.516211	0.510698	0.420041	0.283355	0.219329
240.2	0.59141	0.516967	0.510739	0.419921	0.28344	0.219267
240.4	0.592144	0.517157	0.510822	0.41972	0.283627	0.219167
240.6	0.59216	0.517591	0.511053	0.41974	0.283901	0.219368
240.8	0.59258	0.518232	0.511069	0.419668	0.284971	0.21912
241	0.592354	0.518612	0.51032	0.419871	0.284629	0.219314
241.2	0.592509	0.518799	0.510549	0.420576	0.285193	0.219814
241.4	0.592809	0.519014	0.511201	0.421334	0.286073	0.219965
241.6	0.593174	0.519274	0.511634	0.42222	0.286719	0.22001
241.8	0.593191	0.51903	0.512562	0.422447	0.287112	0.219527
242	0.59312	0.518429	0.512091	0.422634	0.287358	0.218972
242.2	0.5932	0.518413	0.511593	0.422369	0.287335	0.218642
242.4	0.59317	0.518416	0.511832	0.422483	0.287554	0.218598
242.6	0.592665	0.51825	0.512566	0.422655	0.288096	0.219057
242.8	0.592424	0.517902	0.512827	0.42263	0.288161	0.219356
243	0.592434	0.517795	0.512812	0.422791	0.288469	0.219473
243.2	0.591963	0.517605	0.512891	0.422092	0.288777	0.219327
243.4	0.591927	0.51783	0.513218	0.421575	0.289179	0.219847
243.6	0.592695	0.518685	0.513483	0.421651	0.289571	0.220466
243.8	0.592453	0.518577	0.513433	0.420976	0.289465	0.220497
244	0.59338	0.519555	0.5144	0.421538	0.289437	0.221492
244.2	0.594226	0.51982	0.515078	0.422179	0.289539	0.22163
244.4	0.594375	0.51919	0.515089	0.422431	0.289291	0.222085
244.6	0.595479	0.520203	0.515979	0.423151	0.289795	0.223197
244.8	0.595531	0.520914	0.516168	0.423976	0.289948	0.223565
245	0.596545	0.521779	0.516736	0.42535	0.290939	0.224511
245.2	0.597495	0.521265	0.517557	0.425588	0.291052	0.225165
245.4	0.598249	0.522074	0.517546	0.426772	0.291927	0.225925
245.6	0.599506	0.522091	0.51757	0.427253	0.291733	0.225897
245.8	0.600002	0.522277	0.517961	0.427742	0.291355	0.226134
246	0.599973	0.521989	0.517383	0.427349	0.29081	0.22595
246.2	0.601485	0.522793	0.517879	0.428458	0.290929	0.22659
246.4	0.601432	0.522886	0.518184	0.428064	0.290942	0.226353
246.6	0.601153	0.52279	0.517966	0.427903	0.290886	0.225799
246.8	0.600255	0.521702	0.516671	0.427211	0.29002	0.224727
247	0.599939	0.521583	0.516199	0.426706	0.290575	0.224145
247.2	0.599545	0.52173	0.5162	0.426403	0.290696	0.22362
247.4	0.599512	0.521723	0.516137	0.425799	0.290582	0.222837
247.6	0.599885	0.521731	0.516566	0.426079	0.290729	0.222451
247.8	0.599831	0.521829	0.517483	0.425945	0.291243	0.222112
248	0.599914	0.522828	0.518238	0.426778	0.291472	0.222563
248.2	0.599396	0.522895	0.517862	0.426147	0.290649	0.222127
248.4	0.599146	0.523143	0.518079	0.425966	0.291334	0.222718
248.6	0.599369	0.524196	0.518562	0.425894	0.291809	0.222885
248.8	0.599084	0.524499	0.518805	0.426308	0.292004	0.223337
249	0.599256	0.52484	0.51902	0.426016	0.292558	0.224123
249.2	0.599301	0.524958	0.51857	0.425666	0.292464	0.224469
249.4	0.599916	0.52611	0.518813	0.426254	0.292727	0.225175
249.6	0.600323	0.526737	0.519496	0.427042	0.292282	0.225646
249.8	0.600093	0.527144	0.519872	0.427515	0.291779	0.226196
250	0.599891	0.526695	0.51982	0.427538	0.291393	0.225975
250.2	0.600603	0.527149	0.519908	0.427987	0.291258	0.225695
250.4	0.599975	0.526808	0.519429	0.428005	0.290686	0.225455
250.6	0.598698	0.526524	0.518555	0.427731	0.290238	0.22499
250.8	0.598144	0.525856	0.518291	0.427478	0.289528	0.224813
251	0.598486	0.525834	0.51842	0.428394	0.289763	0.225094
251.2	0.598936	0.525605	0.518642	0.429313	0.289488	0.225132
251.4	0.600569	0.525787	0.519476	0.429918	0.290345	0.225183
251.6	0.60134	0.526252	0.521181	0.430848	0.291748	0.226083
251.8	0.602106	0.527092	0.521518	0.431492	0.292956	0.226454
252	0.602591	0.526589	0.521623	0.431649	0.293203	0.226629
252.2	0.603624	0.52677	0.52253	0.431632	0.293376	0.227209
252.4	0.604931	0.527495	0.523955	0.432214	0.294525	0.228115
252.6	0.604877	0.528027	0.52414	0.431891	0.294832	0.228217
252.8	0.605588	0.5291	0.524503	0.432334	0.294912	0.229079
253	0.604787	0.52874	0.52494	0.432015	0.294759	0.228967
253.2	0.605038	0.528707	0.525145	0.432123	0.294438	0.229303
253.4	0.605289	0.529374	0.52605	0.432653	0.294833	0.229879
253.6	0.605078	0.529882	0.52608	0.43317	0.294703	0.23026
253.8	0.604968	0.530078	0.526624	0.433338	0.294857	0.230613
254	0.604634	0.529403	0.526798	0.432765	0.294731	0.230322
254.2	0.604019	0.528874	0.525807	0.432305	0.29422	0.229841
254.4	0.603637	0.529074	0.52574	0.432532	0.293879	0.230306
254.6	0.603448	0.528523	0.525323	0.431901	0.293833	0.229824
254.8	0.603613	0.527429	0.524349	0.431259	0.293572	0.229647
255	0.603693	0.527552	0.524321	0.432348	0.29393	0.229909
255.2	0.603679	0.527402	0.524535	0.432626	0.294687	0.229845
255.4	0.604682	0.52813	0.524999	0.433262	0.295956	0.229814
255.6	0.60452	0.528512	0.52547	0.432981	0.296683	0.230193
255.8	0.604613	0.528529	0.52556	0.432685	0.29693	0.229427
256	0.605476	0.527866	0.525899	0.432672	0.295842	0.22869
256.2	0.606047	0.529343	0.526546	0.433161	0.296078	0.228702
256.4	0.606334	0.529454	0.526814	0.433079	0.295221	0.228516
256.6	0.605933	0.529014	0.525896	0.432861	0.294883	0.227753
256.8	0.606228	0.529359	0.52598	0.433392	0.293923	0.227766
257	0.605613	0.529261	0.526237	0.43313	0.293652	0.227411
257.2	0.605408	0.528843	0.526066	0.432757	0.293094	0.227224
257.4	0.605323	0.529064	0.52552	0.432377	0.293034	0.227154
257.6	0.605432	0.529005	0.524953	0.431904	0.292529	0.227042
257.8	0.605857	0.529403	0.525207	0.432268	0.293466	0.228209
258	0.605584	0.528641	0.524712	0.431543	0.293355	0.22826
258.2	0.605806	0.529114	0.524584	0.431864	0.294289	0.229182
258.4	0.6067	0.529794	0.525637	0.432158	0.295004	0.230367
258.6	0.607423	0.52973	0.52582	0.432255	0.295805	0.230697
258.8	0.606931	0.529485	0.525323	0.43168	0.296082	0.231017
259	0.607309	0.53071	0.526299	0.432882	0.297348	0.232222
259.2	0.60759	0.531646	0.526916	0.433757	0.29869	0.233439
259.4	0.608775	0.532157	0.52751	0.433914	0.29935	0.233849
259.6	0.609314	0.53272	0.528421	0.434344	0.30015	0.234786
259.8	0.609518	0.532568	0.528486	0.434534	0.300144	0.234476
260	0.610327	0.532703	0.527628	0.435326	0.300177	0.234462
260.2	0.610761	0.533537	0.528177	0.436784	0.301597	0.235086
260.4	0.611018	0.533486	0.528885	0.437626	0.301167	0.235284
260.6	0.611071	0.533295	0.52833	0.437729	0.301368	0.235434
260.8	0.61057	0.533491	0.52814	0.437116	0.300851	0.23484
261	0.610198	0.532848	0.527947	0.436612	0.300524	0.234482
261.2	0.60963	0.532025	0.527603	0.436673	0.300166	0.234257
261.4	0.608872	0.532259	0.526404	0.436337	0.299218	0.23332
261.6	0.609288	0.532905	0.526674	0.436896	0.299685	0.233072
261.8	0.609136	0.532856	0.526592	0.436883	0.300384	0.233166
262	0.60932	0.532615	0.527318	0.437362	0.300311	0.232978
262.2	0.609893	0.532985	0.528417	0.438177	0.300978	0.232426
262.4	0.609879	0.533318	0.529092	0.43864	0.300918	0.232034
262.6	0.609805	0.532968	0.52867	0.437904	0.299837	0.230881
262.8	0.609826	0.532767	0.528963	0.437806	0.299908	0.230922
263	0.6106	0.533271	0.530113	0.438421	0.300249	0.231427
263.2	0.611161	0.533431	0.530466	0.438735	0.300219	0.23167
263.4	0.612154	0.532996	0.530722	0.43816	0.299499	0.231093
263.6	0.612843	0.533682	0.530874	0.438284	0.299812	0.231431
263.8	0.613125	0.533328	0.53043	0.438125	0.299957	0.231919
264	0.613605	0.534575	0.531138	0.438679	0.300954	0.232814
264.2	0.613904	0.535789	0.533033	0.438751	0.301017	0.234223
264.4	0.613978	0.536435	0.534129	0.438584	0.30123	0.234877
264.6	0.613865	0.536595	0.53435	0.438049	0.301864	0.236084
264.8	0.61366	0.536796	0.534577	0.4383	0.30241	0.236159
265	0.613745	0.536928	0.534289	0.43867	0.302507	0.237151
265.2	0.613471	0.537495	0.534311	0.439178	0.303038	0.237036
265.4	0.613019	0.537685	0.534273	0.438856	0.302508	0.236768
265.6	0.613933	0.537502	0.534562	0.439259	0.303197	0.237106
265.8	0.613241	0.53696	0.534206	0.438967	0.303447	0.236975
266	0.613221	0.536678	0.53424	0.439279	0.303101	0.236547
266.2	0.612733	0.536733	0.534193	0.439359	0.303764	0.235868
266.4	0.612485	0.536751	0.533985	0.43952	0.303609	0.236063
266.6	0.613303	0.536988	0.534062	0.439536	0.303627	0.236103
266.8	0.612879	0.536607	0.533967	0.440216	0.304235	0.236278
267	0.613485	0.536122	0.533959	0.440457	0.303836	0.236912
267.2	0.614415	0.536424	0.533726	0.440787	0.304502	0.237164
267.4	0.615069	0.536322	0.533819	0.441269	0.3043	0.236622
267.6	0.615406	0.536676	0.534259	0.441194	0.304758	0.237029
267.8	0.615106	0.537036	0.534385	0.441401	0.304993	0.237364
268	0.61531	0.538415	0.534838	0.441772	0.305768	0.238466
268.2	0.615372	0.539063	0.535598	0.441696	0.304998	0.238625
268.4	0.615107	0.538933	0.535437	0.441901	0.305024	0.238625
268.6	0.614833	0.538619	0.534781	0.442051	0.304836	0.238759
268.8	0.614801	0.538767	0.53485	0.442008	0.304156	0.238324
269	0.614356	0.538712	0.534953	0.442098	0.303729	0.238168
269.2	0.614225	0.538782	0.536183	0.442452	0.302983	0.237951
269.4	0.614309	0.538678	0.536552	0.442642	0.302356	0.238234
269.6	0.614348	0.538172	0.536272	0.442462	0.302029	0.23786
269.8	0.614502	0.538453	0.536555	0.442865	0.302443	0.237698
270	0.614381	0.538085	0.536275	0.442435	0.301171	0.236891
270.2	0.614792	0.538271	0.536734	0.442897	0.301234	0.236983
270.4	0.61464	0.537901	0.536748	0.442506	0.300867	0.237514
270.6	0.614732	0.537801	0.536641	0.443105	0.301474	0.238064
270.8	0.614668	0.537862	0.536139	0.443056	0.301398	0.238109
271	0.615679	0.537524	0.536259	0.443619	0.301766	0.238538
271.2	0.616399	0.53833	0.536682	0.444095	0.30324	0.239004
271.4	0.616666	0.53849	0.537253	0.444533	0.30414	0.23866
271.6	0.616632	0.53923	0.537449	0.444271	0.304868	0.238452
271.8	0.616477	0.53994	0.536668	0.444137	0.305466	0.238167
272	0.616844	0.540133	0.536255	0.44397	0.305696	0.238616
272.2	0.617383	0.540489	0.537228	0.444385	0.305518	0.238737
272.4	0.61709	0.540474	0.537297	0.444433	0.306112	0.23871
272.6	0.617807	0.540784	0.537464	0.444535	0.307007	0.238589
272.8	0.617846	0.541204	0.537998	0.443989	0.307426	0.238268
273	0.618742	0.541977	0.539118	0.44569	0.308485	0.23867
273.2	0.619714	0.542872	0.540147	0.44601	0.308534	0.2388
273.4	0.620274	0.543026	0.540602	0.446517	0.309002	0.238983
273.6	0.621237	0.542572	0.541015	0.446826	0.309006	0.238915
273.8	0.621837	0.542627	0.541547	0.447	0.308949	0.23909
274	0.621651	0.542515	0.541423	0.446349	0.308065	0.238837
274.2	0.621758	0.542271	0.541305	0.446367	0.30797	0.238863
274.4	0.621064	0.54174	0.541509	0.446243	0.308104	0.239338
274.6	0.62117	0.541521	0.54172	0.447127	0.308856	0.239561
274.8	0.621556	0.542259	0.542353	0.447144	0.308972	0.239731
275	0.621943	0.54274	0.542689	0.447742	0.309013	0.239572
275.2	0.622353	0.543993	0.544036	0.448986	0.309702	0.240257
275.4	0.621972	0.544595	0.544795	0.449452	0.310036	0.240494
275.6	0.621557	0.544735	0.545291	0.449671	0.309629	0.240489
275.8	0.62172	0.544954	0.545426	0.450208	0.309957	0.241862
276	0.621942	0.545186	0.545657	0.451218	0.310946	0.242701
276.2	0.622234	0.546	0.546399	0.452269	0.311881	0.243952
276.4	0.62202	0.546307	0.546132	0.45224	0.312032	0.243788
276.6	0.622266	0.54667	0.546026	0.452058	0.312387	0.24328
276.8	0.622157	0.546942	0.545512	0.452192	0.312137	0.242612
277	0.622894	0.547886	0.546009	0.453098	0.312394	0.24332
277.2	0.622317	0.547513	0.545299	0.452107	0.31206	0.242751
277.4	0.622616	0.547561	0.545744	0.452209	0.311924	0.242958
277.6	0.622335	0.547035	0.545292	0.451913	0.312048	0.242775
277.8	0.621543	0.546544	0.544619	0.451327	0.311781	0.24273
278	0.62172	0.545974	0.544171	0.450695	0.311693	0.242828
278.2	0.621245	0.545305	0.543615	0.450556	0.311085	0.242381
278.4	0.621119	0.544937	0.544092	0.450179	0.310862	0.242811
278.6	0.621102	0.545066	0.544427	0.450088	0.311432	0.243176
278.8	0.621507	0.545885	0.544891	0.450165	0.311496	0.243602
279	0.621761	0.546232	0.545117	0.450857	0.311644	0.243595
279.2	0.620737	0.545921	0.544873	0.451442	0.311388	0.244073
279.4	0.620856	0.546423	0.545081	0.451648	0.311622	0.244949
279.6	0.621852	0.545981	0.545877	0.451623	0.312076	0.244864
279.8	0.6228	0.54659	0.545845	0.451665	0.312908	0.245645
280	0.623963	0.547347	0.546221	0.451722	0.313781	0.245785
280.2	0.624739	0.547316	0.546249	0.451181	0.312771	0.245675
280.4	0.625683	0.547144	0.54649	0.451385	0.312572	0.244947
280.6	0.625492	0.547452	0.546329	0.451427	0.312233	0.244346
280.8	0.625879	0.547086	0.546045	0.451354	0.311661	0.244008
281	0.626579	0.547703	0.546577	0.45132	0.311831	0.244362
281.2	0.625985	0.547103	0.546785	0.451443	0.311596	0.243894
281.4	0.626163	0.54727	0.547299	0.451632	0.31128	0.24384
281.6	0.625331	0.546819	0.546583	0.451382	0.31122	0.24364
281.8	0.62604	0.546652	0.546527	0.451719	0.310844	0.243894
282	0.626128	0.546451	0.546686	0.451273	0.31082	0.244086
282.2	0.626194	0.547089	0.54675	0.451622	0.311076	0.244235
282.4	0.626181	0.547426	0.546666	0.45214	0.311185	0.244341
282.6	0.625506	0.547158	0.546766	0.452104	0.311835	0.244036
282.8	0.625493	0.547366	0.547444	0.45305	0.312821	0.24397
283	0.626002	0.547373	0.546783	0.453582	0.313127	0.243501
283.2	0.625677	0.548128	0.546254	0.454326	0.312845	0.243948
283.4	0.62754	0.549529	0.547454	0.45474	0.314252	0.244829
283.6	0.627928	0.549519	0.547879	0.453799	0.314022	0.244914
283.8	0.62854	0.550719	0.548291	0.454213	0.314616	0.245494
284	0.629348	0.550924	0.548596	0.454765	0.315255	0.245864
284.2	0.629845	0.551212	0.548821	0.454715	0.314721	0.24584
284.4	0.630384	0.552164	0.550121	0.455799	0.315389	0.247006
284.6	0.629672	0.552453	0.550318	0.455818	0.314957	0.247452
284.8	0.630146	0.552068	0.550808	0.455817	0.315185	0.247239
285	0.631174	0.553051	0.551853	0.456715	0.315706	0.247956
285.2	0.630251	0.552552	0.552471	0.457025	0.315352	0.248314
285.4	0.629982	0.552798	0.552136	0.456672	0.315702	0.248235
285.6	0.629602	0.553145	0.551973	0.456562	0.315379	0.24803
285.8	0.630127	0.552986	0.552123	0.456886	0.31602	0.247854
286	0.630086	0.552897	0.552015	0.456296	0.316619	0.247765
286.2	0.630756	0.553127	0.551357	0.456088	0.3164	0.247224
286.4	0.63004	0.552759	0.551253	0.456428	0.316343	0.245979
286.6	0.630348	0.552998	0.551802	0.456258	0.316746	0.245282
286.8	0.630697	0.553247	0.552165	0.456724	0.317964	0.245275
287	0.629924	0.553496	0.550692	0.456057	0.317855	0.244812
287.2	0.629691	0.554232	0.550915	0.455979	0.317639	0.245947
287.4	0.629832	0.554353	0.551518	0.455143	0.317418	0.246572
287.6	0.629511	0.554149	0.552094	0.454819	0.316684	0.247498
287.8	0.630299	0.554255	0.552627	0.455848	0.317578	0.248088
288	0.630594	0.553802	0.55334	0.455903	0.318011	0.249675
288.2	0.631536	0.554412	0.554534	0.456269	0.31786	0.25067
288.4	0.63248	0.555304	0.555945	0.457144	0.318638	0.25231
288.6	0.632528	0.554608	0.555795	0.457344	0.318609	0.252138
288.8	0.633491	0.554501	0.556289	0.457713	0.318244	0.251521
289	0.634308	0.555364	0.557089	0.458785	0.31897	0.252014
289.2	0.633471	0.555195	0.556918	0.458814	0.318746	0.251773
289.4	0.634203	0.555071	0.556691	0.458865	0.319026	0.251868
289.6	0.63451	0.555586	0.556296	0.459431	0.318848	0.25125
289.8	0.634855	0.555597	0.556459	0.459979	0.320068	0.250845
290	0.634925	0.556112	0.556186	0.459614	0.319567	0.250279
290.2	0.634599	0.55644	0.555688	0.459549	0.319436	0.24942
290.4	0.633297	0.556614	0.55561	0.459619	0.32003	0.248231
290.6	0.632786	0.557436	0.555223	0.458541	0.320264	0.247654
290.8	0.63167	0.556931	0.554089	0.457661	0.320306	0.246997
291	0.630154	0.556999	0.552713	0.456811	0.319817	0.246498
291.2	0.630166	0.555958	0.552378	0.456267	0.318901	0.246781
291.4	0.629181	0.555162	0.551709	0.455358	0.317833	0.246455
291.6	0.628878	0.554931	0.551621	0.455002	0.31859	0.247402
291.8	0.62868	0.553789	0.551147	0.455125	0.318696	0.247236
292	0.628307	0.553557	0.551764	0.455033	0.318834	0.247642
292.2	0.628939	0.553881	0.552668	0.455745	0.318804	0.247507
292.4	0.629486	0.553998	0.552694	0.456446	0.318748	0.24767
292.6	0.629567	0.552984	0.552112	0.456539	0.317872	0.247054
292.8	0.630108	0.552957	0.552014	0.456839	0.317541	0.24671
293	0.630765	0.552869	0.552333	0.457734	0.318099	0.247583
293.2	0.631223	0.552636	0.552304	0.457844	0.317396	0.24779
293.4	0.632002	0.552149	0.552649	0.458199	0.317422	0.248021
293.6	0.631958	0.55223	0.553076	0.458421	0.318009	0.248363
293.8	0.632467	0.552156	0.554305	0.458812	0.318668	0.248608
294	0.632403	0.552128	0.554177	0.458628	0.318145	0.248359
294.2	0.631801	0.551968	0.554144	0.458	0.31836	0.248378
294.4	0.631906	0.552407	0.554788	0.458295	0.318547	0.249
294.6	0.632397	0.553343	0.555232	0.458415	0.319216	0.249663
294.8	0.632042	0.553363	0.555049	0.459011	0.31973	0.250073
295	0.632012	0.554271	0.555622	0.459265	0.32018	0.251607
295.2	0.632369	0.553911	0.555917	0.458949	0.320501	0.25213
295.4	0.632426	0.55498	0.556368	0.45829	0.321597	0.252427
295.6	0.632985	0.555952	0.557138	0.458303	0.322719	0.252758
295.8	0.633279	0.556781	0.557706	0.459165	0.323205	0.252459
296	0.633983	0.558494	0.55911	0.459877	0.323869	0.252933
296.2	0.634512	0.559245	0.559256	0.459634	0.323523	0.253547
296.4	0.634144	0.559621	0.558424	0.459081	0.322709	0.252925
296.6	0.635093	0.55983	0.558729	0.459438	0.322744	0.253157
296.8	0.635499	0.560143	0.558758	0.459542	0.322789	0.253142
297	0.636389	0.560189	0.559098	0.459553	0.322867	0.253114
297.2	0.636732	0.560307	0.558851	0.459549	0.322851	0.252796
297.4	0.636875	0.559239	0.558433	0.459329	0.322328	0.252231
297.6	0.636672	0.559042	0.558454	0.459295	0.322238	0.252391
297.8	0.636269	0.55863	0.558041	0.46014	0.322108	0.251852
298	0.635494	0.558045	0.557356	0.460458	0.321583	0.251532
298.2	0.635302	0.558036	0.557552	0.461126	0.321769	0.25218
298.4	0.635751	0.558326	0.558	0.462585	0.322317	0.252939
298.6	0.635521	0.558375	0.557906	0.463303	0.322882	0.253035
298.8	0.635138	0.558206	0.557745	0.463817	0.322865	0.253578
299	0.635613	0.558469	0.558012	0.464242	0.323011	0.254133
299.2	0.635717	0.558104	0.55778	0.464176	0.32334	0.253443
299.4	0.635759	0.558633	0.557788	0.464193	0.323452	0.252811
299.6	0.636045	0.559178	0.557873	0.464823	0.323233	0.252538
299.8	0.635969	0.559814	0.558106	0.46529	0.323362	0.252635
300.01	0.635969	0.559814	0.558106	0.46529	0.323362	0.252635
300.21	0.635236	0.559493	0.556634	0.465181	0.323386	0.252737
300.41	0.635344	0.55956	0.555636	0.465402	0.322937	0.252918
300.61	0.635401	0.558819	0.555127	0.465254	0.322649	0.252802
300.81	0.63552	0.558154	0.553521	0.46506	0.321976	0.252511
301.01	0.635913	0.55778	0.55278	0.465668	0.322224	0.252263
301.21	0.635546	0.557372	0.551991	0.465619	0.322287	0.252047
301.41	0.635763	0.556798	0.551172	0.465345	0.32188	0.252012
301.61	0.636392	0.5569	0.551647	0.4661	0.321909	0.252599
301.81	0.635908	0.556692	0.551311	0.466573	0.321862	0.252221
302.01	0.635317	0.556126	0.550858	0.466211	0.321899	0.251469
302.21	0.634968	0.555934	0.55091	0.465937	0.321998	0.251072
302.41	0.634799	0.555549	0.550645	0.465607	0.321525	0.250792
302.61	0.633842	0.554584	0.549729	0.46514	0.321601	0.25031
302.81	0.634219	0.554455	0.550478	0.465321	0.321452	0.250158
303.01	0.634631	0.554809	0.550972	0.465515	0.321516	0.251184
303.21	0.634845	0.55455	0.550954	0.465245	0.321075	0.251198
303.41	0.634608	0.555048	0.550619	0.464642	0.320728	0.251514
303.61	0.634861	0.555539	0.550693	0.464032	0.320767	0.252221
303.81	0.633965	0.555267	0.550402	0.463616	0.320647	0.251709
304.01	0.633622	0.556041	0.550546	0.463042	0.321264	0.251445
304.21	0.632865	0.556698	0.550291	0.46236	0.321513	0.25069
304.41	0.633724	0.557729	0.550345	0.462097	0.321588	0.250032
304.61	0.633149	0.557248	0.549405	0.46087	0.32098	0.249217
304.81	0.632819	0.557478	0.548177	0.460423	0.321063	0.248561
305.01	0.632263	0.557288	0.548504	0.460961	0.321974	0.248623
305.21	0.631673	0.557157	0.547817	0.46053	0.321337	0.247826
305.41	0.631727	0.556883	0.547499	0.460503	0.320537	0.24734
305.61	0.631072	0.557077	0.547581	0.46159	0.320188	0.247039
305.81	0.629453	0.556002	0.545962	0.461184	0.319274	0.245743
306.01	0.628742	0.555601	0.545413	0.460704	0.31901	0.245436
306.21	0.628865	0.555206	0.545046	0.461341	0.318615	0.245249
306.41	0.628507	0.555034	0.544939	0.461673	0.31835	0.245464
306.61	0.629153	0.555496	0.545143	0.462655	0.318662	0.246018
306.81	0.630003	0.556173	0.545361	0.463154	0.318954	0.247272
307.01	0.63038	0.556096	0.544579	0.46338	0.319166	0.247545
307.21	0.630815	0.555527	0.544748	0.463231	0.319322	0.247141
307.41	0.63112	0.555936	0.545084	0.463595	0.319257	0.248257
307.61	0.63085	0.555855	0.545444	0.463514	0.319459	0.248422
307.81	0.63077	0.555604	0.545167	0.463211	0.318993	0.248121
308.01	0.631449	0.555961	0.546421	0.463197	0.319203	0.248579
308.21	0.632015	0.555912	0.546782	0.463222	0.319349	0.248578
308.41	0.631958	0.55574	0.546282	0.462524	0.318293	0.247984
308.61	0.631499	0.554832	0.546069	0.461385	0.317822	0.248366
308.81	0.630978	0.554329	0.546161	0.461061	0.318306	0.248066
309.01	0.631024	0.553872	0.547036	0.460926	0.318291	0.24843
309.21	0.631541	0.553596	0.547369	0.460327	0.317432	0.247909
309.41	0.631025	0.553113	0.547102	0.460176	0.316735	0.248084
309.61	0.63005	0.55225	0.546364	0.459207	0.31589	0.247952
309.81	0.629378	0.551811	0.546364	0.45898	0.315915	0.247942
310.01	0.629398	0.552105	0.546857	0.459113	0.316358	0.248055
310.21	0.629474	0.551456	0.546532	0.458922	0.316493	0.24758
310.41	0.629498	0.552126	0.547136	0.458879	0.317543	0.24816
310.61	0.630095	0.552527	0.547642	0.458773	0.317919	0.248177
310.81	0.630603	0.552684	0.547094	0.45886	0.318686	0.248102
311.01	0.630712	0.552455	0.546766	0.458979	0.318295	0.247246
311.21	0.631275	0.552968	0.547749	0.459276	0.318298	0.247306
311.41	0.630863	0.552949	0.546854	0.45908	0.31786	0.248018
311.61	0.630985	0.552483	0.546298	0.45826	0.317028	0.24713
311.81	0.631414	0.552222	0.546355	0.458408	0.316751	0.246827
312.01	0.631617	0.552485	0.546778	0.45849	0.316577	0.246354
312.21	0.631889	0.553074	0.546544	0.458854	0.316727	0.246546
312.41	0.631675	0.553031	0.545561	0.45884	0.315963	0.246078
312.61	0.631953	0.553508	0.545928	0.458823	0.316837	0.247149
312.81	0.632175	0.554108	0.546018	0.459893	0.317629	0.246968
313.01	0.632763	0.554335	0.54587	0.460069	0.317565	0.247904
313.21	0.632566	0.554444	0.545152	0.460909	0.317913	0.248144
313.41	0.631556	0.554202	0.544074	0.461223	0.317945	0.248301
313.61	0.630727	0.553578	0.544009	0.460232	0.317747	0.24801
313.81	0.630613	0.553606	0.544448	0.460725	0.318231	0.247637
314.01	0.630708	0.552723	0.54356	0.459555	0.317783	0.246627
314.21	0.630348	0.552189	0.543398	0.459122	0.317958	0.246102
314.41	0.629776	0.552286	0.543583	0.458746	0.317841	0.246098
314.61	0.629144	0.552125	0.543435	0.458537	0.318097	0.245706
314.81	0.62918	0.552518	0.543172	0.458265	0.318564	0.24544
315.01	0.628106	0.552101	0.543339	0.456885	0.317584	0.244862
315.21	0.62774	0.551575	0.542883	0.455756	0.317058	0.244413
315.41	0.62776	0.551382	0.542002	0.455005	0.316671	0.244364
315.61	0.627787	0.551608	0.542698	0.454333	0.316377	0.244345
315.81	0.627087	0.55134	0.54266	0.453863	0.316184	0.244138
316.01	0.627171	0.552101	0.542921	0.453832	0.316373	0.2444
316.21	0.62728	0.552216	0.542321	0.454319	0.316258	0.244901
316.41	0.627982	0.552563	0.54247	0.455008	0.316361	0.24546
316.61	0.628568	0.553192	0.543251	0.455909	0.317044	0.246563
316.81	0.628838	0.553727	0.54311	0.456954	0.317628	0.246462
317.01	0.628629	0.553416	0.541736	0.456751	0.316834	0.24691
317.21	0.627652	0.552987	0.541592	0.456693	0.316642	0.246356
317.41	0.627064	0.552369	0.541624	0.456283	0.316213	0.246378
317.61	0.626416	0.551529	0.540961	0.455418	0.315411	0.245891
317.81	0.626195	0.550642	0.540526	0.455058	0.315111	0.245235
318.01	0.625541	0.549644	0.539137	0.454146	0.314022	0.244276
318.21	0.625116	0.549447	0.539564	0.45493	0.314103	0.244611
318.41	0.625006	0.549455	0.539965	0.454833	0.314342	0.245056
318.61	0.624822	0.549313	0.54053	0.454835	0.315157	0.245482
318.81	0.625009	0.549362	0.540293	0.454392	0.314904	0.24502
319.01	0.62461	0.548873	0.539883	0.454001	0.314049	0.244046
319.21	0.625305	0.549346	0.539969	0.453924	0.31398	0.243974
319.41	0.625347	0.549312	0.54057	0.4538	0.313607	0.244184
319.61	0.624686	0.548947	0.541512	0.454088	0.31382	0.244503
319.81	0.625112	0.549034	0.541654	0.454245	0.313435	0.244471
320.01	0.62569	0.549167	0.542087	0.455331	0.314445	0.245162
320.21	0.626641	0.548844	0.542063	0.455995	0.314029	0.245632
320.41	0.627104	0.549104	0.542413	0.456561	0.314093	0.245716
320.61	0.627077	0.549573	0.542355	0.456745	0.313643	0.245669
320.81	0.627042	0.549542	0.542207	0.456619	0.313813	0.245477
321.01	0.62708	0.549683	0.542272	0.456263	0.313906	0.245956
321.21	0.626419	0.549677	0.542858	0.455778	0.313987	0.24568
321.41	0.626171	0.549975	0.542436	0.455424	0.314079	0.245959
321.61	0.625818	0.549194	0.541393	0.454469	0.313773	0.245083
321.81	0.626236	0.548902	0.541298	0.454321	0.313692	0.244536
322.01	0.62634	0.548399	0.540197	0.454079	0.312934	0.243762
322.21	0.626403	0.547633	0.540525	0.454024	0.313224	0.243913
322.41	0.626483	0.547457	0.539821	0.45312	0.312923	0.243681
322.61	0.626352	0.547314	0.539616	0.453034	0.312734	0.243441
322.81	0.626325	0.547666	0.53893	0.452338	0.313071	0.242312
323.01	0.625774	0.547413	0.538912	0.451672	0.312108	0.24128
323.21	0.625147	0.547952	0.539991	0.451358	0.312629	0.241865
323.41	0.624742	0.547175	0.540152	0.451225	0.313137	0.242044
323.61	0.624281	0.54715	0.540114	0.451453	0.313086	0.241621
323.81	0.623865	0.547565	0.539842	0.451497	0.312921	0.240718
324.01	0.62364	0.547457	0.540307	0.45252	0.312836	0.240806
324.21	0.623857	0.548301	0.540631	0.452736	0.312032	0.240606
324.41	0.623457	0.548803	0.540882	0.453174	0.312681	0.241019
324.61	0.623094	0.548906	0.541529	0.453269	0.31246	0.240755
324.81	0.622672	0.548824	0.54217	0.45428	0.313699	0.241575
325.01	0.622623	0.549193	0.542635	0.455236	0.314277	0.241942
325.21	0.621951	0.548504	0.542075	0.45545	0.313911	0.241056
325.41	0.622549	0.548401	0.541624	0.455428	0.313467	0.240755
325.61	0.623316	0.548466	0.541946	0.45622	0.313949	0.240774
325.81	0.624552	0.547982	0.542026	0.456913	0.313955	0.24153
326.01	0.62461	0.547668	0.541974	0.456605	0.31362	0.24162
326.21	0.624597	0.547177	0.541993	0.455762	0.313607	0.241771
326.41	0.625165	0.547365	0.541477	0.45541	0.313748	0.242299
326.61	0.626164	0.548067	0.542086	0.455966	0.314802	0.243048
326.81	0.626055	0.548698	0.541877	0.455635	0.315295	0.243703
327.01	0.626277	0.548564	0.541506	0.455403	0.314852	0.24329
327.21	0.62544	0.548391	0.540868	0.455062	0.315004	0.243542
327.41	0.625564	0.547517	0.540099	0.454637	0.314252	0.243383
327.61	0.625207	0.54708	0.538957	0.453954	0.312929	0.24293
327.81	0.625575	0.548007	0.539041	0.454951	0.31376	0.243373
328.01	0.625693	0.548455	0.538876	0.455202	0.313449	0.24428
328.21	0.625827	0.549025	0.538182	0.454378	0.313144	0.244177
328.41	0.625061	0.548778	0.53809	0.453964	0.313492	0.24435
328.61	0.624072	0.548006	0.537713	0.452923	0.312657	0.243433
328.81	0.623544	0.547788	0.537592	0.453466	0.313704	0.244387
329.01	0.622909	0.546866	0.536923	0.452682	0.313479	0.243081
329.21	0.623457	0.546513	0.536887	0.452296	0.313517	0.242947
329.41	0.624406	0.547111	0.5374	0.452773	0.313781	0.244125
329.61	0.62486	0.547766	0.538023	0.45358	0.314909	0.245403
329.81	0.625313	0.54712	0.538319	0.453027	0.314522	0.245197
330.01	0.625355	0.547513	0.538717	0.452834	0.31407	0.244607
330.21	0.626152	0.548033	0.539146	0.453539	0.314855	0.244972
330.41	0.626343	0.548438	0.539474	0.453744	0.314973	0.24532
330.61	0.626642	0.549136	0.539426	0.454448	0.315313	0.245154
330.81	0.626318	0.549719	0.539844	0.454632	0.315286	0.245419
331.01	0.625966	0.549247	0.540154	0.45409	0.315028	0.244288
331.21	0.625837	0.549156	0.540159	0.45392	0.314571	0.244358
331.41	0.626003	0.549208	0.540813	0.454194	0.314492	0.244978
331.61	0.625481	0.548824	0.540193	0.454109	0.31444	0.244548
331.81	0.625091	0.549896	0.540828	0.454443	0.314825	0.244869
332.01	0.624108	0.549482	0.540204	0.453572	0.314171	0.244003
332.21	0.622918	0.549301	0.539746	0.452233	0.31354	0.243029
332.41	0.621897	0.548473	0.539943	0.45124	0.31301	0.242608
332.61	0.621215	0.547445	0.539729	0.450325	0.312213	0.24177
332.81	0.620445	0.546121	0.538883	0.45003	0.312085	0.242159
333.01	0.619995	0.545503	0.537931	0.449426	0.311658	0.241445
333.21	0.620674	0.545316	0.53768	0.45013	0.311886	0.242567
333.41	0.620817	0.545396	0.537243	0.450707	0.311525	0.242874
333.61	0.621414	0.545445	0.537455	0.451024	0.312026	0.24321
333.81	0.621305	0.545362	0.537423	0.450954	0.311213	0.24258
334.01	0.622155	0.546039	0.537778	0.452486	0.311424	0.243224
334.21	0.622269	0.547078	0.538648	0.45326	0.312324	0.2438
334.41	0.621526	0.546949	0.5388	0.452307	0.311343	0.243394
334.61	0.622229	0.547575	0.539454	0.452878	0.310995	0.243676
334.81	0.622952	0.548143	0.540445	0.452552	0.311058	0.244029
335.01	0.622823	0.547958	0.54102	0.452278	0.310596	0.242967
335.21	0.623459	0.548071	0.541291	0.452024	0.310574	0.243036
335.41	0.622673	0.548033	0.540608	0.452317	0.31053	0.243184
335.61	0.621405	0.54697	0.53945	0.451103	0.310042	0.242652
335.81	0.620539	0.546223	0.538751	0.450133	0.310264	0.242047
336.01	0.620159	0.546227	0.538455	0.449729	0.310524	0.241452
336.21	0.62049	0.545922	0.538329	0.449475	0.310962	0.24129
336.41	0.620709	0.545657	0.537854	0.449391	0.310795	0.241399
336.61	0.621124	0.545563	0.537412	0.449791	0.311235	0.241824
336.81	0.621632	0.545479	0.53725	0.449989	0.312309	0.242574
337.01	0.621865	0.546358	0.536527	0.450234	0.312742	0.242016
337.21	0.622478	0.545559	0.53585	0.45075	0.312643	0.241925
337.41	0.622804	0.54608	0.535748	0.450306	0.312365	0.241732
337.61	0.622353	0.546163	0.535747	0.450165	0.31243	0.241762
337.81	0.622397	0.547004	0.535984	0.450683	0.312155	0.241788
338.01	0.622839	0.547409	0.535971	0.45112	0.312436	0.242429
338.21	0.622219	0.547318	0.536679	0.450383	0.312347	0.242178
338.41	0.62238	0.546711	0.536208	0.449541	0.311287	0.242048
338.61	0.623362	0.547017	0.536596	0.449603	0.311187	0.242179
338.81	0.623498	0.546324	0.535629	0.448539	0.310868	0.241485
339.01	0.623293	0.545929	0.535606	0.448712	0.310534	0.241051
339.21	0.622792	0.545734	0.534788	0.448097	0.310209	0.240956
339.41	0.621742	0.545011	0.533127	0.447541	0.309858	0.240579
339.61	0.620904	0.54444	0.532849	0.446969	0.309944	0.239874
339.81	0.620702	0.54431	0.533325	0.446967	0.310176	0.23946
340.01	0.621658	0.54553	0.53457	0.448038	0.311391	0.24008
340.21	0.62245	0.545095	0.534401	0.448769	0.31231	0.240967
340.41	0.622653	0.546003	0.534939	0.44949	0.312655	0.241465
340.61	0.623309	0.546432	0.535931	0.45032	0.313565	0.242104
340.81	0.623865	0.54669	0.536513	0.450503	0.313833	0.242116
341.01	0.623567	0.546492	0.536372	0.450638	0.313303	0.242199
341.21	0.623588	0.54587	0.536331	0.450659	0.312108	0.242337
341.41	0.622925	0.546353	0.536957	0.450435	0.311952	0.242625
341.61	0.622437	0.54569	0.536802	0.450694	0.311229	0.242666
341.81	0.622362	0.545931	0.536962	0.451136	0.311284	0.242932
342.01	0.622199	0.546215	0.536936	0.451353	0.311613	0.243719
342.21	0.622334	0.545598	0.537515	0.45108	0.311446	0.243081
342.41	0.622451	0.545082	0.536678	0.450758	0.310961	0.242416
342.61	0.622106	0.545211	0.537154	0.450593	0.31086	0.242048
342.81	0.621668	0.544896	0.536025	0.449978	0.310208	0.240897
343.01	0.620972	0.5449	0.535721	0.450248	0.309913	0.240094
343.21	0.619641	0.544449	0.534788	0.448745	0.309286	0.239341
343.41	0.619676	0.544191	0.533959	0.448536	0.309033	0.238765
343.61	0.619797	0.544393	0.534117	0.449157	0.309746	0.238606
343.81	0.620118	0.544859	0.534431	0.449187	0.310271	0.239019
344.01	0.621501	0.545517	0.535206	0.449662	0.311216	0.239773
344.21	0.62185	0.545785	0.535696	0.44983	0.311146	0.240736
344.41	0.622471	0.545791	0.536396	0.44957	0.311483	0.240674
344.61	0.622869	0.545442	0.536749	0.449256	0.311307	0.240757
344.81	0.623455	0.545501	0.536542	0.448967	0.311157	0.241523
345.01	0.623012	0.545349	0.536119	0.448884	0.310846	0.241546
345.21	0.623008	0.545132	0.535541	0.448732	0.309727	0.241534
345.41	0.622108	0.544766	0.535712	0.448442	0.30954	0.240954
345.61	0.621969	0.544721	0.53565	0.448365	0.309062	0.240867
345.81	0.622055	0.545988	0.536025	0.449314	0.309831	0.240993
346.01	0.621865	0.545741	0.536265	0.449677	0.310121	0.241622
346.21	0.621171	0.544985	0.536421	0.449475	0.309677	0.240667
346.41	0.620286	0.545159	0.536102	0.449435	0.309633	0.239809
346.61	0.619414	0.544944	0.535718	0.448676	0.30902	0.239027
346.81	0.619804	0.544821	0.534585	0.448613	0.309218	0.238235
347.01	0.619842	0.54431	0.534346	0.448773	0.309382	0.238812
347.21	0.620182	0.544212	0.534549	0.448241	0.309928	0.239563
347.41	0.620755	0.544755	0.534385	0.448369	0.310492	0.239703
347.61	0.62066	0.545039	0.534764	0.448578	0.311308	0.240404
347.81	0.621273	0.546135	0.534992	0.448581	0.311677	0.241005
348.01	0.622273	0.546067	0.535564	0.448728	0.312371	0.241382
348.21	0.621163	0.545365	0.535254	0.448168	0.311746	0.241557
348.41	0.621536	0.54501	0.535122	0.448257	0.311765	0.241684
348.61	0.621734	0.545509	0.534953	0.44825	0.311672	0.241513
348.81	0.621679	0.546217	0.535028	0.448016	0.312065	0.242307
349.01	0.621102	0.546363	0.534404	0.447702	0.311565	0.241115
349.21	0.621384	0.546153	0.534441	0.448016	0.311264	0.241213
349.41	0.621232	0.546696	0.534559	0.448472	0.311569	0.240896
349.61	0.621671	0.546984	0.534449	0.448811	0.311885	0.241501
349.81	0.621823	0.547311	0.534587	0.4497	0.312736	0.242097
350.01	0.621308	0.5458	0.534852	0.449513	0.312248	0.241924
350.21	0.621493	0.54558	0.534414	0.44956	0.312312	0.240748
350.41	0.622114	0.544989	0.533513	0.449833	0.311787	0.240037
350.61	0.622392	0.544397	0.532634	0.449604	0.311831	0.239628
350.81	0.623625	0.544547	0.532906	0.450173	0.312442	0.240242
351.01	0.623997	0.54399	0.532555	0.449547	0.312231	0.239886
351.21	0.624347	0.544321	0.532931	0.449728	0.312603	0.23967
351.41	0.624303	0.544938	0.532683	0.449715	0.312798	0.239939
351.61	0.624142	0.544929	0.532381	0.450713	0.312932	0.240256
351.81	0.624335	0.54538	0.532042	0.45094	0.312632	0.240027
352.01	0.623787	0.544535	0.532063	0.450752	0.312495	0.239747
352.21	0.622268	0.544071	0.53192	0.450199	0.311848	0.239688
352.41	0.622502	0.5445	0.531832	0.450042	0.311655	0.23938
352.61	0.622521	0.545057	0.53289	0.449128	0.311799	0.23925
352.81	0.621603	0.545287	0.53297	0.44908	0.31136	0.239186
353.01	0.621198	0.545065	0.532183	0.44913	0.310964	0.238951
353.21	0.621412	0.54537	0.532664	0.449832	0.311683	0.239556
353.41	0.621213	0.545687	0.532563	0.449763	0.311565	0.239812
353.61	0.62131	0.5452	0.532704	0.44884	0.31143	0.239739
353.81	0.62095	0.545006	0.53315	0.448613	0.31148	0.239559
354.01	0.621575	0.544658	0.53337	0.448613	0.311429	0.239962
354.21	0.622084	0.544916	0.532659	0.44867	0.311873	0.239719
354.41	0.622204	0.545135	0.532827	0.448833	0.312123	0.240506
354.61	0.621574	0.544968	0.531986	0.447751	0.311971	0.24066
354.81	0.622541	0.544903	0.532542	0.447939	0.311722	0.241351
355.01	0.622975	0.544161	0.531886	0.447361	0.311593	0.240845
355.21	0.622993	0.54409	0.532695	0.448001	0.311757	0.241724
355.41	0.622491	0.543744	0.531971	0.447672	0.310882	0.242336
355.61	0.62175	0.543061	0.531609	0.447251	0.309476	0.242402
355.81	0.620834	0.542815	0.531203	0.446399	0.3081	0.241805
356.01	0.620716	0.542313	0.531491	0.446117	0.308084	0.241839
356.21	0.620319	0.542131	0.531225	0.445952	0.308177	0.241475
356.41	0.619068	0.541527	0.530606	0.445274	0.306603	0.240576
356.61	0.618118	0.541555	0.531498	0.44553	0.306311	0.240398
356.81	0.617009	0.541228	0.531274	0.446054	0.305396	0.240147
357.01	0.617186	0.54157	0.531283	0.446985	0.306101	0.240272
357.21	0.6167	0.541936	0.531496	0.447406	0.306373	0.239665
357.41	0.616424	0.542138	0.530986	0.447422	0.306117	0.238933
357.61	0.616915	0.542342	0.530895	0.447391	0.306369	0.238036
357.81	0.616302	0.542717	0.530424	0.447443	0.306445	0.237427
358.01	0.617507	0.543535	0.530412	0.448089	0.307242	0.23794
358.21	0.616979	0.543855	0.530346	0.447115	0.307132	0.236905
358.41	0.61703	0.544369	0.530317	0.446742	0.307388	0.236907
358.61	0.617432	0.543992	0.529514	0.445963	0.306817	0.236431
358.81	0.618196	0.544302	0.529882	0.445588	0.307487	0.236041
359.01	0.618201	0.543916	0.529398	0.444122	0.307346	0.235554
359.21	0.617789	0.543395	0.529324	0.443413	0.30704	0.235611
359.41	0.617501	0.543255	0.528552	0.442416	0.306143	0.235302
359.61	0.617642	0.543302	0.529201	0.442431	0.305481	0.236203
359.81	0.617166	0.543143	0.529679	0.442632	0.305754	0.236052
360.01	0.617641	0.543435	0.53021	0.443028	0.306364	0.236564
360.21	0.617688	0.543721	0.530786	0.44377	0.307227	0.23706
360.41	0.617129	0.543291	0.530895	0.44408	0.307423	0.237024
360.61	0.61726	0.543115	0.531513	0.444886	0.307817	0.237536
360.81	0.617738	0.543787	0.532552	0.446429	0.308686	0.23832
361.01	0.618025	0.544025	0.532331	0.447472	0.309592	0.238785
361.21	0.616715	0.543345	0.532172	0.44778	0.309319	0.238394
361.41	0.616687	0.543203	0.531845	0.448112	0.309399	0.237999
361.61	0.616655	0.541869	0.531256	0.448034	0.308978	0.237936
361.81	0.615922	0.541565	0.531119	0.447791	0.308609	0.238296
362.01	0.616161	0.54147	0.531306	0.447537	0.30815	0.238781
362.21	0.616091	0.541243	0.532308	0.447358	0.308361	0.239202
362.41	0.616926	0.541042	0.532201	0.448062	0.309295	0.239885
362.61	0.617609	0.541172	0.532304	0.448196	0.309515	0.240083
362.81	0.617688	0.5413	0.532245	0.447667	0.309541	0.239832
363.01	0.618116	0.541078	0.531823	0.447329	0.30918	0.239926
363.21	0.618728	0.54086	0.531883	0.447628	0.309107	0.240663
363.41	0.619057	0.54152	0.532481	0.447738	0.30891	0.240847
363.61	0.619027	0.541643	0.532873	0.44726	0.308449	0.241146
363.81	0.618862	0.542633	0.53305	0.447151	0.308927	0.24076
364.01	0.61996	0.54374	0.533587	0.447472	0.309438	0.240757
364.21	0.621245	0.54431	0.534248	0.448328	0.309727	0.240912
364.41	0.621417	0.544792	0.534108	0.448181	0.309615	0.240352
364.61	0.620962	0.545249	0.534076	0.448082	0.309663	0.239754
364.81	0.620996	0.546462	0.534983	0.448441	0.309998	0.239324
365.01	0.62018	0.545998	0.533907	0.447746	0.308627	0.238913
365.21	0.618454	0.544959	0.532908	0.44661	0.307759	0.23744
365.41	0.618539	0.544681	0.532636	0.446019	0.308223	0.237307
365.61	0.617803	0.54449	0.532605	0.44594	0.307862	0.237974
365.81	0.617668	0.544663	0.532786	0.445936	0.307893	0.238795
366.01	0.617331	0.54454	0.532651	0.446101	0.307826	0.239025
366.21	0.617671	0.545106	0.53362	0.447177	0.308936	0.240352
366.41	0.618549	0.54476	0.533071	0.447288	0.309326	0.24081
366.61	0.619356	0.545366	0.533597	0.447456	0.309569	0.241331
366.81	0.619704	0.545169	0.533157	0.44719	0.309591	0.241373
367.01	0.620127	0.544683	0.532723	0.446475	0.309614	0.241736
367.21	0.620757	0.544392	0.532919	0.446432	0.309407	0.24281
367.41	0.620025	0.54431	0.532977	0.445534	0.308839	0.242066
367.61	0.619732	0.543258	0.532528	0.44466	0.308014	0.241558
367.81	0.620108	0.542813	0.532518	0.444945	0.308088	0.241817
368.01	0.619852	0.541724	0.531855	0.444629	0.30744	0.24111
368.21	0.620132	0.54071	0.531225	0.444248	0.307434	0.240426
368.41	0.620172	0.540663	0.531086	0.443976	0.307449	0.239649
368.61	0.618911	0.53974	0.530151	0.442595	0.307298	0.238078
368.81	0.618256	0.539088	0.529595	0.442516	0.306564	0.236713
369.01	0.617983	0.53866	0.528971	0.442794	0.306016	0.236453
369.21	0.616643	0.537759	0.528124	0.44209	0.305856	0.235168
369.41	0.616759	0.538003	0.528987	0.442884	0.306756	0.23551
369.61	0.616451	0.538134	0.529473	0.443061	0.305545	0.235764
369.81	0.615612	0.537729	0.528731	0.442922	0.305012	0.234786
370.01	0.615377	0.538322	0.52903	0.443561	0.305365	0.234473
370.21	0.616246	0.539009	0.529608	0.443711	0.306013	0.235063
370.41	0.61715	0.538745	0.530107	0.443647	0.306519	0.234818
370.61	0.617792	0.539583	0.530999	0.443553	0.307165	0.235554
370.81	0.617559	0.53965	0.531215	0.443401	0.307386	0.235715
371.01	0.616802	0.539602	0.531084	0.442871	0.307088	0.235855
371.21	0.616838	0.54057	0.531726	0.443511	0.307046	0.236707
371.41	0.616812	0.541065	0.532176	0.44329	0.307038	0.236614
371.61	0.616711	0.540561	0.532316	0.443641	0.307425	0.237099
371.81	0.616955	0.540523	0.532049	0.44386	0.30814	0.237621
372.01	0.616436	0.540843	0.531981	0.443636	0.308701	0.237842
372.21	0.617222	0.540628	0.532238	0.443449	0.30917	0.238148
372.41	0.616808	0.540466	0.531865	0.443643	0.308182	0.238365
372.61	0.616013	0.540364	0.531282	0.443515	0.307313	0.237826
372.81	0.615866	0.539985	0.531018	0.444109	0.306679	0.238032
373.01	0.615542	0.539853	0.531078	0.444817	0.30639	0.238451
373.21	0.61455	0.5391	0.529995	0.44394	0.305784	0.237909
373.41	0.615182	0.53916	0.530702	0.444408	0.305575	0.237829
373.61	0.615032	0.538724	0.530278	0.444025	0.304558	0.237405
373.81	0.614763	0.538528	0.528928	0.443785	0.304779	0.236361
374.01	0.616014	0.538985	0.529494	0.444691	0.305659	0.237131
374.21	0.616777	0.539496	0.529789	0.444481	0.306231	0.237582
374.41	0.617104	0.539349	0.530273	0.444689	0.306537	0.237364
374.61	0.616746	0.539329	0.529848	0.44432	0.307383	0.237533
374.81	0.616412	0.539565	0.529758	0.444534	0.307475	0.23709
375.01	0.616258	0.539837	0.530023	0.444465	0.307226	0.237114
375.21	0.617564	0.541058	0.531336	0.445381	0.308114	0.237747
375.41	0.617988	0.541464	0.531577	0.445552	0.308939	0.238198
375.61	0.617239	0.540401	0.531467	0.445017	0.308856	0.238431
375.81	0.617181	0.540103	0.531121	0.444171	0.309208	0.238463
376.01	0.616822	0.539594	0.530823	0.443908	0.308897	0.238648
376.21	0.616526	0.539245	0.530057	0.442946	0.308188	0.238651
376.41	0.61597	0.539003	0.529648	0.442906	0.307308	0.238296
376.61	0.615337	0.539035	0.529695	0.442296	0.30636	0.237974
376.81	0.614642	0.538041	0.528716	0.441833	0.306041	0.237483
377.01	0.615294	0.538079	0.52837	0.442547	0.306654	0.236924
377.21	0.615615	0.538174	0.527941	0.442278	0.306221	0.236599
377.41	0.616211	0.537863	0.528064	0.44196	0.305984	0.236078
377.61	0.616296	0.538056	0.527708	0.441888	0.306122	0.236234
377.81	0.616905	0.538924	0.5275	0.44252	0.30651	0.236263
378.01	0.617066	0.540198	0.52842	0.443481	0.306711	0.237135
378.21	0.617443	0.540755	0.529054	0.443396	0.307421	0.237042
378.41	0.617238	0.540907	0.529475	0.443669	0.307734	0.236663
378.61	0.61635	0.541069	0.529067	0.443498	0.308133	0.236332
378.81	0.616258	0.541509	0.529918	0.444167	0.30784	0.236447
379.01	0.61661	0.541775	0.530204	0.44482	0.307766	0.237302
379.21	0.617036	0.54249	0.529883	0.445703	0.308362	0.237855
379.41	0.61673	0.541816	0.528888	0.445579	0.307895	0.238578
379.61	0.615988	0.539984	0.528015	0.444084	0.306991	0.237881
379.81	0.615794	0.540193	0.527449	0.444194	0.307238	0.237463
380.01	0.615378	0.540388	0.527424	0.444999	0.307276	0.237464
380.21	0.614866	0.540529	0.527519	0.44473	0.307486	0.237416
380.41	0.614705	0.540088	0.527788	0.445557	0.306166	0.236754
380.61	0.61373	0.539395	0.528138	0.445325	0.306008	0.23633
380.81	0.614161	0.539171	0.528148	0.446521	0.306529	0.235953
381.01	0.614387	0.539198	0.527857	0.446758	0.306942	0.236055
381.21	0.613635	0.538278	0.527427	0.446174	0.305921	0.235571
381.41	0.613276	0.537575	0.527484	0.44536	0.305891	0.234819
381.61	0.613315	0.537268	0.527559	0.445253	0.305849	0.234251
381.81	0.613854	0.537945	0.528421	0.445347	0.306529	0.234351
382.01	0.614373	0.538251	0.529928	0.445105	0.306613	0.234654
382.21	0.614996	0.537783	0.530643	0.445158	0.30729	0.234416
382.41	0.615431	0.538158	0.530992	0.445009	0.307346	0.234328
382.61	0.616267	0.538579	0.530552	0.445229	0.307828	0.234376
382.81	0.616841	0.539308	0.53082	0.445724	0.307781	0.234904
383.01	0.617506	0.539084	0.530151	0.444989	0.30682	0.235502
383.21	0.617466	0.539084	0.52995	0.444336	0.306681	0.235811
383.41	0.617521	0.538665	0.529364	0.443719	0.30608	0.235636
383.61	0.617038	0.538264	0.529126	0.443545	0.306101	0.235068
383.81	0.616606	0.539579	0.529279	0.443852	0.305797	0.234869
384.01	0.6157	0.539517	0.529701	0.443945	0.305159	0.235407
384.21	0.615547	0.539378	0.529381	0.443468	0.304483	0.235705
384.41	0.615118	0.539416	0.529563	0.443633	0.303431	0.235636
384.61	0.613761	0.539269	0.529483	0.442666	0.303597	0.236077
384.81	0.613989	0.538928	0.528809	0.442668	0.303043	0.23636
385.01	0.613645	0.538787	0.527631	0.442551	0.302824	0.236786
385.21	0.61408	0.53846	0.527503	0.442127	0.302651	0.236225
385.41	0.613909	0.538188	0.527342	0.441786	0.302922	0.235647
385.61	0.614266	0.537474	0.527183	0.441369	0.302797	0.235331
385.81	0.61467	0.538456	0.527453	0.442151	0.303643	0.236494
386.01	0.615208	0.538253	0.527307	0.44261	0.303451	0.236703
386.21	0.61497	0.538419	0.526367	0.443024	0.303811	0.236171
386.41	0.615846	0.539528	0.526428	0.443829	0.304619	0.236209
386.61	0.615654	0.539939	0.526324	0.444232	0.305459	0.236238
386.81	0.614869	0.539326	0.52669	0.444038	0.30517	0.235562
387.01	0.614973	0.538737	0.526567	0.443646	0.304953	0.234986
387.21	0.615346	0.539746	0.527474	0.444495	0.306236	0.235292
387.41	0.615796	0.540725	0.528215	0.44532	0.307254	0.23537
387.61	0.615398	0.540354	0.528597	0.44523	0.308013	0.235231
387.81	0.615715	0.540738	0.529171	0.44527	0.308527	0.23567
388.01	0.615911	0.540002	0.530039	0.445518	0.308113	0.23677
388.21	0.615951	0.540422	0.530259	0.44575	0.308533	0.237105
388.41	0.615767	0.540478	0.530552	0.445798	0.307898	0.237152
388.61	0.615031	0.539801	0.530198	0.444692	0.306783	0.237011
388.81	0.616029	0.539891	0.530474	0.445139	0.306449	0.237095
389.01	0.616014	0.540116	0.530616	0.445363	0.306654	0.237456
389.21	0.616039	0.539853	0.530431	0.444265	0.306522	0.237447
389.41	0.615804	0.539984	0.530099	0.443828	0.306557	0.237539
389.61	0.61565	0.540246	0.529751	0.443647	0.306109	0.238804
389.81	0.615545	0.540671	0.529408	0.443709	0.305783	0.239448
390.01	0.61512	0.540164	0.528708	0.44361	0.305239	0.239383
390.21	0.614457	0.540151	0.528669	0.443874	0.305343	0.238845
390.41	0.614407	0.540479	0.528621	0.444314	0.305675	0.238819
390.61	0.613698	0.539631	0.528838	0.444302	0.305489	0.238836
390.81	0.613617	0.538756	0.52884	0.444127	0.304857	0.23754
391.01	0.61429	0.539285	0.528716	0.444923	0.305099	0.238028
391.21	0.614624	0.540294	0.529636	0.445738	0.306307	0.238703
391.41	0.614391	0.540214	0.529483	0.445611	0.306397	0.238272
391.61	0.614491	0.539157	0.528932	0.445726	0.306228	0.237692
391.81	0.615195	0.538965	0.529212	0.446862	0.306326	0.238116
392.01	0.614507	0.539084	0.529293	0.447296	0.305564	0.237858
392.21	0.613829	0.539463	0.529178	0.447525	0.306273	0.237491
392.41	0.613174	0.538961	0.528307	0.446595	0.3053	0.236747
392.61	0.613695	0.538359	0.528343	0.446665	0.305297	0.23655
392.81	0.614464	0.538498	0.528705	0.446926	0.305595	0.236824
393.01	0.614622	0.538325	0.528879	0.446561	0.305913	0.23735
393.21	0.615576	0.538977	0.529402	0.446743	0.306219	0.238285
393.41	0.616189	0.539265	0.529872	0.446781	0.306863	0.238613
393.61	0.616011	0.538557	0.530007	0.446653	0.306192	0.23917
393.81	0.615567	0.538462	0.530584	0.446081	0.305827	0.238532
394.01	0.61444	0.537969	0.530269	0.445621	0.30528	0.237951
394.21	0.614169	0.537545	0.530645	0.445794	0.305743	0.2377
394.41	0.615064	0.537714	0.530664	0.446238	0.305679	0.23798
394.61	0.615167	0.537101	0.530713	0.446682	0.305448	0.238119
394.81	0.614949	0.537401	0.530324	0.446539	0.305222	0.237687
395.01	0.615307	0.537734	0.52972	0.44663	0.30515	0.238392
395.21	0.614831	0.537832	0.529867	0.445959	0.30477	0.237916
395.41	0.614327	0.537392	0.529693	0.445507	0.304291	0.237692
395.61	0.615262	0.53748	0.529703	0.445686	0.304654	0.237788
395.81	0.614577	0.53737	0.529199	0.44499	0.304884	0.2383
396.01	0.614035	0.537954	0.528779	0.44402	0.305044	0.238289
396.21	0.613099	0.5373	0.527579	0.442746	0.304244	0.237626
396.41	0.612934	0.537424	0.526875	0.441943	0.304319	0.237472
396.61	0.613559	0.537153	0.526873	0.441951	0.304782	0.237294
396.81	0.612861	0.537056	0.52619	0.441059	0.30395	0.236834
397.01	0.612945	0.536903	0.526282	0.439879	0.304295	0.236356
397.21	0.612973	0.537122	0.526438	0.439791	0.30456	0.235938
397.41	0.612578	0.536785	0.525951	0.438932	0.304357	0.23475
397.61	0.611846	0.536627	0.52649	0.438961	0.303605	0.234145
397.81	0.610496	0.53675	0.526199	0.438632	0.303059	0.233269
398.01	0.610293	0.536733	0.52595	0.43876	0.302395	0.23286
398.21	0.611083	0.536921	0.526648	0.43979	0.302901	0.233416
398.41	0.612656	0.538139	0.526755	0.44083	0.302878	0.233336
398.61	0.611838	0.53799	0.526606	0.441292	0.302617	0.233038
398.81	0.611582	0.538641	0.527589	0.44153	0.303008	0.233524
399.01	0.61199	0.538932	0.527866	0.441274	0.302899	0.23354
399.21	0.612212	0.539062	0.528949	0.441487	0.302674	0.233877
399.41	0.613365	0.539091	0.529437	0.442372	0.303199	0.23487
399.61	0.61386	0.539238	0.529353	0.442414	0.303486	0.235291
[truncated: 1,001 more rows]

## Sheet: Lumican
Time(s)	427nM	320nM	213nM	53nM
0	0.00987519	0.00162086	0.00111798	0.0046406
0.2	0.011997	0.00361393	0.00309218	0.00568023
0.4	0.0143085	0.00498295	0.00537842	0.00699152
0.6	0.0171176	0.0069785	0.0073786	0.00801441
0.8	0.0199862	0.00933122	0.00919936	0.00932324
1	0.0227357	0.0109036	0.0110748	0.00997051
1.2	0.0250954	0.0124622	0.0127654	0.010417
1.4	0.027739	0.0143295	0.014265	0.0103396
1.6	0.0299316	0.0161357	0.0160266	0.0106552
1.8	0.0323439	0.0181315	0.017552	0.0109133
2	0.034961	0.0196912	0.0188657	0.0108132
2.2	0.036088	0.0206941	0.0189913	0.0105195
2.4	0.0374925	0.0213069	0.0190038	0.0095336
2.6	0.0392173	0.0213552	0.0185892	0.00890233
2.8	0.0410103	0.0227988	0.019395	0.00894667
3	0.042924	0.0235804	0.0202919	0.00927584
3.2	0.0444933	0.0247387	0.0215861	0.00898041
3.4	0.0460281	0.0255286	0.0223814	0.00959505
3.6	0.04852	0.0268521	0.0238953	0.0107144
3.8	0.0506685	0.027814	0.024986	0.0110395
4	0.0514352	0.0279392	0.0251535	0.0110131
4.2	0.0525217	0.0284087	0.0254097	0.011242
4.4	0.0540459	0.0289212	0.0256701	0.0119524
4.6	0.0553233	0.0299884	0.0261118	0.0125605
4.8	0.0563662	0.0311805	0.0266771	0.0133728
5	0.0572714	0.0314705	0.0273806	0.0135596
5.2	0.0585882	0.0330093	0.0279238	0.0137438
5.4	0.0605872	0.0348219	0.0294128	0.014637
5.6	0.0626152	0.0369102	0.0310436	0.0156499
5.8	0.0643853	0.0386622	0.0323137	0.0156798
6	0.0655291	0.0398878	0.0330321	0.0154663
6.2	0.065488	0.0403847	0.0332248	0.0152962
6.4	0.0672532	0.0421233	0.0344654	0.0146893
6.6	0.0685586	0.0431407	0.0353495	0.0144412
6.8	0.0689028	0.0446732	0.036872	0.0143712
7	0.0695394	0.0456205	0.0366463	0.0134845
7.2	0.0701953	0.0472693	0.0376661	0.0135565
7.4	0.0717732	0.0488413	0.0385519	0.0142941
7.6	0.0737964	0.0502996	0.0399789	0.0146461
7.8	0.0748668	0.0506922	0.0400414	0.0140882
8	0.0760529	0.0519192	0.0404871	0.013559
8.2	0.0773195	0.0534314	0.0411653	0.0139768
8.4	0.0789462	0.0549984	0.0417541	0.0146173
8.6	0.0803325	0.0559055	0.0428699	0.0153937
8.8	0.0821849	0.0569411	0.0435706	0.0156387
9	0.0840994	0.057471	0.0439608	0.0158802
9.2	0.0868187	0.059224	0.0448043	0.0168072
9.4	0.0880485	0.0600282	0.0456408	0.0172284
9.6	0.0898853	0.0613225	0.0463851	0.0171162
9.8	0.0912447	0.0614961	0.0464013	0.0169586
10	0.0925648	0.0624612	0.0468468	0.0174568
10.2	0.0936894	0.0627634	0.0470337	0.017891
10.4	0.0955816	0.0642419	0.0480497	0.01783
10.6	0.0953765	0.0640096	0.0480469	0.0179054
10.8	0.0949942	0.0643331	0.0476866	0.0174556
11	0.0957037	0.0646281	0.0476526	0.0170719
11.2	0.0965965	0.0655707	0.0486793	0.0187694
11.4	0.0973283	0.0662476	0.0493012	0.0197045
11.6	0.0985534	0.0671587	0.0500504	0.019416
11.8	0.0996436	0.068454	0.0510126	0.0197662
12	0.101578	0.0697917	0.052402	0.0193401
12.2	0.102036	0.0698223	0.0529663	0.0195033
12.4	0.103754	0.0703836	0.0541835	0.0201797
12.6	0.105055	0.0712923	0.0550859	0.0196872
12.8	0.10652	0.07254	0.055661	0.0197578
13	0.107929	0.0739379	0.0564907	0.0201949
13.2	0.109324	0.0760642	0.057852	0.0209032
13.4	0.109823	0.0764438	0.0584596	0.020473
13.6	0.111914	0.0779247	0.0597925	0.0210289
13.8	0.113918	0.07914	0.0605544	0.0220113
14	0.115493	0.080656	0.0623685	0.0228694
14.2	0.116426	0.081372	0.0629622	0.0230007
14.4	0.117774	0.082421	0.0647846	0.0229911
14.6	0.118461	0.0832405	0.065357	0.0232206
14.8	0.119646	0.0839749	0.0654193	0.0230536
15	0.121351	0.0845858	0.0661285	0.0232717
15.2	0.122095	0.0854084	0.0659458	0.0241498
15.4	0.123642	0.0868535	0.0664823	0.0246144
15.6	0.125562	0.087975	0.0673928	0.0247242
15.8	0.126733	0.0885398	0.0678649	0.0250925
16	0.128645	0.0891376	0.0686525	0.0248283
16.2	0.128951	0.0896113	0.0687201	0.0251114
16.4	0.129869	0.0903894	0.0688723	0.0250937
16.6	0.131235	0.0912723	0.06903	0.0248203
16.8	0.131866	0.0915399	0.069186	0.0254132
17	0.132217	0.0915407	0.0700688	0.0251086
17.2	0.133082	0.0922299	0.0709627	0.0251372
17.4	0.134011	0.0919331	0.071343	0.0249344
17.6	0.134462	0.092306	0.0719926	0.0251948
17.8	0.135538	0.0928713	0.0728211	0.0254313
18	0.136389	0.0933291	0.0737613	0.0251018
18.2	0.136564	0.093863	0.0741819	0.0248385
18.4	0.137737	0.0948673	0.0755093	0.0251582
18.6	0.138557	0.0955784	0.0758298	0.024977
18.8	0.139124	0.0960151	0.0761986	0.0242363
19	0.139502	0.097571	0.0768376	0.0236743
19.2	0.139482	0.098857	0.0766422	0.0236845
19.4	0.14074	0.100138	0.0777645	0.0242446
19.6	0.141004	0.100888	0.0781364	0.0240656
19.8	0.142032	0.101947	0.0786187	0.0241635
20	0.143013	0.103076	0.0794601	0.0245396
20.2	0.143203	0.103253	0.0798436	0.0244307
20.4	0.144231	0.103478	0.0807144	0.0245384
20.6	0.146257	0.103914	0.0816796	0.0251808
20.8	0.146865	0.103789	0.0817829	0.0254092
21	0.148152	0.103938	0.0827527	0.024891
21.2	0.150284	0.104959	0.0833111	0.0254098
21.4	0.151793	0.10477	0.0837767	0.025976
21.6	0.153307	0.105486	0.0850034	0.0267809
21.8	0.155627	0.10692	0.0863441	0.0277634
22	0.157659	0.10822	0.0873807	0.0285309
22.2	0.158708	0.109349	0.0885258	0.0293602
22.4	0.160455	0.110877	0.0895849	0.0295136
22.6	0.161256	0.111218	0.0903718	0.028985
22.8	0.161824	0.11248	0.091083	0.0292185
23	0.16249	0.114028	0.0914053	0.0297361
23.2	0.163313	0.115165	0.0918767	0.0300612
23.4	0.163668	0.115859	0.0928426	0.030132
23.6	0.16421	0.116964	0.0931885	0.0302317
23.8	0.165589	0.118293	0.0934122	0.0305177
24	0.166112	0.119237	0.0934122	0.0308284
24.2	0.166767	0.119661	0.0941453	0.0308897
24.4	0.167495	0.120498	0.0949601	0.0310254
24.6	0.168141	0.120984	0.0947517	0.0309083
24.8	0.16823	0.121645	0.0949682	0.0310482
25	0.16873	0.122447	0.0960315	0.0312229
25.2	0.169528	0.12327	0.0964412	0.0320613
25.4	0.16998	0.123354	0.0969994	0.032192
25.6	0.170635	0.1244	0.0973997	0.0324904
25.8	0.171183	0.125385	0.0975081	0.0326194
26	0.171825	0.126284	0.0978621	0.0324928
26.2	0.171196	0.125632	0.0973671	0.0315312
26.4	0.171586	0.125951	0.0968772	0.0310612
26.6	0.171858	0.125518	0.0975717	0.0311316
26.8	0.171587	0.125803	0.0974199	0.0310018
27	0.172117	0.12613	0.0977072	0.0306299
27.2	0.173184	0.126925	0.0986327	0.0307037
27.4	0.173926	0.127768	0.0993342	0.0308473
27.6	0.175863	0.128803	0.0996152	0.0307715
27.8	0.177285	0.129721	0.0996397	0.0307916
28	0.177743	0.129517	0.100491	0.0310419
28.2	0.179712	0.130425	0.1023	0.0322146
28.4	0.179907	0.130629	0.103069	0.0323274
28.6	0.180377	0.130889	0.103339	0.0329999
28.8	0.180988	0.131997	0.104656	0.034615
29	0.182072	0.132407	0.1054	0.0352177
29.2	0.183179	0.132908	0.105766	0.0353295
29.4	0.184039	0.13333	0.105617	0.0350984
29.6	0.184536	0.133808	0.1055	0.0350144
29.8	0.185512	0.134231	0.105898	0.0353567
30	0.186055	0.134304	0.105649	0.0350411
30.2	0.185794	0.133779	0.105322	0.0339319
30.4	0.186543	0.13522	0.105757	0.0341851
30.6	0.187222	0.136137	0.10702	0.0338954
30.8	0.187089	0.136478	0.107321	0.032877
31	0.188381	0.138215	0.108515	0.0335223
31.2	0.189759	0.139824	0.10947	0.0343186
31.4	0.190478	0.140807	0.109706	0.0346914
31.6	0.191198	0.140992	0.109578	0.0345647
31.8	0.191808	0.141398	0.109699	0.0349663
32	0.192115	0.141677	0.11048	0.0353819
32.2	0.193364	0.142369	0.110818	0.0366983
32.4	0.193793	0.142409	0.111009	0.037153
32.6	0.194778	0.143487	0.112039	0.0388165
32.8	0.196429	0.144186	0.113075	0.0398595
33	0.19712	0.144411	0.113537	0.0393857
33.2	0.19833	0.144812	0.11385	0.0390587
33.4	0.199539	0.145286	0.11442	0.0393162
33.6	0.200346	0.145918	0.115288	0.0396505
33.8	0.201691	0.147131	0.116105	0.0404424
34	0.202343	0.148095	0.116784	0.0402802
34.2	0.203036	0.148965	0.118069	0.0400742
34.4	0.20411	0.150584	0.118701	0.0399238
34.6	0.204581	0.150942	0.119192	0.0392052
34.8	0.204896	0.150862	0.119174	0.0387627
35	0.205914	0.15169	0.119505	0.0392381
35.2	0.205406	0.151353	0.118888	0.0385384
35.4	0.204712	0.15085	0.118096	0.0382715
35.6	0.203725	0.150309	0.117496	0.0372778
35.8	0.203627	0.149809	0.117081	0.036577
36	0.203795	0.150058	0.117396	0.0368035
36.2	0.204313	0.150531	0.117795	0.0376011
36.4	0.205182	0.151339	0.119189	0.0377494
36.6	0.204986	0.151599	0.119608	0.0377132
36.8	0.205326	0.151437	0.120089	0.0369883
37	0.20577	0.152728	0.120601	0.0375494
37.2	0.20667	0.153713	0.121563	0.037958
37.4	0.20782	0.155267	0.12332	0.0394488
37.6	0.208576	0.156795	0.124312	0.0400769
37.8	0.209919	0.158187	0.12569	0.0408137
38	0.210779	0.158597	0.126991	0.0415979
38.2	0.211588	0.159196	0.127697	0.0414913
38.4	0.21312	0.159949	0.128201	0.0415533
38.6	0.214112	0.160622	0.12903	0.0422033
38.8	0.215657	0.161623	0.1297	0.0429074
39	0.216375	0.161782	0.130426	0.042918
39.2	0.216144	0.162285	0.130341	0.0428895
39.4	0.216955	0.163189	0.13047	0.0433808
39.6	0.217704	0.163761	0.130803	0.0433212
39.8	0.21881	0.164383	0.131523	0.043571
40	0.219676	0.165141	0.131727	0.0442247
40.2	0.22003	0.165553	0.131696	0.0444338
40.4	0.220205	0.165797	0.132091	0.0440247
40.6	0.219978	0.16584	0.131327	0.0440948
40.8	0.220597	0.166156	0.131887	0.0445388
41	0.220985	0.166335	0.13165	0.0449951
41.2	0.220264	0.165542	0.131484	0.0438883
41.4	0.220179	0.165792	0.132168	0.044279
41.6	0.220837	0.166169	0.132376	0.0444277
41.8	0.221264	0.1657	0.132329	0.0443348
42	0.221244	0.165363	0.132728	0.0442167
42.2	0.222164	0.165667	0.133338	0.0434479
42.4	0.223118	0.166628	0.134406	0.044232
42.6	0.223418	0.167635	0.134783	0.0445811
42.8	0.223876	0.168405	0.134908	0.0442849
43	0.223889	0.168955	0.135617	0.0444185
43.2	0.224643	0.171126	0.136559	0.0450648
43.4	0.225913	0.172621	0.136908	0.0454317
43.6	0.226796	0.173415	0.137538	0.0460621
43.8	0.227013	0.173843	0.137942	0.0463148
44	0.227724	0.174217	0.137625	0.0468886
44.2	0.228471	0.175171	0.138069	0.0472195
44.4	0.228928	0.175351	0.138614	0.0466529
44.6	0.229374	0.175426	0.138151	0.0464893
44.8	0.230444	0.175269	0.138521	0.0462122
45	0.231123	0.175292	0.138599	0.0461035
45.2	0.231494	0.175007	0.138815	0.0456951
45.4	0.232678	0.176198	0.140634	0.0463441
45.6	0.233872	0.17635	0.141112	0.046527
45.8	0.233976	0.17609	0.141527	0.045616
46	0.234019	0.176127	0.142147	0.0453522
46.2	0.234493	0.176404	0.142437	0.0449275
46.4	0.23357	0.176712	0.14264	0.0451566
46.6	0.233005	0.176979	0.142427	0.0450128
46.8	0.233172	0.177654	0.142961	0.0455508
47	0.232797	0.17811	0.144096	0.0457248
47.2	0.233052	0.179045	0.143907	0.0458552
47.4	0.232928	0.178848	0.14319	0.0461869
47.6	0.232336	0.179245	0.143144	0.0464478
47.8	0.232121	0.179526	0.143628	0.046702
48	0.232636	0.179993	0.143887	0.0470038
48.2	0.233265	0.180838	0.144043	0.0472022
48.4	0.232778	0.18086	0.144049	0.0466776
48.6	0.233515	0.181597	0.144296	0.047279
48.8	0.235208	0.182045	0.145415	0.0475677
49	0.236256	0.18295	0.14669	0.0481086
49.2	0.237871	0.183591	0.147398	0.0490125
49.4	0.239813	0.184838	0.149155	0.0503632
49.6	0.239551	0.183941	0.149209	0.049666
49.8	0.240806	0.185285	0.150174	0.0505159
50	0.242018	0.186062	0.150569	0.0511206
50.2	0.243478	0.186951	0.151833	0.0510972
50.4	0.24361	0.187294	0.152392	0.0520443
50.6	0.243838	0.18789	0.15213	0.0525948
50.8	0.244651	0.188329	0.152671	0.0530271
51	0.244534	0.188227	0.153061	0.0527664
51.2	0.244597	0.188767	0.152292	0.0530241
51.4	0.244335	0.188583	0.152008	0.0529545
51.6	0.244244	0.188976	0.152321	0.0527135
51.8	0.244189	0.189453	0.152606	0.0525544
52	0.244317	0.189974	0.152467	0.0519775
52.2	0.243939	0.190471	0.152001	0.0512366
52.4	0.243947	0.190842	0.152281	0.0507745
52.6	0.244314	0.190186	0.152473	0.050106
52.8	0.245596	0.190628	0.153028	0.0496417
53	0.245526	0.191031	0.152968	0.0492215
53.2	0.24691	0.191483	0.153401	0.0495621
53.4	0.247072	0.191576	0.154084	0.0488402
53.6	0.247096	0.191385	0.154143	0.0480833
53.8	0.248783	0.193106	0.154913	0.049291
54	0.249977	0.193205	0.155627	0.0490306
54.2	0.251481	0.194008	0.156815	0.0498733
54.4	0.251498	0.194274	0.156882	0.0513989
54.6	0.252121	0.194772	0.157378	0.052044
54.8	0.252584	0.194645	0.158205	0.0525096
55	0.252866	0.195942	0.158742	0.0535236
55.2	0.253231	0.196592	0.158755	0.0541602
55.4	0.253681	0.196682	0.15968	0.0543834
55.6	0.25378	0.197331	0.161139	0.0551678
55.8	0.254541	0.198577	0.162091	0.0560186
56	0.25486	0.198191	0.162036	0.0556303
56.2	0.255062	0.198585	0.162045	0.0558495
56.4	0.25553	0.198834	0.162371	0.0560399
56.6	0.255391	0.198438	0.162878	0.0560346
56.8	0.256072	0.199182	0.163307	0.0562027
57	0.255514	0.199152	0.163508	0.0558055
57.2	0.256244	0.199174	0.164037	0.0557944
57.4	0.256798	0.199406	0.164101	0.0559328
57.6	0.257083	0.199319	0.163641	0.0560803
57.8	0.257591	0.199994	0.164508	0.055718
58	0.258667	0.200395	0.165071	0.0562441
58.2	0.259535	0.201217	0.165024	0.0569183
58.4	0.259407	0.201824	0.16484	0.0571692
58.6	0.259996	0.201694	0.165034	0.0570915
58.8	0.260622	0.202525	0.165174	0.0571566
59	0.261271	0.204162	0.165462	0.0572929
59.2	0.261206	0.203997	0.165195	0.056515
59.4	0.261219	0.204512	0.165753	0.0561562
59.6	0.261233	0.20476	0.165677	0.0560713
59.8	0.261758	0.204959	0.165023	0.0558353
60	0.261485	0.204306	0.164755	0.0549391
60.2	0.261179	0.203971	0.164649	0.0551906
60.4	0.26085	0.203828	0.164751	0.0555187
60.6	0.260573	0.20428	0.165506	0.0558283
60.8	0.260653	0.204055	0.166486	0.0561382
61	0.260688	0.203985	0.167041	0.0563943
61.2	0.260687	0.204475	0.167904	0.0568779
61.4	0.260647	0.204891	0.167657	0.056959
61.6	0.260968	0.20533	0.168111	0.0565824
61.8	0.261999	0.205624	0.168984	0.0569589
62	0.263406	0.205946	0.169419	0.0578357
62.2	0.264378	0.207195	0.170263	0.0589497
62.4	0.264933	0.207687	0.171028	0.0591537
62.6	0.265792	0.207825	0.171863	0.0593576
62.8	0.26689	0.2089	0.173349	0.0596103
63	0.267075	0.209308	0.17341	0.0593114
63.2	0.267313	0.209877	0.173168	0.0594077
63.4	0.267967	0.210148	0.173639	0.0598096
63.6	0.268551	0.209936	0.173222	0.0595277
63.8	0.269284	0.210783	0.173567	0.0605127
64	0.269607	0.21026	0.173994	0.0605972
64.2	0.269704	0.209797	0.173322	0.0607586
64.4	0.270092	0.210145	0.173397	0.0605658
64.6	0.270585	0.21075	0.174209	0.0605915
64.8	0.271048	0.210593	0.17423	0.0612538
65	0.270682	0.210973	0.174017	0.0613681
65.2	0.270342	0.211816	0.174528	0.0616209
65.4	0.270598	0.212324	0.173955	0.0610712
65.6	0.271376	0.213054	0.174723	0.0613609
65.8	0.271704	0.213048	0.175154	0.062112
66	0.272099	0.21372	0.176305	0.0625484
66.2	0.271371	0.214088	0.176349	0.0618536
66.4	0.271092	0.213423	0.176527	0.0605903
66.6	0.27172	0.214056	0.177785	0.0610511
66.8	0.272735	0.214225	0.178342	0.061525
67	0.272666	0.214401	0.177686	0.0615231
67.2	0.273387	0.215011	0.177362	0.0622471
67.4	0.274361	0.215305	0.17774	0.0625022
67.6	0.275046	0.215199	0.177559	0.0621212
67.8	0.275054	0.215614	0.177996	0.062343
68	0.274804	0.214316	0.176864	0.0612721
68.2	0.275505	0.214471	0.176624	0.0612486
68.4	0.275484	0.214382	0.176515	0.0606177
68.6	0.275117	0.214522	0.17643	0.0601875
68.8	0.274551	0.215141	0.176324	0.0604804
69	0.275247	0.216036	0.177001	0.0603853
69.2	0.276227	0.217043	0.177667	0.0603946
69.4	0.2764	0.217381	0.1776	0.0603037
69.6	0.2767	0.21758	0.17785	0.0606989
69.8	0.276583	0.217436	0.178391	0.0611797
70	0.276474	0.217958	0.179032	0.0608077
70.2	0.276079	0.217504	0.179245	0.0606986
70.4	0.277279	0.218073	0.179668	0.0620595
70.6	0.278153	0.218785	0.180151	0.0632556
70.8	0.279254	0.219474	0.180086	0.0643012
71	0.279411	0.219873	0.180439	0.0649243
71.2	0.28014	0.220377	0.180423	0.0656548
71.4	0.280421	0.22063	0.181288	0.0656239
71.6	0.279738	0.219992	0.181319	0.0649364
71.8	0.279796	0.220493	0.181182	0.0655859
72	0.279486	0.220581	0.180303	0.0654521
72.2	0.280428	0.221395	0.181137	0.0664371
72.4	0.279784	0.221277	0.18093	0.0658679
72.6	0.279913	0.22195	0.181205	0.065229
72.8	0.280186	0.22332	0.18207	0.0657604
73	0.281071	0.224126	0.183422	0.0659991
73.2	0.280966	0.22373	0.183502	0.0656729
73.4	0.28063	0.223585	0.183817	0.0656878
73.6	0.279992	0.223519	0.184256	0.0656226
73.8	0.280021	0.223906	0.185673	0.0661776
74	0.279946	0.224211	0.186372	0.0659503
74.2	0.279628	0.223596	0.186196	0.0661955
74.4	0.280555	0.224039	0.186473	0.0658149
74.6	0.280937	0.224206	0.18713	0.065496
74.8	0.28134	0.224355	0.187378	0.065135
75	0.281334	0.224063	0.187529	0.0647371
75.2	0.281555	0.224	0.187471	0.0646751
75.4	0.282088	0.224185	0.188395	0.0643847
75.6	0.283262	0.224551	0.188287	0.0644807
75.8	0.284338	0.225245	0.188024	0.0653152
76	0.284858	0.22569	0.188113	0.0658043
76.2	0.286204	0.226169	0.188889	0.0673095
76.4	0.286333	0.22635	0.189082	0.0670656
76.6	0.287322	0.227325	0.189527	0.0672136
76.8	0.288117	0.228498	0.190826	0.0687466
77	0.288377	0.228388	0.191213	0.0692181
77.2	0.288232	0.228197	0.190169	0.069131
77.4	0.289202	0.228865	0.191259	0.069978
77.6	0.28889	0.229545	0.191264	0.0708196
77.8	0.289365	0.230351	0.192136	0.071454
78	0.288951	0.230189	0.19192	0.0712878
78.2	0.288911	0.229959	0.191727	0.0716395
78.4	0.289086	0.229704	0.191531	0.0711512
78.6	0.288574	0.229306	0.190986	0.0705719
78.8	0.288303	0.229046	0.190718	0.0700772
79	0.288024	0.228869	0.190425	0.0690531
79.2	0.287314	0.228762	0.190344	0.0680042
79.4	0.287609	0.229215	0.19116	0.06718
79.6	0.287597	0.22978	0.19101	0.0674198
79.8	0.287333	0.22942	0.191408	0.0675809
80	0.287661	0.22954	0.192096	0.0674732
80.2	0.287436	0.229608	0.192924	0.0673692
80.4	0.288198	0.230324	0.193819	0.0671929
80.6	0.289066	0.230906	0.194683	0.0679943
80.8	0.289634	0.231513	0.195144	0.0686046
81	0.289174	0.231013	0.194562	0.0683448
81.2	0.289048	0.231648	0.19529	0.068533
81.4	0.29084	0.232253	0.196639	0.0690462
81.6	0.290689	0.232683	0.196435	0.0694919
81.8	0.291588	0.233226	0.197141	0.0698313
82	0.291563	0.233127	0.196902	0.0700537
82.2	0.291748	0.232847	0.196031	0.0703697
82.4	0.291595	0.232639	0.195362	0.0696213
82.6	0.291971	0.232925	0.19595	0.0696627
82.8	0.292085	0.233809	0.196306	0.0694134
83	0.292358	0.234105	0.196612	0.0688997
83.2	0.292545	0.23487	0.197011	0.0691934
83.4	0.29304	0.23562	0.197646	0.0699534
83.6	0.293137	0.236169	0.197884	0.0702192
83.8	0.293816	0.236526	0.198326	0.0706115
84	0.294192	0.237211	0.198914	0.071239
84.2	0.294215	0.238216	0.199658	0.0718009
84.4	0.294366	0.238462	0.199183	0.0720525
84.6	0.294415	0.238306	0.199091	0.0726358
84.8	0.294038	0.238213	0.198685	0.0726637
85	0.293366	0.237709	0.198418	0.0722028
85.2	0.293418	0.237812	0.198984	0.0720705
85.4	0.294704	0.238207	0.198841	0.0727611
85.6	0.294403	0.237939	0.197875	0.072612
85.8	0.294497	0.238352	0.197382	0.0726677
86	0.294194	0.237939	0.19709	0.0728159
86.2	0.294803	0.237894	0.197091	0.0733176
86.4	0.294393	0.237437	0.197041	0.0727207
86.6	0.294813	0.237767	0.19779	0.073194
86.8	0.294785	0.237883	0.198237	0.0729064
87	0.295282	0.237151	0.19857	0.0725587
87.2	0.295364	0.23736	0.198543	0.0719395
87.4	0.295404	0.237314	0.198614	0.0713874
87.6	0.295648	0.237531	0.198789	0.0712827
87.8	0.295898	0.238273	0.199589	0.0719831
88	0.295834	0.239088	0.200839	0.0724435
88.2	0.295799	0.240103	0.20149	0.0724147
88.4	0.295832	0.240404	0.201806	0.0729238
88.6	0.296266	0.241443	0.202908	0.0739311
88.8	0.295784	0.242099	0.203368	0.0747473
89	0.295909	0.242342	0.203675	0.0747521
89.2	0.297338	0.243301	0.204253	0.0761918
89.4	0.298391	0.244463	0.2047	0.077353
89.6	0.298802	0.244518	0.204362	0.0770986
89.8	0.29899	0.245111	0.204575	0.0771204
90	0.299405	0.245121	0.204676	0.0776111
90.2	0.300314	0.245421	0.205146	0.0778312
90.4	0.300397	0.244848	0.20486	0.0770258
90.6	0.300762	0.245211	0.205322	0.0768508
90.8	0.300652	0.24402	0.204637	0.0758347
91	0.300738	0.24289	0.204135	0.074686
91.2	0.301307	0.243188	0.204141	0.0745494
91.4	0.301713	0.242833	0.204163	0.0744145
91.6	0.302061	0.242296	0.204504	0.0743992
91.8	0.302044	0.242579	0.205578	0.0739199
92	0.301921	0.242759	0.206395	0.0744614
92.2	0.302696	0.242801	0.206928	0.0750434
92.4	0.302416	0.242098	0.207313	0.0749966
92.6	0.301715	0.241683	0.207348	0.0752665
92.8	0.300764	0.240904	0.206607	0.0750775
93	0.300877	0.240854	0.206748	0.0754286
93.2	0.301498	0.241362	0.206401	0.0758799
93.4	0.301318	0.241271	0.206432	0.0753351
93.6	0.301405	0.241209	0.205999	0.0741279
93.8	0.30108	0.241422	0.206155	0.0736672
94	0.301125	0.242158	0.205684	0.0738475
94.2	0.30229	0.243327	0.206275	0.0746125
94.4	0.301912	0.243614	0.205985	0.0744726
94.6	0.30189	0.244199	0.205938	0.0745123
94.8	0.302125	0.244129	0.20569	0.0749236
95	0.302948	0.245351	0.206864	0.0753073
95.2	0.30394	0.246409	0.207801	0.0756419
95.4	0.304222	0.246996	0.208818	0.0761369
95.6	0.304766	0.247808	0.209389	0.0765085
95.8	0.304941	0.248345	0.210435	0.0770129
96	0.305778	0.249009	0.210887	0.0780031
96.2	0.306117	0.248745	0.211109	0.0783344
96.4	0.305425	0.248483	0.211066	0.0784972
96.6	0.305624	0.248217	0.210961	0.0787429
96.8	0.304883	0.247785	0.20999	0.0783606
97	0.305344	0.247657	0.210315	0.0784761
97.2	0.306096	0.24791	0.210496	0.0784246
97.4	0.306198	0.247622	0.210862	0.0775915
97.6	0.306806	0.247635	0.211008	0.0774602
97.8	0.307305	0.248134	0.211287	0.0778636
98	0.307128	0.248535	0.210866	0.0783934
98.2	0.307627	0.249052	0.211334	0.0790937
98.4	0.307654	0.248662	0.211601	0.0789248
98.6	0.308238	0.249255	0.212308	0.0793312
98.8	0.307585	0.249276	0.212695	0.0798111
99	0.308117	0.250344	0.213586	0.0804759
99.2	0.307794	0.250234	0.21385	0.0806574
99.4	0.307561	0.250311	0.213705	0.0810067
99.6	0.307706	0.250049	0.212918	0.0809413
99.8	0.307585	0.24961	0.21298	0.0808498
100	0.307618	0.249645	0.212573	0.0811679
100.2	0.307683	0.248832	0.212218	0.0813293
100.4	0.307639	0.248915	0.211858	0.0808313
100.6	0.30774	0.248492	0.211907	0.0800179
100.8	0.306998	0.248261	0.211804	0.0790423
101	0.307325	0.248356	0.211743	0.0783374
101.2	0.308223	0.249227	0.212679	0.0784769
101.4	0.308311	0.248799	0.21308	0.0777353
101.6	0.309412	0.249015	0.213575	0.0781754
101.8	0.31047	0.25026	0.214643	0.0786464
102	0.310408	0.250395	0.215231	0.0789689
102.2	0.31073	0.251803	0.216298	0.0795487
102.4	0.311441	0.251986	0.217341	0.0803297
102.6	0.31159	0.254178	0.218216	0.0813388
102.8	0.311209	0.254937	0.218482	0.0821796
103	0.311391	0.25612	0.218476	0.0830765
103.2	0.311216	0.255858	0.218143	0.0834965
103.4	0.311605	0.255963	0.21748	0.0842502
103.6	0.311606	0.255841	0.217419	0.0847194
103.8	0.31193	0.256155	0.217878	0.0852789
104	0.312163	0.256305	0.21769	0.0858042
104.2	0.312362	0.256483	0.217441	0.0860314
104.4	0.312282	0.257404	0.217773	0.0857781
104.6	0.311949	0.256805	0.218421	0.0858039
104.8	0.311413	0.256367	0.218635	0.0849835
105	0.311377	0.256075	0.218216	0.0843874
105.2	0.312238	0.255736	0.218852	0.0843045
105.4	0.311856	0.25461	0.218905	0.0839152
105.6	0.312106	0.254898	0.219729	0.0839241
105.8	0.312354	0.255635	0.220554	0.0842205
106	0.312044	0.256093	0.220945	0.0843519
106.2	0.311326	0.256367	0.220904	0.0841121
106.4	0.312306	0.256719	0.221517	0.0842182
106.6	0.312351	0.258276	0.221364	0.0844598
106.8	0.312084	0.257795	0.22128	0.0848889
107	0.312465	0.258152	0.220988	0.0852661
107.2	0.313529	0.257702	0.221014	0.0854448
107.4	0.313921	0.257673	0.220889	0.0859016
107.6	0.313867	0.257573	0.221066	0.0856687
107.8	0.314516	0.257965	0.221904	0.086122
108	0.314851	0.257879	0.22192	0.0865415
108.2	0.31494	0.257465	0.222124	0.0868088
108.4	0.314901	0.256394	0.221909	0.0862757
108.6	0.314931	0.255368	0.222139	0.0862748
108.8	0.314474	0.254715	0.221535	0.0854524
109	0.314236	0.254254	0.220645	0.0848428
109.2	0.314072	0.253982	0.220028	0.0846354
109.4	0.313701	0.253883	0.219968	0.0847845
109.6	0.313754	0.254237	0.220144	0.0850452
109.8	0.314147	0.255085	0.220118	0.0854827
110	0.314239	0.256288	0.220264	0.0852558
110.2	0.313825	0.256288	0.220234	0.0853964
110.4	0.31478	0.25753	0.221177	0.0857379
110.6	0.3148	0.258331	0.221405	0.0862695
110.8	0.314717	0.258794	0.221765	0.0866079
111	0.315167	0.260167	0.222232	0.0867239
111.2	0.315852	0.260312	0.222607	0.0867217
111.4	0.315842	0.261428	0.222905	0.0869439
111.6	0.316218	0.262474	0.223508	0.0871861
111.8	0.316888	0.262662	0.224203	0.0871969
112	0.317705	0.262997	0.2247	0.0882736
112.2	0.318268	0.263037	0.225132	0.0885403
112.4	0.318623	0.26327	0.225319	0.0887358
112.6	0.318689	0.263315	0.22534	0.0889507
112.8	0.31811	0.262779	0.224241	0.0886977
113	0.318047	0.262492	0.223395	0.0883649
113.2	0.31781	0.262709	0.222872	0.0882894
113.4	0.3179	0.262648	0.222891	0.088321
113.6	0.317499	0.26248	0.222549	0.0881836
113.8	0.317437	0.262874	0.222427	0.0877751
114	0.316952	0.262503	0.222316	0.0871961
114.2	0.317238	0.262018	0.222321	0.0879039
114.4	0.317145	0.261787	0.222178	0.0878482
114.6	0.316808	0.260964	0.221638	0.0874933
114.8	0.316313	0.260597	0.221513	0.0871768
115	0.317088	0.260489	0.222085	0.0874431
115.2	0.317653	0.26042	0.222837	0.0873721
115.4	0.318049	0.260445	0.223272	0.0873895
115.6	0.318735	0.260745	0.224374	0.0878485
115.8	0.319386	0.261019	0.225126	0.0887916
116	0.32047	0.262202	0.226306	0.090412
116.2	0.32071	0.262548	0.226917	0.0901107
116.4	0.321286	0.262999	0.227261	0.0905688
116.6	0.321098	0.263018	0.227303	0.0906792
116.8	0.321725	0.263908	0.227939	0.0912096
117	0.32129	0.264826	0.228414	0.0914974
117.2	0.320556	0.265898	0.228779	0.0921898
117.4	0.320342	0.266642	0.229186	0.0925198
117.6	0.320502	0.266181	0.229052	0.0922506
117.8	0.319812	0.265628	0.228461	0.0918208
118	0.319552	0.265493	0.228292	0.0918676
118.2	0.319681	0.265298	0.228505	0.0918665
118.4	0.318949	0.265002	0.228123	0.0914712
118.6	0.318713	0.264482	0.227647	0.0908797
118.8	0.319104	0.264445	0.22859	0.0919541
119	0.319389	0.26453	0.228808	0.0920606
119.2	0.318758	0.264491	0.229164	0.0919728
119.4	0.318728	0.26387	0.228099	0.0915087
119.6	0.318749	0.263891	0.227758	0.0915486
119.8	0.319455	0.264174	0.227153	0.0918459
120	0.320022	0.26434	0.227272	0.091648
120.2	0.320868	0.264506	0.227517	0.091452
120.4	0.321933	0.264418	0.227861	0.0923953
120.6	0.321286	0.264718	0.227933	0.0927541
120.8	0.320866	0.26495	0.227934	0.0930638
121	0.320363	0.265304	0.228187	0.093731
121.2	0.320692	0.265787	0.228502	0.0939607
121.4	0.3214	0.266111	0.229241	0.0935369
121.6	0.321704	0.265909	0.230132	0.0935066
121.8	0.320904	0.265724	0.229851	0.0934998
122	0.321196	0.266246	0.23038	0.093681
122.2	0.321219	0.266101	0.23099	0.093641
122.4	0.320537	0.266771	0.230391	0.0940035
122.6	0.320592	0.267014	0.230381	0.094375
122.8	0.32085	0.267571	0.230944	0.09445
123	0.319653	0.268205	0.229612	0.093422
123.2	0.319023	0.268471	0.228871	0.0932954
123.4	0.319443	0.268868	0.228383	0.0930787
123.6	0.320183	0.269447	0.229099	0.0933369
123.8	0.321454	0.270349	0.229864	0.0942176
124	0.321718	0.270706	0.230408	0.0949279
124.2	0.322891	0.271227	0.230637	0.095256
124.4	0.3233	0.271273	0.231133	0.0958528
124.6	0.322993	0.271533	0.231225	0.0957305
124.8	0.323444	0.272	0.232294	0.0963056
125	0.324679	0.271872	0.233531	0.0967272
125.2	0.325159	0.272097	0.233639	0.0960484
125.4	0.326322	0.272129	0.235063	0.0965885
125.6	0.326115	0.27177	0.235505	0.0964878
125.8	0.325784	0.270687	0.235025	0.0963837
126	0.325535	0.270261	0.234824	0.096085
126.2	0.325109	0.269673	0.235301	0.0961187
126.4	0.324379	0.269073	0.234623	0.0953593
126.6	0.324385	0.268993	0.234969	0.0951371
126.8	0.324044	0.268809	0.234266	0.0946752
127	0.322898	0.268677	0.23377	0.0946508
127.2	0.323074	0.268531	0.233746	0.0947788
127.4	0.323632	0.268692	0.234723	0.0955093
127.6	0.324434	0.269062	0.235368	0.0963308
127.8	0.325195	0.269962	0.235628	0.0978141
128	0.325221	0.270149	0.234971	0.0985611
128.2	0.325952	0.270311	0.235228	0.0994052
128.4	0.325782	0.270666	0.235452	0.0999217
128.6	0.325792	0.270899	0.23557	0.10009
128.8	0.325833	0.271246	0.235939	0.100245
129	0.326029	0.270841	0.235709	0.0997059
129.2	0.32623	0.27144	0.235774	0.0995305
129.4	0.326496	0.271486	0.235899	0.100072
129.6	0.32632	0.271792	0.23621	0.0999981
129.8	0.325724	0.271097	0.235744	0.0993847
130	0.325641	0.271112	0.235711	0.0987144
130.2	0.325396	0.271475	0.236267	0.0985315
130.4	0.325481	0.271401	0.236025	0.0974472
130.6	0.325107	0.271376	0.236011	0.0967894
130.8	0.32445	0.270571	0.235169	0.095666
131	0.323567	0.270306	0.234874	0.0943015
131.2	0.32313	0.270488	0.234136	0.0936294
131.4	0.322626	0.270475	0.234512	0.0936467
131.6	0.323042	0.271075	0.234522	0.0933516
131.8	0.323157	0.271133	0.234648	0.0934332
132	0.323472	0.271237	0.234905	0.093419
132.2	0.323375	0.271648	0.235549	0.0932322
132.4	0.323483	0.272393	0.235473	0.0928184
132.6	0.32433	0.272819	0.23625	0.0930693
132.8	0.325004	0.273566	0.23747	0.0938693
133	0.325979	0.27393	0.238389	0.0941301
133.2	0.326849	0.274405	0.238993	0.0951182
133.4	0.327278	0.275098	0.239395	0.095712
133.6	0.327844	0.275435	0.2402	0.0968725
133.8	0.328159	0.275353	0.240017	0.0969736
134	0.328586	0.276426	0.24052	0.0981865
134.2	0.328537	0.2772	0.240706	0.0990466
134.4	0.328762	0.276666	0.240571	0.0992654
134.6	0.328086	0.276623	0.239624	0.0991107
134.8	0.327548	0.276144	0.238761	0.0990305
135	0.327663	0.276784	0.238366	0.0995068
135.2	0.32761	0.277215	0.238402	0.100611
135.4	0.327892	0.277639	0.238957	0.101378
135.6	0.328793	0.277944	0.239549	0.101742
135.8	0.329335	0.277514	0.239988	0.101454
136	0.330263	0.278128	0.240754	0.101813
136.2	0.330159	0.27782	0.240439	0.102053
136.4	0.330471	0.277656	0.240165	0.102161
136.6	0.330782	0.277261	0.240739	0.102088
136.8	0.330835	0.277039	0.240947	0.102039
137	0.330959	0.276523	0.240332	0.101364
137.2	0.330844	0.276347	0.239948	0.101151
137.4	0.330694	0.276297	0.240315	0.100788
137.6	0.330095	0.275459	0.239799	0.100656
137.8	0.330269	0.275498	0.239722	0.0998028
138	0.328823	0.275597	0.239208	0.09933
138.2	0.328169	0.275704	0.23911	0.098586
138.4	0.327514	0.274961	0.238733	0.0978292
138.6	0.32723	0.274682	0.238149	0.0971609
138.8	0.327377	0.274849	0.238354	0.0980391
139	0.327717	0.27598	0.239388	0.0989191
139.2	0.327682	0.276606	0.240326	0.0995887
139.4	0.32778	0.276853	0.240596	0.099764
139.6	0.328682	0.277389	0.24195	0.100336
139.8	0.328885	0.277801	0.242203	0.100148
140	0.329476	0.27802	0.24264	0.100834
140.2	0.329249	0.277516	0.24272	0.100533
140.4	0.329131	0.277193	0.242732	0.100365
140.6	0.329749	0.277374	0.242514	0.100588
140.8	0.330223	0.277634	0.242307	0.100743
141	0.330617	0.277585	0.242151	0.100793
141.2	0.330914	0.277755	0.242329	0.100432
141.4	0.330931	0.277647	0.242208	0.100837
141.6	0.330953	0.277608	0.241872	0.100945
141.8	0.331456	0.27749	0.242052	0.100797
142	0.331285	0.277609	0.242121	0.100756
142.2	0.331453	0.277405	0.24215	0.100791
142.4	0.331711	0.277295	0.242384	0.101619
142.6	0.332241	0.277897	0.242581	0.102648
142.8	0.332393	0.27869	0.243104	0.104329
143	0.332812	0.279892	0.243781	0.105019
143.2	0.333028	0.28077	0.244489	0.105931
143.4	0.333783	0.281342	0.244684	0.106367
143.6	0.334446	0.282111	0.245263	0.106674
143.8	0.333965	0.281633	0.245033	0.105897
144	0.334548	0.281837	0.245256	0.106175
144.2	0.334565	0.282406	0.245975	0.105673
144.4	0.334369	0.282875	0.246032	0.105786
144.6	0.33432	0.283684	0.245661	0.105909
144.8	0.333922	0.283424	0.245652	0.105331
145	0.333687	0.283496	0.245874	0.105553
145.2	0.332884	0.284	0.245216	0.105446
145.4	0.33265	0.284	0.245425	0.105491
145.6	0.332436	0.283728	0.245613	0.10554
145.8	0.332665	0.282851	0.246073	0.105419
146	0.33243	0.282624	0.246057	0.105696
146.2	0.331966	0.282083	0.24628	0.105977
146.4	0.331896	0.281642	0.246313	0.105954
146.6	0.331978	0.281859	0.24576	0.106444
146.8	0.332223	0.281421	0.246383	0.107035
147	0.332205	0.281779	0.246492	0.106883
147.2	0.332627	0.281907	0.247152	0.107361
147.4	0.333259	0.281463	0.247009	0.106974
147.6	0.333408	0.281148	0.246674	0.106352
147.8	0.333517	0.28094	0.247169	0.106578
148	0.334075	0.281527	0.246951	0.107152
148.2	0.334219	0.281505	0.247466	0.107041
148.4	0.33385	0.281005	0.247554	0.10717
148.6	0.334018	0.281818	0.247573	0.107935
148.8	0.333963	0.281797	0.24774	0.107845
149	0.333485	0.282108	0.247669	0.108435
149.2	0.333104	0.282238	0.247203	0.108235
149.4	0.332535	0.281701	0.247574	0.107585
149.6	0.333015	0.281479	0.247952	0.107877
149.8	0.333416	0.281043	0.248366	0.108042
150	0.333604	0.281087	0.248785	0.108357
150.2	0.333846	0.281046	0.248514	0.108191
150.4	0.334053	0.281243	0.248835	0.108005
150.6	0.333894	0.28155	0.248662	0.107946
150.8	0.334042	0.281381	0.249521	0.108186
151	0.332981	0.281697	0.249522	0.107656
151.2	0.333204	0.282563	0.250074	0.107767
151.4	0.333081	0.282248	0.250282	0.107143
151.6	0.33329	0.282539	0.250559	0.106915
151.8	0.33384	0.282725	0.251714	0.107509
152	0.333421	0.282641	0.251539	0.107677
152.2	0.333242	0.282226	0.251807	0.108231
152.4	0.333331	0.282233	0.252428	0.108663
152.6	0.333576	0.282321	0.253212	0.109546
152.8	0.332797	0.28116	0.252598	0.109199
153	0.3333	0.28084	0.252146	0.109847
153.2	0.333384	0.280752	0.252025	0.109623
153.4	0.333352	0.280757	0.251656	0.109454
153.6	0.334803	0.281714	0.251972	0.110341
153.8	0.334861	0.282335	0.251342	0.111272
154	0.335876	0.283452	0.251447	0.112159
154.2	0.33661	0.28453	0.251333	0.11273
154.4	0.337343	0.284978	0.25219	0.113141
154.6	0.337505	0.284551	0.251265	0.112579
154.8	0.338396	0.285498	0.251924	0.113201
155	0.338248	0.285882	0.251591	0.112709
155.2	0.338742	0.286336	0.251841	0.112736
155.4	0.339018	0.286259	0.252274	0.112923
155.6	0.33867	0.286199	0.252526	0.112236
155.8	0.337883	0.285365	0.252655	0.111647
156	0.337129	0.284494	0.252362	0.111325
156.2	0.337147	0.283386	0.252594	0.111115
156.4	0.336498	0.282609	0.252352	0.110207
156.6	0.335424	0.281912	0.252213	0.109585
156.8	0.334591	0.281298	0.25081	0.108698
157	0.334789	0.281365	0.250885	0.109033
157.2	0.333431	0.281385	0.250651	0.108127
157.4	0.332817	0.281861	0.250432	0.107598
157.6	0.332643	0.282337	0.2505	0.108101
157.8	0.332435	0.28261	0.250439	0.108619
158	0.333208	0.283253	0.250859	0.109095
158.2	0.334016	0.283785	0.251866	0.109784
158.4	0.334836	0.283932	0.252432	0.110581
158.6	0.335199	0.284108	0.252519	0.11048
158.8	0.33566	0.284633	0.252626	0.11085
159	0.335866	0.284398	0.252104	0.111058
159.2	0.335792	0.28466	0.252393	0.111428
159.4	0.335626	0.284534	0.25187	0.111658
159.6	0.335669	0.284458	0.251759	0.111535
159.8	0.335825	0.284399	0.251817	0.11197
160	0.336678	0.284643	0.25224	0.113255
160.2	0.336803	0.284944	0.251896	0.113245
160.4	0.336648	0.285354	0.251173	0.113329
160.6	0.336693	0.285715	0.252068	0.11361
160.8	0.337255	0.285862	0.25184	0.113248
161	0.337195	0.286276	0.252846	0.113462
161.2	0.336961	0.286612	0.253506	0.113333
161.4	0.336653	0.28679	0.253325	0.112737
161.6	0.336805	0.286716	0.253358	0.112701
161.8	0.336727	0.286573	0.253747	0.112165
162	0.337173	0.287675	0.254513	0.112166
162.2	0.336877	0.286888	0.254447	0.110862
162.4	0.337216	0.287316	0.254282	0.110061
162.6	0.337006	0.286713	0.254048	0.108393
162.8	0.337388	0.286305	0.254177	0.107997
163	0.337564	0.285798	0.253801	0.107704
163.2	0.338166	0.285758	0.253591	0.107821
163.4	0.338476	0.286015	0.253065	0.10793
163.6	0.339279	0.286196	0.253081	0.10866
163.8	0.338979	0.285525	0.252589	0.109717
164	0.339481	0.28532	0.252445	0.110803
164.2	0.340003	0.285881	0.252519	0.11134
164.4	0.339864	0.286023	0.252594	0.11213
164.6	0.339317	0.286095	0.253228	0.112045
164.8	0.339449	0.28605	0.253064	0.112242
165	0.338791	0.286044	0.253661	0.113446
165.2	0.338429	0.286436	0.253661	0.113692
165.4	0.336814	0.285949	0.252916	0.113183
165.6	0.337349	0.286538	0.254103	0.114097
165.8	0.336196	0.286811	0.254531	0.11394
166	0.335622	0.287097	0.255064	0.113622
166.2	0.334137	0.285425	0.254465	0.112388
166.4	0.334263	0.286189	0.254976	0.112627
166.6	0.333843	0.285149	0.255694	0.112621
166.8	0.333824	0.284716	0.255564	0.112696
167	0.333816	0.284306	0.254878	0.112555
167.2	0.334757	0.284997	0.254711	0.113043
167.4	0.335006	0.285494	0.254406	0.112803
167.6	0.336079	0.285608	0.253739	0.113651
167.8	0.336343	0.285013	0.253754	0.114184
168	0.337179	0.285782	0.254086	0.11465
168.2	0.33751	0.287168	0.25489	0.115119
168.4	0.337532	0.287699	0.255206	0.115362
168.6	0.337919	0.287869	0.255116	0.115383
168.8	0.339052	0.288515	0.255482	0.116243
169	0.339719	0.288963	0.255625	0.116603
169.2	0.340956	0.290048	0.256343	0.116425
169.4	0.341387	0.290268	0.256839	0.117143
169.6	0.342648	0.291069	0.258219	0.117439
169.8	0.3413	0.290316	0.25829	0.116861
170	0.340757	0.28922	0.258497	0.116474
170.2	0.340129	0.288914	0.258526	0.116469
170.4	0.340631	0.289058	0.258949	0.116251
170.6	0.340753	0.288827	0.259271	0.116191
170.8	0.340466	0.288398	0.258511	0.115293
171	0.340478	0.288733	0.258989	0.115378
171.2	0.340166	0.2885	0.258659	0.114711
171.4	0.340244	0.288469	0.25837	0.114767
171.6	0.340557	0.288408	0.257973	0.115602
171.8	0.339882	0.287783	0.258633	0.116045
172	0.339437	0.288929	0.258739	0.116413
172.2	0.338885	0.288774	0.258904	0.116548
172.4	0.338888	0.288826	0.258769	0.116663
172.6	0.338713	0.288669	0.258024	0.116588
172.8	0.339562	0.288984	0.259	0.117558
173	0.339239	0.288456	0.258798	0.117471
173.2	0.339558	0.288483	0.258717	0.117808
173.4	0.339129	0.288247	0.258988	0.118775
173.6	0.338727	0.288184	0.259193	0.118751
173.8	0.338212	0.287932	0.258898	0.118822
174	0.338354	0.287719	0.258157	0.118183
174.2	0.338499	0.288054	0.258207	0.118157
174.4	0.338472	0.287997	0.257893	0.117477
174.6	0.338592	0.288137	0.25723	0.117358
174.8	0.338507	0.288187	0.25727	0.117127
175	0.338614	0.288653	0.257353	0.117249
175.2	0.338635	0.288287	0.256423	0.116787
175.4	0.339182	0.288387	0.255851	0.117289
175.6	0.339712	0.288451	0.25574	0.116945
175.8	0.340084	0.288566	0.256296	0.117407
176	0.340424	0.288697	0.25614	0.117304
176.2	0.340281	0.288621	0.256506	0.117733
176.4	0.34001	0.289122	0.257247	0.118043
176.6	0.339971	0.288984	0.257475	0.118134
176.8	0.34001	0.289083	0.258342	0.119187
177	0.339787	0.289103	0.258255	0.119982
177.2	0.339982	0.289611	0.258312	0.120664
177.4	0.33993	0.289743	0.259178	0.120661
177.6	0.339653	0.289792	0.259365	0.120088
177.8	0.339837	0.289929	0.258791	0.1199
178	0.339299	0.289545	0.258636	0.119885
178.2	0.339011	0.29025	0.259246	0.120016
178.4	0.338342	0.289938	0.258955	0.119762
178.6	0.33853	0.290071	0.258971	0.11986
178.8	0.338772	0.290423	0.25907	0.119302
179	0.33848	0.289963	0.257755	0.118481
179.2	0.33868	0.289163	0.257124	0.118221
179.4	0.338888	0.288741	0.256904	0.118439
179.6	0.338907	0.288798	0.257487	0.118263
179.8	0.339099	0.288611	0.257821	0.118864
180	0.338849	0.288909	0.257669	0.118734
180.2	0.338925	0.289524	0.25838	0.119443
180.4	0.339231	0.289606	0.258818	0.119532
180.6	0.339198	0.288995	0.25826	0.119314
180.8	0.339416	0.288958	0.258701	0.120622
181	0.339804	0.288911	0.258942	0.121599
181.2	0.339901	0.288685	0.259666	0.120714
181.4	0.339906	0.288976	0.260225	0.120148
181.6	0.33996	0.289758	0.26073	0.120392
181.8	0.34046	0.290305	0.260936	0.120289
182	0.340121	0.290311	0.261814	0.120341
182.2	0.340626	0.291266	0.26208	0.120312
182.4	0.339345	0.290218	0.261047	0.119792
182.6	0.339593	0.290201	0.261046	0.119037
182.8	0.339933	0.289767	0.260227	0.119007
183	0.339767	0.289776	0.259794	0.119813
183.2	0.339676	0.289552	0.26009	0.120463
183.4	0.339983	0.289522	0.260378	0.121173
183.6	0.340151	0.29022	0.260554	0.121165
183.8	0.341214	0.291228	0.260499	0.121581
184	0.341776	0.292305	0.260711	0.122238
184.2	0.342133	0.292532	0.260975	0.122724
184.4	0.341784	0.292502	0.261091	0.122955
184.6	0.341547	0.292319	0.26095	0.123509
184.8	0.341622	0.292197	0.261003	0.123857
185	0.34173	0.291823	0.260742	0.123514
185.2	0.341534	0.291657	0.260889	0.122361
185.4	0.341769	0.292132	0.260802	0.122244
185.6	0.341959	0.292345	0.261042	0.121769
185.8	0.342257	0.292279	0.261245	0.121729
186	0.341586	0.291851	0.260684	0.121533
186.2	0.341637	0.292031	0.260394	0.121132
186.4	0.340973	0.290907	0.259605	0.120378
186.6	0.342125	0.291036	0.260652	0.120366
186.8	0.342366	0.290923	0.26048	0.121192
187	0.343049	0.291448	0.261086	0.122189
187.2	0.343377	0.291081	0.260966	0.122046
187.4	0.343536	0.291334	0.261257	0.122433
187.6	0.343472	0.291319	0.261386	0.12198
187.8	0.343862	0.291815	0.262833	0.122844
188	0.343303	0.292034	0.263903	0.123226
188.2	0.343165	0.292023	0.264435	0.123731
188.4	0.343655	0.291885	0.265182	0.124519
188.6	0.343879	0.291846	0.26572	0.124808
188.8	0.343713	0.291265	0.265854	0.124264
189	0.343002	0.290756	0.266092	0.123968
189.2	0.342425	0.290119	0.266175	0.123721
189.4	0.342601	0.290206	0.266048	0.123679
189.6	0.341921	0.289862	0.264876	0.122993
189.8	0.341734	0.289731	0.264114	0.123252
190	0.341006	0.289969	0.263616	0.122463
190.2	0.34124	0.290687	0.264104	0.122515
190.4	0.341694	0.291012	0.263705	0.12257
190.6	0.342583	0.291685	0.264477	0.123141
190.8	0.343057	0.291903	0.263966	0.123844
191	0.343963	0.292671	0.264055	0.124636
191.2	0.343648	0.292519	0.264079	0.124938
191.4	0.343928	0.29336	0.264968	0.125713
191.6	0.344501	0.293192	0.265738	0.126208
191.8	0.345332	0.294008	0.266373	0.127198
192	0.345355	0.294451	0.266616	0.127274
192.2	0.346301	0.294929	0.267998	0.12828
192.4	0.346755	0.296003	0.268873	0.128878
192.6	0.34617	0.296486	0.269427	0.128306
192.8	0.345444	0.29654	0.269649	0.127826
193	0.344592	0.296056	0.269367	0.127851
193.2	0.344029	0.295697	0.268564	0.127956
193.4	0.343384	0.295178	0.267735	0.127278
193.6	0.342369	0.294889	0.266469	0.126464
193.8	0.341893	0.295565	0.266788	0.126833
194	0.340933	0.295627	0.266596	0.126552
194.2	0.340585	0.295119	0.266033	0.126827
194.4	0.340576	0.294265	0.265359	0.126617
194.6	0.34109	0.294521	0.265474	0.126732
194.8	0.341665	0.294232	0.265309	0.126773
195	0.341462	0.293831	0.264729	0.126824
195.2	0.341697	0.293136	0.264831	0.126961
195.4	0.34257	0.293012	0.264655	0.12634
195.6	0.342851	0.292401	0.2639	0.125638
195.8	0.343471	0.29284	0.263479	0.124891
196	0.343341	0.293284	0.264666	0.124733
196.2	0.343672	0.293322	0.265704	0.124773
196.4	0.343563	0.293596	0.264853	0.124422
196.6	0.343499	0.292889	0.265408	0.123838
196.8	0.343712	0.292979	0.26589	0.124056
197	0.344221	0.292508	0.266155	0.124477
197.2	0.344064	0.292151	0.266273	0.124781
197.4	0.344209	0.292041	0.266127	0.124222
197.6	0.34424	0.292491	0.266347	0.124687
197.8	0.344453	0.292795	0.266289	0.125566
198	0.344124	0.29231	0.26574	0.125661
198.2	0.344233	0.292291	0.266211	0.126118
198.4	0.344897	0.292896	0.266995	0.126504
198.6	0.345021	0.293933	0.267434	0.127073
198.8	0.344945	0.293815	0.267662	0.12749
199	0.344771	0.294311	0.267515	0.128013
199.2	0.345848	0.294717	0.26822	0.128561
199.4	0.346018	0.295675	0.268657	0.128803
199.6	0.346161	0.29693	0.268506	0.128884
199.8	0.345888	0.297736	0.268551	0.128864
200	0.344863	0.296784	0.268491	0.128832
200.2	0.345131	0.2959	0.267899	0.128819
200.4	0.345114	0.295658	0.267426	0.128638
200.6	0.344986	0.295458	0.26761	0.128458
200.8	0.344162	0.294531	0.267078	0.128117
201	0.344143	0.29339	0.266907	0.127558
201.2	0.343877	0.292875	0.267128	0.12782
201.4	0.343336	0.292333	0.266151	0.126906
201.6	0.343079	0.291527	0.265605	0.126732
201.8	0.34249	0.290913	0.264664	0.12635
202	0.341517	0.29045	0.264579	0.125788
202.2	0.341231	0.290687	0.264883	0.125901
202.4	0.341502	0.291331	0.265304	0.126753
202.6	0.340564	0.291536	0.265326	0.1269
202.8	0.341013	0.292881	0.266111	0.128049
203	0.342201	0.294318	0.266861	0.129174
203.2	0.343094	0.295174	0.267418	0.129978
203.4	0.343067	0.296206	0.267879	0.129961
203.6	0.343826	0.296389	0.268027	0.130314
203.8	0.344165	0.296189	0.268146	0.130233
204	0.344669	0.295648	0.268117	0.130236
204.2	0.34625	0.29701	0.269068	0.130779
204.4	0.346278	0.297671	0.269312	0.130711
204.6	0.346068	0.29683	0.268749	0.130406
204.8	0.346413	0.296392	0.268889	0.130673
205	0.346623	0.295801	0.26877	0.130339
205.2	0.346079	0.295518	0.269172	0.130868
205.4	0.345688	0.29463	0.268038	0.130097
205.6	0.345648	0.294278	0.26728	0.129685
205.8	0.344974	0.293975	0.266909	0.129423
206	0.34463	0.294386	0.266789	0.129663
206.2	0.344607	0.294932	0.267087	0.130508
206.4	0.344736	0.295082	0.267721	0.131279
206.6	0.344403	0.295872	0.267804	0.131797
206.8	0.344738	0.296937	0.268083	0.133161
207	0.343971	0.296196	0.268178	0.133096
207.2	0.343981	0.296141	0.268605	0.132839
207.4	0.344	0.295518	0.268719	0.13239
207.6	0.344362	0.295427	0.269371	0.13278
207.8	0.344865	0.295523	0.269711	0.132905
208	0.344379	0.29552	0.270208	0.132969
208.2	0.344776	0.296216	0.271007	0.133414
208.4	0.343699	0.294767	0.270022	0.132514
208.6	0.343369	0.293471	0.269817	0.131997
208.8	0.343198	0.294141	0.269833	0.132381
209	0.342307	0.293557	0.2697	0.131509
209.2	0.342022	0.293686	0.269552	0.131234
209.4	0.342413	0.294164	0.269151	0.130275
209.6	0.342528	0.295014	0.2688	0.129886
209.8	0.342537	0.29571	0.26882	0.129857
210	0.34258	0.295924	0.268514	0.12989
210.2	0.342176	0.296244	0.268609	0.12965
210.4	0.341768	0.295589	0.268162	0.128942
210.6	0.341895	0.29624	0.268018	0.129523
210.8	0.341759	0.296311	0.268222	0.13006
211	0.341327	0.296123	0.268562	0.129922
211.2	0.342589	0.297044	0.268755	0.130067
211.4	0.342969	0.296518	0.269047	0.130633
211.6	0.342838	0.296149	0.269647	0.130961
211.8	0.34309	0.295774	0.270138	0.131832
212	0.342212	0.294824	0.26993	0.131273
212.2	0.343282	0.294153	0.270033	0.131093
212.4	0.342815	0.293326	0.269917	0.130662
212.6	0.342712	0.29348	0.270138	0.130984
212.8	0.342744	0.294344	0.269925	0.131162
213	0.343299	0.294411	0.270222	0.13099
213.2	0.343825	0.295118	0.27007	0.131189
213.4	0.343525	0.296071	0.269412	0.131205
213.6	0.343691	0.296359	0.269496	0.131523
213.8	0.343742	0.296527	0.269448	0.131492
214	0.343539	0.296519	0.269353	0.131294
214.2	0.343787	0.297679	0.27003	0.131435
214.4	0.343715	0.29756	0.26988	0.131367
214.6	0.34459	0.298548	0.270279	0.132577
214.8	0.34445	0.29944	0.270559	0.133623
215	0.344843	0.299664	0.270643	0.133198
215.2	0.345934	0.300649	0.271808	0.133564
215.4	0.346151	0.300556	0.272005	0.134201
215.6	0.346337	0.300412	0.272127	0.134228
215.8	0.346863	0.30064	0.272951	0.134923
216	0.347183	0.300111	0.272359	0.134671
216.2	0.347017	0.299075	0.272157	0.134393
216.4	0.34676	0.298947	0.271947	0.134515
216.6	0.346564	0.298904	0.271603	0.134849
216.8	0.346448	0.298623	0.271372	0.134799
217	0.34692	0.298862	0.271918	0.135284
217.2	0.346314	0.298625	0.271699	0.135298
217.4	0.345597	0.298447	0.271305	0.135572
217.6	0.345466	0.297745	0.272033	0.135405
217.8	0.345309	0.297841	0.272422	0.13532
218	0.344923	0.297758	0.272203	0.134762
218.2	0.344945	0.297608	0.272637	0.134538
218.4	0.344529	0.296154	0.272055	0.133957
218.6	0.345092	0.296876	0.272617	0.134467
218.8	0.345645	0.29688	0.27309	0.134859
219	0.346449	0.297261	0.273557	0.134544
219.2	0.346809	0.298278	0.274443	0.135153
219.4	0.346914	0.298486	0.274669	0.135699
219.6	0.34694	0.298805	0.274501	0.135352
219.8	0.34685	0.299295	0.274564	0.135261
220	0.346292	0.299283	0.273908	0.134936
220.2	0.345618	0.298314	0.272923	0.134332
220.4	0.346177	0.298757	0.273018	0.134723
220.6	0.346308	0.299482	0.272895	0.134776
220.8	0.345859	0.298804	0.272638	0.13458
221	0.34673	0.299174	0.273405	0.134891
221.2	0.346993	0.298393	0.273243	0.134888
221.4	0.347086	0.298398	0.273103	0.134909
221.6	0.347456	0.298316	0.273717	0.135273
221.8	0.348349	0.298746	0.274032	0.135045
222	0.348301	0.298269	0.27338	0.134908
222.2	0.348875	0.297926	0.273477	0.135383
222.4	0.348974	0.297778	0.273327	0.136333
222.6	0.349581	0.298496	0.274116	0.137754
222.8	0.349701	0.297873	0.274378	0.138498
223	0.349475	0.297786	0.274446	0.138611
223.2	0.348718	0.297153	0.274169	0.138517
223.4	0.347886	0.296725	0.27392	0.1387
223.6	0.34633	0.296679	0.272591	0.138574
223.8	0.345538	0.29622	0.272639	0.138444
224	0.344029	0.295242	0.272068	0.138077
224.2	0.343623	0.294952	0.271156	0.138262
224.4	0.343264	0.294688	0.271177	0.13813
224.6	0.343134	0.295096	0.271201	0.137563
224.8	0.342861	0.294802	0.271354	0.137501
225	0.343437	0.295378	0.271766	0.137856
225.2	0.343227	0.295481	0.271548	0.137625
225.4	0.343444	0.296746	0.272051	0.137817
225.6	0.344495	0.297343	0.273006	0.138189
225.8	0.345363	0.298125	0.272894	0.137969
226	0.345278	0.298918	0.272422	0.138988
226.2	0.34578	0.299427	0.272692	0.139524
226.4	0.345962	0.300116	0.273438	0.139569
226.6	0.346643	0.29988	0.274009	0.139664
226.8	0.34716	0.299772	0.274494	0.13988
227	0.347441	0.299184	0.274677	0.13983
227.2	0.346458	0.298936	0.273883	0.139443
227.4	0.346227	0.298872	0.274004	0.139235
227.6	0.34545	0.298234	0.273923	0.138683
227.8	0.345231	0.297553	0.274479	0.138269
228	0.344838	0.297482	0.274677	0.138078
228.2	0.344841	0.297831	0.274309	0.138121
228.4	0.344572	0.297711	0.274114	0.137141
228.6	0.344395	0.298001	0.273831	0.136523
228.8	0.344103	0.298372	0.27344	0.136259
229	0.34374	0.298435	0.27322	0.136396
229.2	0.343471	0.2985	0.272884	0.136285
229.4	0.343691	0.298999	0.273761	0.137105
229.6	0.344154	0.299538	0.273999	0.137786
229.8	0.344162	0.299698	0.273632	0.138339
230	0.343466	0.299843	0.273201	0.138641
230.2	0.344063	0.300048	0.27331	0.138799
230.4	0.343972	0.30017	0.273025	0.139062
230.6	0.344483	0.299916	0.272996	0.139841
230.8	0.34511	0.30022	0.273154	0.140675
231	0.344924	0.300188	0.273572	0.140748
231.2	0.344501	0.30012	0.273243	0.140755
231.4	0.345357	0.299918	0.273928	0.141626
231.6	0.344574	0.298631	0.274004	0.141205
231.8	0.344553	0.298283	0.27435	0.140933
232	0.344872	0.298459	0.27417	0.140617
232.2	0.344919	0.298347	0.273787	0.140172
232.4	0.345065	0.297953	0.273792	0.139609
232.6	0.345065	0.297576	0.273158	0.139245
232.8	0.345251	0.297868	0.273399	0.139301
233	0.344243	0.297168	0.273084	0.138768
233.2	0.344097	0.297237	0.273595	0.139148
233.4	0.343677	0.297281	0.274214	0.139213
233.6	0.343351	0.297729	0.273566	0.139439
233.8	0.343178	0.297648	0.273666	0.139155
234	0.343426	0.298496	0.273361	0.1393
234.2	0.343162	0.298805	0.273093	0.139415
234.4	0.342944	0.298927	0.272539	0.13879
234.6	0.343741	0.299891	0.273183	0.139341
234.8	0.344096	0.30087	0.273811	0.140615
235	0.34454	0.301496	0.274878	0.141483
235.2	0.345776	0.301943	0.275415	0.142167
235.4	0.346651	0.302327	0.27596	0.142422
235.6	0.346077	0.301575	0.276465	0.141835
235.8	0.346911	0.301701	0.277247	0.141817
236	0.348175	0.301978	0.278079	0.142528
236.2	0.348422	0.301426	0.278568	0.142848
236.4	0.348577	0.301356	0.278444	0.143277
236.6	0.348263	0.300911	0.278037	0.143288
236.8	0.348647	0.301008	0.278959	0.14393
237	0.347469	0.300488	0.278308	0.143216
237.2	0.347439	0.3008	0.278793	0.144024
237.4	0.346587	0.300137	0.278082	0.14318
237.6	0.346126	0.29947	0.277188	0.142655
237.8	0.345851	0.299468	0.277018	0.141845
238	0.345637	0.299201	0.276602	0.141495
238.2	0.345247	0.298826	0.276448	0.141252
238.4	0.345662	0.298882	0.276522	0.141269
238.6	0.345849	0.299619	0.27708	0.142522
238.8	0.345828	0.299602	0.277269	0.143069
239	0.346659	0.299804	0.277537	0.143256
239.2	0.347448	0.299972	0.277701	0.143614
239.4	0.346735	0.299545	0.277772	0.143862
239.6	0.346537	0.298883	0.278375	0.144008
239.8	0.346132	0.298868	0.278527	0.143643
240	0.345376	0.298605	0.278369	0.143333
240.2	0.344315	0.298509	0.277579	0.143136
240.4	0.343339	0.298658	0.277171	0.143255
240.6	0.343023	0.299142	0.276999	0.143486
240.8	0.34317	0.300048	0.277002	0.143889
241	0.342316	0.299924	0.276269	0.143817
241.2	0.342183	0.299791	0.276249	0.143606
241.4	0.341899	0.299362	0.276073	0.143143
241.6	0.342668	0.299243	0.276248	0.142956
241.8	0.342913	0.29976	0.276697	0.142523
242	0.3442	0.300304	0.277603	0.143066
242.2	0.345598	0.3007	0.278237	0.143506
242.4	0.345957	0.301095	0.278984	0.143154
242.6	0.347016	0.301762	0.278736	0.143842
242.8	0.347849	0.30273	0.279108	0.143977
243	0.348825	0.302635	0.279481	0.144416
243.2	0.348976	0.302232	0.279492	0.1444
243.4	0.348898	0.30175	0.279795	0.144166
243.6	0.348721	0.30113	0.279365	0.143233
243.8	0.348311	0.300676	0.279551	0.143112
244	0.347713	0.300472	0.279047	0.142953
244.2	0.347	0.299827	0.27802	0.142582
244.4	0.34635	0.300048	0.277797	0.143212
244.6	0.345976	0.300285	0.277606	0.143489
244.8	0.345387	0.299429	0.277045	0.143429
245	0.344639	0.299674	0.277049	0.143655
245.2	0.344312	0.299338	0.277342	0.143212
245.4	0.34405	0.299585	0.277238	0.14339
245.6	0.344326	0.300306	0.278066	0.143217
245.8	0.343578	0.300285	0.278008	0.142874
246	0.34391	0.300957	0.278576	0.142926
246.2	0.344516	0.301366	0.279297	0.142954
246.4	0.344525	0.301544	0.279287	0.142933
246.6	0.345546	0.302032	0.279307	0.143834
246.8	0.345405	0.302302	0.279678	0.14384
247	0.345802	0.301106	0.279965	0.144042
247.2	0.345579	0.300395	0.279435	0.14356
247.4	0.3461	0.300274	0.280067	0.143968
247.6	0.345868	0.299526	0.279208	0.143829
247.8	0.345997	0.298655	0.279189	0.14418
248	0.345621	0.298733	0.278373	0.144439
248.2	0.345302	0.297993	0.277594	0.144392
248.4	0.345567	0.29906	0.278224	0.145087
248.6	0.345256	0.298384	0.277391	0.144519
248.8	0.344987	0.297651	0.276812	0.143971
249	0.344609	0.298224	0.276712	0.143764
249.2	0.344346	0.298314	0.276706	0.143331
249.4	0.34424	0.298779	0.276487	0.143342
249.6	0.344276	0.299047	0.277597	0.143715
249.8	0.343898	0.298759	0.276919	0.142961
250	0.343917	0.298641	0.277045	0.142554
250.2	0.343909	0.298252	0.276858	0.142633
250.4	0.344034	0.298702	0.276712	0.143053
250.6	0.344199	0.299153	0.277566	0.14386
250.8	0.3441	0.298833	0.277575	0.143694
251	0.344102	0.298405	0.277921	0.143708
251.2	0.343434	0.297968	0.277365	0.143832
251.4	0.343586	0.29876	0.278052	0.144005
251.6	0.343177	0.298126	0.276939	0.14399
251.8	0.343984	0.298594	0.27718	0.144918
252	0.344023	0.298564	0.277572	0.14569
252.2	0.344589	0.299098	0.27793	0.145952
252.4	0.345062	0.299739	0.278935	0.14615
252.6	0.344886	0.299012	0.278218	0.146796
252.8	0.344921	0.299214	0.279054	0.146911
253	0.34498	0.300114	0.279063	0.147072
253.2	0.345127	0.300202	0.279006	0.147181
253.4	0.345229	0.299448	0.278882	0.14672
253.6	0.345139	0.299389	0.278888	0.146449
253.8	0.344485	0.299099	0.277726	0.145384
254	0.344912	0.299194	0.278286	0.146108
254.2	0.344973	0.299565	0.277634	0.145821
254.4	0.344541	0.300196	0.277354	0.145993
254.6	0.344368	0.299701	0.277017	0.145708
254.8	0.344155	0.299193	0.276227	0.144985
255	0.343969	0.299471	0.276753	0.145678
255.2	0.344121	0.299669	0.276768	0.146036
255.4	0.344566	0.300183	0.277337	0.146442
255.6	0.344588	0.3	0.276915	0.146708
255.8	0.345386	0.300193	0.277536	0.147285
256	0.345037	0.299196	0.277216	0.147199
256.2	0.344993	0.29959	0.277453	0.147352
256.4	0.345443	0.299963	0.278603	0.148431
256.6	0.346023	0.300286	0.278686	0.14923
256.8	0.346008	0.299682	0.279329	0.149009
257	0.345954	0.298808	0.279049	0.148633
257.2	0.345765	0.298008	0.279128	0.14846
257.4	0.345963	0.297507	0.279434	0.147927
257.6	0.345741	0.29732	0.279471	0.148028
257.8	0.34551	0.296562	0.279045	0.147609
258	0.346016	0.296791	0.279649	0.147948
258.2	0.34494	0.296156	0.278397	0.146551
258.4	0.344124	0.295651	0.278619	0.146198
258.6	0.344163	0.295312	0.278381	0.145566
258.8	0.343899	0.29616	0.27899	0.145611
259	0.343833	0.297512	0.279734	0.146469
259.2	0.344003	0.297996	0.27941	0.146834
259.4	0.343714	0.29837	0.278927	0.14627
259.6	0.342836	0.298533	0.278429	0.14569
259.8	0.342677	0.298702	0.278272	0.14585
260	0.343428	0.299533	0.27819	0.145905
260.2	0.343903	0.300468	0.278762	0.145844
260.4	0.345162	0.301672	0.279704	0.146946
260.6	0.345665	0.301732	0.279958	0.147473
260.8	0.345156	0.301025	0.279968	0.147636
261	0.34548	0.301292	0.280199	0.147414
261.2	0.345679	0.301711	0.280138	0.148039
261.4	0.346262	0.30202	0.279944	0.147775
261.6	0.345612	0.301455	0.278888	0.147836
261.8	0.346332	0.301467	0.27913	0.148447
262	0.3468	0.301241	0.278686	0.148198
262.2	0.346318	0.299659	0.277795	0.147617
262.4	0.346412	0.299543	0.277908	0.147949
262.6	0.346128	0.299726	0.276824	0.148448
262.8	0.345298	0.300141	0.276304	0.148222
263	0.345184	0.300352	0.275558	0.14855
263.2	0.344629	0.298672	0.27476	0.147859
263.4	0.343661	0.29787	0.274196	0.146576
263.6	0.343249	0.298277	0.274006	0.146197
263.8	0.343808	0.298562	0.274561	0.146504
264	0.344788	0.29889	0.275121	0.146543
264.2	0.343517	0.298942	0.275081	0.146671
264.4	0.34327	0.298717	0.275428	0.147665
264.6	0.343127	0.29857	0.275924	0.147691
264.8	0.343052	0.298549	0.27605	0.1477
265	0.342675	0.298715	0.276115	0.147739
265.2	0.342511	0.299282	0.275979	0.148152
265.4	0.342754	0.2992	0.27581	0.147798
265.6	0.342782	0.29913	0.276193	0.148408
265.8	0.343586	0.299451	0.276915	0.149363
266	0.344106	0.298894	0.276734	0.148789
266.2	0.344388	0.298714	0.277068	0.148894
266.4	0.345077	0.299896	0.277413	0.149548
266.6	0.34518	0.299982	0.276878	0.149527
266.8	0.34542	0.299671	0.276953	0.14884
267	0.346037	0.299408	0.277349	0.149204
267.2	0.345384	0.298577	0.277492	0.14833
267.4	0.345503	0.299378	0.277377	0.147919
267.6	0.345658	0.299856	0.277227	0.147596
267.8	0.345373	0.299171	0.277495	0.147663
268	0.344869	0.299001	0.277392	0.147109
268.2	0.344575	0.29885	0.277421	0.147991
268.4	0.344853	0.298647	0.277486	0.148147
268.6	0.344309	0.298804	0.278237	0.148206
268.8	0.343629	0.297802	0.277694	0.148644
269	0.343002	0.297415	0.277874	0.148508
269.2	0.343408	0.297111	0.27806	0.148779
269.4	0.343454	0.296727	0.277963	0.148595
269.6	0.343762	0.297331	0.278903	0.149366
269.8	0.344151	0.297839	0.279789	0.150076
270	0.344302	0.298317	0.280201	0.149833
270.2	0.344506	0.298766	0.280362	0.150086
270.4	0.344851	0.299255	0.280938	0.150838
270.6	0.344917	0.299423	0.281182	0.150679
270.8	0.345217	0.299975	0.281732	0.151193
271	0.344929	0.301148	0.282428	0.151399
271.2	0.344909	0.301559	0.282108	0.150908
271.4	0.344874	0.302037	0.281292	0.150731
271.6	0.344313	0.302021	0.281077	0.15103
271.8	0.343904	0.302468	0.281472	0.151099
272	0.34384	0.302586	0.281357	0.151235
272.2	0.34415	0.302626	0.281123	0.151736
272.4	0.343494	0.302723	0.280531	0.151193
272.6	0.343239	0.302455	0.280516	0.151781
272.8	0.34331	0.301936	0.280013	0.152004
273	0.343327	0.302122	0.279973	0.151644
273.2	0.343376	0.302182	0.279709	0.152369
273.4	0.342973	0.302256	0.27958	0.151783
273.6	0.342875	0.302235	0.279926	0.152659
273.8	0.34212	0.302054	0.280145	0.153023
274	0.341638	0.301939	0.279745	0.15283
274.2	0.341539	0.300658	0.279382	0.15285
274.4	0.341585	0.300469	0.280151	0.153183
274.6	0.341226	0.300029	0.279716	0.153113
274.8	0.341229	0.299881	0.280018	0.153363
275	0.341514	0.299676	0.279866	0.15341
275.2	0.341748	0.298229	0.279335	0.153047
275.4	0.341967	0.297856	0.278336	0.152872
275.6	0.341801	0.297466	0.278498	0.152642
275.8	0.341545	0.297212	0.278252	0.151999
276	0.341994	0.297217	0.278199	0.152082
276.2	0.342714	0.297685	0.278123	0.152558
276.4	0.34278	0.297974	0.278534	0.153037
276.6	0.343181	0.298246	0.279166	0.153487
276.8	0.343536	0.298788	0.279558	0.153768
277	0.34412	0.299738	0.280255	0.15388
277.2	0.344291	0.300087	0.280927	0.154525
277.4	0.343888	0.299954	0.280524	0.153653
277.6	0.343066	0.300549	0.280381	0.154396
277.8	0.342245	0.300547	0.280097	0.153626
278	0.341664	0.300151	0.27974	0.153005
278.2	0.341245	0.299847	0.279786	0.153096
278.4	0.341204	0.300191	0.280469	0.153218
278.6	0.341637	0.300257	0.280677	0.153378
278.8	0.341828	0.300713	0.281118	0.152812
279	0.341618	0.30051	0.280564	0.152226
279.2	0.341694	0.299911	0.280477	0.152314
279.4	0.341605	0.300339	0.280226	0.151908
279.6	0.341335	0.300532	0.280855	0.15228
279.8	0.341314	0.300475	0.280755	0.152114
280	0.342262	0.300965	0.281641	0.152816
280.2	0.342372	0.300714	0.281384	0.152997
280.4	0.342624	0.300417	0.281739	0.153151
280.6	0.343863	0.300735	0.281718	0.154052
280.8	0.344788	0.300768	0.281417	0.154626
281	0.344795	0.300422	0.280781	0.153931
281.2	0.344714	0.300282	0.280183	0.154215
281.4	0.344574	0.300374	0.279023	0.153573
281.6	0.344346	0.301026	0.278804	0.153928
281.8	0.344416	0.300749	0.279189	0.153319
282	0.344892	0.300388	0.279609	0.153602
282.2	0.345208	0.300584	0.279946	0.153476
282.4	0.34501	0.300758	0.280525	0.153556
282.6	0.344975	0.301099	0.281124	0.154002
282.8	0.343839	0.301407	0.281007	0.153373
283	0.342786	0.300724	0.28026	0.153403
283.2	0.342661	0.301158	0.281442	0.154498
283.4	0.341736	0.30143	0.281999	0.153707
283.6	0.342106	0.302129	0.282753	0.154243
283.8	0.341856	0.302085	0.283223	0.154349
284	0.341744	0.30212	0.283493	0.155213
284.2	0.341362	0.301624	0.283356	0.155918
284.4	0.342068	0.301719	0.283216	0.156926
284.6	0.342197	0.30105	0.282704	0.15716
284.8	0.341636	0.300101	0.281994	0.15655
285	0.341228	0.299735	0.2811	0.155793
285.2	0.341758	0.300513	0.281356	0.156754
285.4	0.341574	0.299788	0.28073	0.156244
285.6	0.34183	0.299878	0.280728	0.156133
285.8	0.342087	0.29939	0.280421	0.155398
286	0.34258	0.298837	0.279907	0.155079
286.2	0.341627	0.298807	0.279722	0.154101
286.4	0.340671	0.299118	0.279454	0.153478
286.6	0.339972	0.298989	0.278941	0.153269
286.8	0.339337	0.298957	0.278156	0.152836
287	0.339143	0.299149	0.277714	0.152765
287.2	0.339446	0.299766	0.278977	0.152321
287.4	0.339788	0.30005	0.279315	0.152
287.6	0.340294	0.300528	0.280371	0.152144
287.8	0.340102	0.300352	0.280691	0.153276
288	0.340571	0.300404	0.281172	0.153701
288.2	0.34095	0.300444	0.282019	0.154341
288.4	0.341281	0.300161	0.282007	0.154148
288.6	0.340615	0.299396	0.282161	0.154125
288.8	0.340957	0.299737	0.282449	0.154886
289	0.340851	0.299443	0.282097	0.155236
289.2	0.341715	0.300184	0.282642	0.156218
289.4	0.342587	0.300148	0.283181	0.156429
289.6	0.342728	0.300086	0.283202	0.156884
289.8	0.343191	0.300534	0.283491	0.157429
290	0.343265	0.300992	0.283693	0.157499
290.2	0.342386	0.301547	0.283932	0.156939
290.4	0.342566	0.301896	0.283496	0.157079
290.6	0.342735	0.302227	0.283541	0.157928
290.8	0.342744	0.30144	0.282555	0.157211
291	0.343209	0.301533	0.282515	0.156001
291.2	0.343208	0.301221	0.282828	0.155359
291.4	0.343016	0.301187	0.282494	0.155339
291.6	0.343112	0.300783	0.282541	0.154808
291.8	0.343265	0.300432	0.281809	0.155093
292	0.343576	0.300254	0.282109	0.154773
292.2	0.343303	0.300107	0.282032	0.154945
292.4	0.343038	0.299429	0.281442	0.154558
292.6	0.342365	0.298991	0.28132	0.154958
292.8	0.342453	0.298777	0.281286	0.155288
293	0.341925	0.297816	0.28123	0.155066
293.2	0.342475	0.298327	0.282103	0.155557
293.4	0.342706	0.29798	0.282572	0.156253
293.6	0.341907	0.297944	0.282931	0.155998
293.8	0.342007	0.298966	0.283271	0.156335
294	0.341922	0.299898	0.283534	0.156528
294.2	0.342482	0.301282	0.284574	0.157533
294.4	0.342629	0.301689	0.284131	0.157824
294.6	0.342093	0.301428	0.284459	0.15795
294.8	0.341891	0.300813	0.283637	0.157485
295	0.341753	0.301289	0.283447	0.157829
295.2	0.341409	0.30147	0.283524	0.158625
295.4	0.341265	0.300798	0.283025	0.158324
295.6	0.341479	0.300567	0.282239	0.158091
295.8	0.340517	0.300251	0.281378	0.15783
296	0.340084	0.300333	0.281169	0.15778
296.2	0.339912	0.300554	0.281518	0.158056
296.4	0.3395	0.300169	0.281466	0.157887
296.6	0.338467	0.299471	0.281298	0.157371
296.8	0.338043	0.298888	0.281223	0.157241
297	0.337852	0.298528	0.281326	0.156618
297.2	0.337628	0.298465	0.281442	0.156616
297.4	0.338407	0.298628	0.282067	0.15725
297.6	0.338303	0.298988	0.28237	0.156683
297.8	0.339114	0.299264	0.28215	0.157502
298	0.339984	0.299896	0.282292	0.157948
298.2	0.340644	0.300267	0.282226	0.158204
298.4	0.340417	0.299837	0.281465	0.157559
298.6	0.340566	0.299732	0.281682	0.157655
298.8	0.340887	0.300189	0.281057	0.15776
299	0.340866	0.300612	0.280815	0.157676
299.2	0.34079	0.300858	0.280727	0.157245
299.4	0.340319	0.30077	0.279988	0.156257
299.6	0.33989	0.301588	0.279351	0.155844
299.8	0.339178	0.30204	0.279401	0.155415
299.99	0.339178	0.30204	0.279401	0.155415
300.19	0.338489	0.301928	0.279491	0.154737
300.39	0.33761	0.301511	0.278983	0.154158
300.59	0.336916	0.301437	0.278495	0.153524
300.79	0.335831	0.300238	0.277844	0.152854
300.99	0.335037	0.299613	0.277319	0.152054
301.19	0.334238	0.298753	0.276582	0.151462
301.39	0.333424	0.298727	0.275923	0.1516
301.59	0.33233	0.29725	0.274921	0.151153
301.79	0.332318	0.296438	0.274316	0.151936
301.99	0.3319	0.295958	0.273741	0.152666
302.19	0.332233	0.29592	0.273471	0.153002
302.39	0.331796	0.295264	0.272066	0.152697
302.59	0.331328	0.295185	0.272079	0.152642
302.79	0.330731	0.29555	0.272084	0.152713
302.99	0.330102	0.294921	0.271564	0.151972
303.19	0.329953	0.294926	0.271852	0.151572
303.39	0.329421	0.294423	0.272149	0.151008
303.59	0.329471	0.294083	0.271798	0.150718
303.79	0.328589	0.294071	0.271315	0.150596
303.99	0.328121	0.293657	0.27108	0.150159
304.19	0.327989	0.293584	0.271294	0.149465
304.39	0.327412	0.29299	0.270415	0.149404
304.59	0.327472	0.292919	0.270804	0.149259
304.79	0.326668	0.29222	0.270066	0.148552
304.99	0.326358	0.292178	0.269684	0.147618
305.19	0.325699	0.292136	0.269438	0.148076
305.39	0.324599	0.292149	0.268906	0.148196
305.59	0.324368	0.290391	0.268179	0.14772
305.79	0.324504	0.290241	0.267823	0.148232
305.99	0.324671	0.291117	0.268472	0.149091
306.19	0.325123	0.291413	0.268194	0.149479
306.39	0.32513	0.291543	0.268022	0.149836
306.59	0.325592	0.291756	0.26834	0.149949
306.79	0.326244	0.291818	0.268692	0.150141
306.99	0.3262	0.291081	0.268512	0.150155
307.19	0.325911	0.290927	0.268637	0.150215
307.39	0.325714	0.289457	0.268244	0.150101
307.59	0.325716	0.288599	0.267427	0.150138
307.79	0.324706	0.28798	0.266513	0.149474
307.99	0.324739	0.286719	0.265621	0.148228
308.19	0.324454	0.286284	0.265275	0.148169
308.39	0.324711	0.286318	0.264818	0.148851
308.59	0.324962	0.28617	0.264885	0.148918
308.79	0.324695	0.286348	0.264473	0.147958
308.99	0.323962	0.286108	0.263967	0.147174
309.19	0.32313	0.286447	0.263414	0.146955
309.39	0.322435	0.286386	0.263136	0.146882
309.59	0.322142	0.286338	0.262618	0.146506
309.79	0.321979	0.28694	0.262942	0.147288
309.99	0.322752	0.287636	0.263562	0.148335
310.19	0.322113	0.287664	0.262883	0.148094
310.39	0.322375	0.288542	0.263276	0.148277
310.59	0.322202	0.288457	0.263446	0.148455
310.79	0.32154	0.288032	0.263571	0.148359
310.99	0.320605	0.288108	0.263664	0.149286
311.19	0.319906	0.288339	0.263226	0.149457
311.39	0.320364	0.287769	0.262793	0.148804
311.59	0.319986	0.287406	0.262308	0.14851
311.79	0.319958	0.286671	0.262204	0.147706
311.99	0.320881	0.285947	0.26214	0.147952
312.19	0.320951	0.285652	0.262455	0.148611
312.39	0.32123	0.285279	0.261862	0.148765
312.59	0.320507	0.284011	0.261334	0.147885
312.79	0.320195	0.283952	0.261115	0.147116
312.99	0.319445	0.283464	0.260327	0.146305
313.19	0.318961	0.28305	0.260529	0.145702
313.39	0.318982	0.282619	0.260653	0.145497
313.59	0.318247	0.281805	0.26029	0.144732
313.79	0.318549	0.281876	0.261255	0.144921
313.99	0.318183	0.281375	0.260645	0.144155
314.19	0.317384	0.281281	0.260307	0.143646
314.39	0.317637	0.281608	0.260782	0.143563
314.59	0.316731	0.280996	0.260913	0.143524
314.79	0.316886	0.28117	0.260579	0.143879
314.99	0.316625	0.281678	0.260044	0.144384
315.19	0.317033	0.281918	0.259739	0.144333
315.39	0.317829	0.281993	0.259778	0.143964
315.59	0.3178	0.281947	0.259432	0.144312
315.79	0.317991	0.282149	0.258798	0.144242
315.99	0.318048	0.282544	0.258452	0.144257
316.19	0.317391	0.282846	0.258084	0.144244
316.39	0.316997	0.281713	0.256682	0.143764
316.59	0.316643	0.281261	0.256657	0.143656
316.79	0.316335	0.281545	0.256715	0.142985
316.99	0.316513	0.281608	0.257413	0.142951
317.19	0.316241	0.282336	0.258162	0.143111
317.39	0.315953	0.28255	0.257769	0.143086
317.59	0.315424	0.282489	0.258219	0.14353
317.79	0.315785	0.283397	0.259034	0.143215
317.99	0.315527	0.282253	0.258241	0.142627
318.19	0.315445	0.282486	0.258176	0.142949
318.39	0.315245	0.282626	0.258251	0.143351
318.59	0.314529	0.282013	0.257094	0.143699
318.79	0.314641	0.281647	0.255979	0.143573
318.99	0.314996	0.281863	0.255721	0.143909
319.19	0.315999	0.281764	0.255777	0.143837
319.39	0.315921	0.281374	0.255353	0.143371
319.59	0.31604	0.281725	0.254922	0.144152
319.79	0.315856	0.281785	0.254161	0.144011
319.99	0.315854	0.281835	0.25448	0.143906
320.19	0.315987	0.281281	0.25362	0.14441
320.39	0.315614	0.280095	0.253205	0.144038
320.59	0.315178	0.279422	0.2533	0.143654
320.79	0.314908	0.279429	0.253478	0.143092
320.99	0.315325	0.279523	0.254021	0.144009
321.19	0.315072	0.280301	0.254615	0.143815
321.39	0.31462	0.279209	0.254343	0.143362
321.59	0.314705	0.278878	0.254825	0.142797
321.79	0.31378	0.277962	0.254118	0.141735
321.99	0.312569	0.277428	0.253312	0.141796
322.19	0.311996	0.277885	0.252634	0.142342
322.39	0.311486	0.277522	0.251816	0.141882
322.59	0.311282	0.276986	0.251481	0.141633
322.79	0.31165	0.277198	0.252019	0.14123
322.99	0.312526	0.277398	0.252373	0.141915
323.19	0.312771	0.277151	0.252494	0.141317
323.39	0.312499	0.276467	0.253154	0.141258
323.59	0.312446	0.276597	0.253002	0.141582
323.79	0.312654	0.276037	0.252636	0.140864
323.99	0.312152	0.275625	0.252368	0.141101
324.19	0.312259	0.275176	0.251881	0.141287
324.39	0.311614	0.274462	0.252166	0.140205
324.59	0.312037	0.275341	0.253128	0.140512
324.79	0.312178	0.275966	0.25358	0.140919
324.99	0.312404	0.276014	0.253649	0.140715
325.19	0.312158	0.276163	0.25407	0.140594
325.39	0.311378	0.275618	0.253507	0.140493
325.59	0.311133	0.276167	0.252647	0.140619
325.79	0.310968	0.276952	0.252279	0.141376
325.99	0.311721	0.278581	0.253001	0.143005
326.19	0.31202	0.278952	0.252126	0.143215
326.39	0.311438	0.2787	0.251757	0.14292
326.59	0.311363	0.278538	0.251637	0.142902
326.79	0.31091	0.278251	0.251217	0.14242
326.99	0.311645	0.277224	0.251194	0.142802
327.19	0.310808	0.27622	0.250626	0.141469
327.39	0.310529	0.274279	0.250268	0.140744
327.59	0.309943	0.273412	0.249347	0.140148
327.79	0.309982	0.2725	0.249008	0.140363
327.99	0.309333	0.272082	0.248591	0.141128
328.19	0.308792	0.271479	0.248149	0.140828
328.39	0.307959	0.271306	0.248435	0.140428
328.59	0.308574	0.272014	0.249445	0.141168
328.79	0.308669	0.270942	0.249585	0.140779
328.99	0.30862	0.270263	0.249461	0.140175
329.19	0.308944	0.270923	0.250146	0.140572
329.39	0.30924	0.271572	0.250291	0.140338
329.59	0.310501	0.273174	0.250731	0.140879
329.79	0.310938	0.274151	0.251499	0.141276
329.99	0.310862	0.274094	0.251519	0.141902
330.19	0.310206	0.274333	0.250304	0.140933
330.39	0.309641	0.273238	0.249963	0.139644
330.59	0.309399	0.272998	0.249621	0.1389
330.79	0.308755	0.272309	0.249276	0.138357
330.99	0.308592	0.271466	0.24883	0.137863
331.19	0.307513	0.270918	0.247718	0.137098
331.39	0.307609	0.270622	0.247308	0.137429
331.59	0.307003	0.269912	0.246145	0.137263
331.79	0.306943	0.269645	0.245597	0.137796
331.99	0.30614	0.269315	0.24485	0.137945
332.19	0.305886	0.269073	0.244238	0.137962
332.39	0.305834	0.268901	0.244623	0.137845
332.59	0.306498	0.269016	0.245137	0.138108
332.79	0.306384	0.268999	0.245338	0.137781
332.99	0.30687	0.269623	0.24545	0.137384
333.19	0.307787	0.270937	0.246811	0.13816
333.39	0.308001	0.27164	0.247281	0.138677
333.59	0.308542	0.272519	0.247572	0.139473
333.79	0.308339	0.272526	0.247604	0.139946
333.99	0.309122	0.273147	0.248158	0.140811
334.19	0.309539	0.273291	0.247781	0.140572
334.39	0.30941	0.273018	0.24837	0.140442
334.59	0.309274	0.273129	0.248373	0.140763
334.79	0.309035	0.272704	0.248592	0.141495
334.99	0.308723	0.272267	0.24806	0.141277
335.19	0.308743	0.272247	0.247488	0.141346
335.39	0.308877	0.2722	0.246948	0.141351
335.59	0.308766	0.271472	0.24667	0.141537
335.79	0.30896	0.271576	0.24695	0.142056
335.99	0.308702	0.271309	0.246357	0.142091
336.19	0.307915	0.270488	0.245576	0.141523
336.39	0.307103	0.269939	0.24489	0.140038
336.59	0.307251	0.269945	0.244967	0.139901
336.79	0.307513	0.270253	0.244854	0.139157
336.99	0.307993	0.270851	0.245771	0.139256
337.19	0.308169	0.270514	0.246117	0.139897
337.39	0.307828	0.26993	0.245748	0.139842
337.59	0.307819	0.269326	0.245765	0.139243
337.79	0.307391	0.268618	0.245672	0.139151
337.99	0.3076	0.268177	0.245656	0.139154
338.19	0.307073	0.267654	0.245235	0.138342
338.39	0.306497	0.26769	0.245732	0.137596
338.59	0.305977	0.267146	0.2456	0.137534
338.79	0.305202	0.266471	0.245972	0.137589
338.99	0.30469	0.266141	0.245441	0.137462
339.19	0.304534	0.26584	0.245822	0.13793
339.39	0.30465	0.266398	0.246448	0.138639
339.59	0.304307	0.265964	0.246749	0.139401
339.79	0.304486	0.265573	0.246188	0.139149
339.99	0.304279	0.264729	0.244977	0.139029
340.19	0.304096	0.264404	0.243941	0.138492
340.39	0.304737	0.264642	0.24382	0.138266
340.59	0.305771	0.265229	0.243795	0.138504
340.79	0.306306	0.266136	0.243456	0.138479
340.99	0.306601	0.266248	0.243354	0.138601
341.19	0.306454	0.265733	0.242785	0.13852
341.39	0.306214	0.266165	0.243256	0.138273
341.59	0.306248	0.265961	0.243175	0.137326
341.79	0.305867	0.266019	0.2431	0.137128
341.99	0.305549	0.266194	0.242581	0.136366
342.19	0.304957	0.266433	0.242806	0.135831
342.39	0.304065	0.266842	0.243127	0.136097
342.59	0.302732	0.266465	0.242639	0.136555
342.79	0.302294	0.266814	0.242931	0.136882
342.99	0.302165	0.267954	0.24304	0.137495
343.19	0.302369	0.268602	0.243563	0.138134
343.39	0.302514	0.269155	0.242976	0.138421
343.59	0.303172	0.269156	0.242948	0.138746
343.79	0.304435	0.26902	0.242998	0.139272
343.99	0.305092	0.268818	0.242656	0.140225
344.19	0.306159	0.269072	0.243	0.140851
344.39	0.306769	0.269136	0.243585	0.141285
344.59	0.307002	0.2693	0.243133	0.140876
344.79	0.307272	0.269353	0.243553	0.141332
344.99	0.307149	0.268316	0.243654	0.140613
345.19	0.306244	0.267538	0.244029	0.140282
345.39	0.305717	0.266886	0.244067	0.139587
345.59	0.305713	0.266255	0.244378	0.139209
345.79	0.304849	0.265355	0.24419	0.139109
345.99	0.303829	0.264367	0.243049	0.138062
346.19	0.3024	0.263625	0.242371	0.138126
346.39	0.301821	0.26335	0.241429	0.137661
346.59	0.300356	0.262467	0.240144	0.13726
346.79	0.300346	0.263519	0.240066	0.137084
346.99	0.299842	0.263578	0.23924	0.136639
347.19	0.29946	0.263187	0.238323	0.136461
347.39	0.300084	0.263515	0.237515	0.136962
347.59	0.301	0.263839	0.238272	0.137252
347.79	0.301362	0.262957	0.238008	0.137921
347.99	0.301016	0.262908	0.237522	0.137934
348.19	0.301066	0.262655	0.237712	0.137564
348.39	0.300607	0.263152	0.237922	0.1371
348.59	0.30024	0.263275	0.237722	0.13711
348.79	0.300283	0.263202	0.238151	0.136973
348.99	0.299671	0.262672	0.237712	0.136301
349.19	0.299295	0.262371	0.23707	0.135924
349.39	0.299553	0.262255	0.237372	0.135482
349.59	0.299542	0.262452	0.237669	0.135104
349.79	0.298675	0.26208	0.237023	0.134497
349.99	0.298756	0.262697	0.237185	0.134844
350.19	0.298728	0.263086	0.237375	0.134775
350.39	0.299419	0.263854	0.238049	0.134692
350.59	0.29864	0.263591	0.238668	0.134992
350.79	0.299111	0.26408	0.238893	0.135196
350.99	0.299046	0.264306	0.238483	0.135589
351.19	0.298817	0.264251	0.238017	0.135945
351.39	0.298864	0.263808	0.237838	0.136648
351.59	0.298947	0.263276	0.237991	0.136651
351.79	0.298858	0.26315	0.237799	0.137204
351.99	0.297839	0.263842	0.238183	0.136926
352.19	0.297743	0.263696	0.238654	0.137328
352.39	0.297982	0.264088	0.239543	0.138183
352.59	0.298178	0.264612	0.239813	0.138899
352.79	0.298212	0.26398	0.239994	0.138396
352.99	0.298472	0.263815	0.240085	0.137964
353.19	0.298833	0.263596	0.240111	0.137361
353.39	0.299472	0.263833	0.240789	0.137265
353.59	0.29959	0.263711	0.240623	0.137024
353.79	0.300204	0.263667	0.24075	0.137279
353.99	0.301063	0.263738	0.241185	0.137849
354.19	0.301283	0.262829	0.241091	0.137431
354.39	0.301259	0.261839	0.240577	0.137553
354.59	0.300268	0.26113	0.239762	0.137107
354.79	0.299652	0.260592	0.238317	0.136408
354.99	0.299077	0.260367	0.237579	0.136118
355.19	0.298284	0.260237	0.236939	0.136482
355.39	0.298416	0.260178	0.236252	0.136491
355.59	0.298778	0.260711	0.236214	0.136796
355.79	0.298285	0.26149	0.236377	0.137141
355.99	0.297577	0.261816	0.236283	0.136872
356.19	0.297476	0.261442	0.236056	0.137193
356.39	0.296747	0.261855	0.23607	0.137354
356.59	0.29669	0.262409	0.236039	0.136878
356.79	0.296537	0.262008	0.236016	0.136043
356.99	0.297318	0.263133	0.237008	0.135628
357.19	0.297715	0.26365	0.236998	0.135418
357.39	0.297356	0.263602	0.236724	0.134658
357.59	0.297195	0.26297	0.236906	0.134356
357.79	0.297477	0.262638	0.237195	0.134997
357.99	0.297223	0.262569	0.237347	0.135265
358.19	0.296871	0.261696	0.237387	0.135125
358.39	0.296171	0.261722	0.236996	0.135392
358.59	0.295385	0.26197	0.236896	0.135617
358.79	0.296187	0.261973	0.23716	0.136771
358.99	0.296121	0.261767	0.236687	0.137109
359.19	0.296494	0.261926	0.235998	0.137733
359.39	0.296974	0.261037	0.235382	0.13766
359.59	0.296909	0.260581	0.235567	0.137395
359.79	0.296873	0.260098	0.235713	0.137388
359.99	0.29657	0.258991	0.234984	0.136544
360.19	0.295913	0.258048	0.234328	0.13659
360.39	0.295606	0.257632	0.233857	0.135844
360.59	0.296225	0.257827	0.233721	0.134974
360.79	0.295749	0.257663	0.233659	0.13436
360.99	0.29561	0.258034	0.233903	0.133843
361.19	0.295127	0.257552	0.233349	0.133376
361.39	0.294887	0.258002	0.233788	0.133642
361.59	0.295535	0.258468	0.234347	0.134301
361.79	0.296077	0.259286	0.234558	0.134306
361.99	0.296019	0.259587	0.2344	0.134525
362.19	0.29604	0.259331	0.234453	0.134615
362.39	0.296261	0.259985	0.234677	0.135796
362.59	0.295895	0.259453	0.233957	0.135252
362.79	0.296706	0.259766	0.234098	0.135836
362.99	0.295726	0.258955	0.233149	0.134748
363.19	0.296085	0.258927	0.233187	0.134796
363.39	0.296086	0.25808	0.233345	0.134559
363.59	0.295904	0.258225	0.234417	0.134211
363.79	0.29534	0.257554	0.234623	0.134031
363.99	0.294981	0.256973	0.234061	0.133753
364.19	0.295026	0.257258	0.234314	0.133909
364.39	0.2944	0.257265	0.234415	0.133103
364.59	0.294262	0.257871	0.234506	0.133386
364.79	0.293786	0.257582	0.234519	0.133002
364.99	0.293983	0.258091	0.234729	0.133343
365.19	0.294349	0.257898	0.234775	0.134203
365.39	0.294436	0.258344	0.234927	0.134936
365.59	0.294403	0.258464	0.234787	0.134952
365.79	0.294779	0.258535	0.234677	0.135142
365.99	0.294833	0.257647	0.234005	0.135558
366.19	0.294881	0.257196	0.233683	0.135056
366.39	0.294597	0.257445	0.234029	0.135155
366.59	0.293888	0.256626	0.233311	0.134129
366.79	0.294273	0.257326	0.233818	0.134295
366.99	0.293284	0.2567	0.233131	0.13345
367.19	0.293064	0.257052	0.232988	0.133391
367.39	0.29315	0.257061	0.233325	0.133568
367.59	0.2928	0.258096	0.233971	0.133803
367.79	0.292204	0.257817	0.233386	0.133511
367.99	0.292658	0.258246	0.233342	0.134073
368.19	0.292409	0.258556	0.233466	0.13327
368.39	0.292107	0.258358	0.233156	0.133123
368.59	0.292612	0.258258	0.233376	0.133339
368.79	0.292913	0.258494	0.233768	0.133738
368.99	0.293011	0.257661	0.233794	0.133968
369.19	0.292963	0.257304	0.23326	0.134464
369.39	0.292836	0.257408	0.232978	0.13466
369.59	0.292916	0.257325	0.232575	0.134606
369.79	0.2934	0.25662	0.231856	0.134246
369.99	0.292732	0.255961	0.231073	0.133546
370.19	0.292237	0.255674	0.230808	0.132666
370.39	0.291566	0.255692	0.230632	0.131577
370.59	0.291652	0.255438	0.230143	0.130803
370.79	0.291382	0.255907	0.230539	0.130202
370.99	0.290998	0.255644	0.230376	0.130448
371.19	0.29123	0.256216	0.231264	0.131161
371.39	0.292354	0.256595	0.231699	0.131501
371.59	0.292642	0.256855	0.231643	0.131645
371.79	0.292577	0.256224	0.23082	0.131352
371.99	0.293447	0.256192	0.231537	0.131295
372.19	0.293919	0.25604	0.231862	0.131168
372.39	0.294084	0.255778	0.232173	0.131742
372.59	0.294006	0.255913	0.233025	0.132739
372.79	0.294363	0.256319	0.233285	0.133662
372.99	0.295079	0.256099	0.233506	0.133599
373.19	0.295913	0.257402	0.23349	0.134459
373.39	0.295857	0.256839	0.233568	0.134247
373.59	0.296222	0.257026	0.233909	0.134904
373.79	0.295468	0.257125	0.233447	0.134251
373.99	0.29497	0.257059	0.233308	0.134127
374.19	0.294328	0.256884	0.232894	0.133005
374.39	0.293773	0.256986	0.232587	0.132649
374.59	0.294006	0.256609	0.232124	0.131967
374.79	0.292821	0.256131	0.231578	0.131186
374.99	0.291689	0.255404	0.230767	0.131284
375.19	0.291013	0.255229	0.230437	0.130905
375.39	0.291686	0.254906	0.229577	0.130545
375.59	0.291424	0.254377	0.228676	0.12998
375.79	0.290362	0.25346	0.227579	0.129146
375.99	0.289438	0.252818	0.227469	0.129021
376.19	0.289389	0.252675	0.227387	0.129511
376.39	0.287841	0.25185	0.226343	0.12947
376.59	0.287806	0.251827	0.226056	0.130297
376.79	0.288554	0.251913	0.226092	0.130866
376.99	0.289981	0.252124	0.226751	0.131384
377.19	0.289975	0.251883	0.226476	0.13155
377.39	0.289922	0.251327	0.227482	0.131448
377.59	0.290343	0.252361	0.228101	0.132059
377.79	0.290004	0.251696	0.227676	0.131236
377.99	0.290834	0.251732	0.228548	0.13123
378.19	0.289888	0.251696	0.228351	0.129876
378.39	0.290354	0.25203	0.228657	0.129673
378.59	0.291075	0.252049	0.228583	0.129068
378.79	0.290089	0.252069	0.228737	0.129011
378.99	0.289446	0.251657	0.229242	0.129327
379.19	0.290368	0.252535	0.230038	0.129799
379.39	0.291099	0.251874	0.230134	0.129588
379.59	0.290058	0.251727	0.229931	0.12919
379.79	0.288586	0.250806	0.229478	0.129204
379.99	0.288765	0.251341	0.230182	0.130204
380.19	0.288844	0.251191	0.230364	0.130203
380.39	0.288648	0.250773	0.229521	0.130067
380.59	0.289174	0.251954	0.229997	0.130206
380.79	0.289214	0.252139	0.229874	0.130341
380.99	0.289637	0.252506	0.230038	0.130103
381.19	0.289338	0.252523	0.22964	0.129488
381.39	0.289688	0.253236	0.230012	0.129609
381.59	0.289557	0.253477	0.229111	0.129275
381.79	0.289782	0.253123	0.22878	0.129607
381.99	0.290182	0.254156	0.2291	0.129479
382.19	0.289834	0.254166	0.228525	0.129656
382.39	0.290828	0.255237	0.22889	0.130268
382.59	0.291034	0.255015	0.228502	0.130285
382.79	0.290216	0.254684	0.228102	0.130231
382.99	0.29072	0.254382	0.228165	0.130221
383.19	0.290628	0.254416	0.228254	0.130576
383.39	0.290526	0.25356	0.227903	0.130513
383.59	0.289501	0.253128	0.22737	0.130857
383.79	0.289371	0.252883	0.227537	0.131506
383.99	0.28915	0.25316	0.227525	0.131772
384.19	0.288697	0.252473	0.2273	0.131225
384.39	0.289001	0.252639	0.227639	0.131278
384.59	0.288509	0.253312	0.228328	0.13099
384.79	0.288621	0.252458	0.22824	0.130473
384.99	0.289591	0.253393	0.22908	0.130449
385.19	0.290311	0.25377	0.229421	0.130798
385.39	0.29028	0.253799	0.229436	0.131221
385.59	0.290301	0.253582	0.229403	0.131614
385.79	0.290604	0.253951	0.229352	0.132122
385.99	0.290591	0.254241	0.229451	0.131905
386.19	0.29031	0.254615	0.229434	0.131876
386.39	0.291069	0.255008	0.229599	0.13125
386.59	0.290343	0.254345	0.228678	0.130444
386.79	0.289893	0.254022	0.228131	0.130059
386.99	0.290528	0.254387	0.228388	0.131082
387.19	0.289799	0.253473	0.227525	0.13208
387.39	0.29014	0.253257	0.226799	0.132326
387.59	0.289131	0.252412	0.226647	0.13272
387.79	0.289643	0.253076	0.227786	0.133677
387.99	0.28922	0.252404	0.227097	0.133708
388.19	0.289891	0.25178	0.228113	0.134007
388.39	0.290216	0.251542	0.228547	0.134176
388.59	0.290206	0.251072	0.228982	0.133472
388.79	0.290928	0.25133	0.229393	0.133615
388.99	0.29128	0.251791	0.229499	0.133838
389.19	0.291116	0.25168	0.229069	0.133491
389.39	0.290412	0.251519	0.228394	0.132914
389.59	0.290256	0.251245	0.228336	0.132849
389.79	0.290432	0.252059	0.22791	0.132261
389.99	0.290836	0.252751	0.228568	0.132114
390.19	0.290752	0.252488	0.228593	0.131702
390.39	0.291505	0.252585	0.228067	0.131301
390.59	0.290218	0.252123	0.227129	0.130474
390.79	0.289982	0.251713	0.226781	0.130164
390.99	0.290084	0.252031	0.22685	0.130936
391.19	0.289772	0.251928	0.226283	0.130871
391.39	0.289335	0.25148	0.22684	0.129922
391.59	0.288749	0.251486	0.227728	0.130515
391.79	0.289436	0.251748	0.228599	0.131256
391.99	0.288849	0.250853	0.227842	0.131019
392.19	0.288783	0.251036	0.228571	0.131186
392.39	0.288425	0.250747	0.228299	0.130946
392.59	0.287733	0.25064	0.228365	0.130435
392.79	0.287185	0.250088	0.227399	0.130297
392.99	0.286851	0.249711	0.226292	0.12931
393.19	0.285959	0.249746	0.225396	0.128609
393.39	0.286272	0.249966	0.225218	0.128658
393.59	0.286748	0.249792	0.224842	0.128738
393.79	0.287536	0.250807	0.225063	0.129172
393.99	0.287935	0.250813	0.225506	0.129409
394.19	0.287096	0.250068	0.223941	0.12857
394.39	0.28698	0.250567	0.223269	0.128443
394.59	0.285864	0.249879	0.222801	0.127989
394.79	0.2862	0.250186	0.223444	0.128304
394.99	0.286802	0.250959	0.224253	0.128986
395.19	0.286362	0.250633	0.22423	0.129506
395.39	0.286189	0.250363	0.224561	0.12912
395.59	0.286671	0.250974	0.224954	0.130333
395.79	0.287398	0.251425	0.225535	0.130888
395.99	0.287139	0.251644	0.225141	0.130951
396.19	0.287584	0.252498	0.22546	0.130909
396.39	0.287401	0.251808	0.224935	0.129781
396.59	0.287323	0.251164	0.224555	0.129282
396.79	0.287568	0.251022	0.224208	0.12924
396.99	0.287565	0.251188	0.224557	0.128435
397.19	0.287121	0.251056	0.225049	0.128269
397.39	0.288109	0.25088	0.225531	0.128455
397.59	0.288363	0.25053	0.225581	0.128059
397.79	0.288063	0.250758	0.226522	0.128222
397.99	0.287786	0.250471	0.226174	0.127987
398.19	0.28719	0.24994	0.225683	0.127935
398.39	0.287046	0.249775	0.226627	0.129072
398.59	0.286963	0.248823	0.227287	0.129042
398.79	0.287259	0.248477	0.227751	0.129337
398.99	0.287197	0.247644	0.227669	0.129298
399.19	0.286597	0.246822	0.226858	0.12953
399.39	0.287137	0.24695	0.226287	0.129193
399.59	0.286998	0.246292	0.225823	0.129667
[truncated: 1,001 more rows]

## Sheet: Laminin
Time(s)	250nM	200nM	150nM
0	0	0	0
0.2	0.00105521	0.0010361	0.00026215
0.4	0.00249679	0.00230452	0.00093071
0.6	0.0038257	0.00349337	0.00155517
0.8	0.00570358	0.00491703	0.00249269
1	0.00757353	0.00653374	0.00312197
1.2	0.0095688	0.00860557	0.00412183
1.4	0.0110102	0.00980718	0.00463069
1.6	0.0129319	0.0111108	0.00516952
1.8	0.0143459	0.0120355	0.00604567
2	0.0160079	0.0130616	0.00629945
2.2	0.0172789	0.0140911	0.00688617
2.4	0.0186574	0.0149541	0.00800655
2.6	0.0196031	0.0158067	0.00841281
2.8	0.020704	0.0169233	0.00857109
3	0.0214598	0.0178105	0.00888347
3.2	0.0221806	0.0185864	0.00951836
3.4	0.0225428	0.0189256	0.00976136
3.6	0.0232227	0.0194502	0.0104562
3.8	0.0239847	0.0201139	0.0108168
4	0.0245188	0.0206036	0.0107135
4.2	0.0252115	0.0211971	0.0108349
4.4	0.0258259	0.0217557	0.0111985
4.6	0.0270377	0.0229557	0.0118588
4.8	0.0283933	0.0241923	0.0125493
5	0.0295405	0.0250734	0.0128795
5.2	0.0306334	0.0260663	0.0136794
5.4	0.0317501	0.026455	0.0138283
5.6	0.033334	0.0273234	0.0144081
5.8	0.0345304	0.0283959	0.0150979
6	0.0358276	0.0293546	0.0151468
6.2	0.0368924	0.0300661	0.0160746
6.4	0.0382146	0.0305282	0.0166494
6.6	0.0396961	0.0314175	0.0166723
6.8	0.0409243	0.0324384	0.0167533
7	0.0416338	0.0326648	0.0171271
7.2	0.0420977	0.0333191	0.017337
7.4	0.042894	0.0334683	0.017847
7.6	0.04361	0.0342047	0.0183657
7.8	0.0437362	0.0346483	0.0182349
8	0.0442265	0.0353629	0.0185508
8.2	0.045217	0.0363525	0.0191314
8.4	0.0454267	0.0367416	0.0192877
8.6	0.0466663	0.0376345	0.0198848
8.8	0.0469698	0.0375751	0.0200427
9	0.0476079	0.038317	0.0206997
9.2	0.0482337	0.0387358	0.0211773
9.4	0.0488698	0.0391736	0.0212216
9.6	0.0493526	0.0398629	0.0220373
9.8	0.0497309	0.0403534	0.0224888
10	0.050404	0.0406086	0.0232506
10.2	0.0512206	0.0409834	0.0240235
10.4	0.0522596	0.0414939	0.0243406
10.6	0.0533765	0.0423359	0.0246069
10.8	0.0541382	0.0429088	0.0244615
11	0.0548686	0.0432504	0.0249273
11.2	0.0559237	0.0442771	0.0249739
11.4	0.0571566	0.0446446	0.0255315
11.6	0.0579554	0.0457855	0.0256194
11.8	0.0588326	0.0465041	0.0257136
12	0.0599117	0.0475302	0.0261303
12.2	0.0604957	0.0482877	0.0264191
12.4	0.0607013	0.0483716	0.0259086
12.6	0.0614155	0.0491015	0.0257621
12.8	0.061603	0.0493949	0.0257836
13	0.0624545	0.0503876	0.0262822
13.2	0.0628367	0.0503716	0.0259543
13.4	0.0633399	0.0509845	0.0265486
13.6	0.0641933	0.0521253	0.027433
13.8	0.0652319	0.0525993	0.0275709
14	0.0660188	0.0533988	0.0283338
14.2	0.0665613	0.0541906	0.0288192
14.4	0.0676467	0.0547896	0.0289973
14.6	0.0685816	0.0554279	0.0294026
14.8	0.069152	0.0559943	0.0299788
15	0.0699961	0.0567394	0.0307544
15.2	0.0707654	0.0569842	0.0311182
15.4	0.0710761	0.0568675	0.0314379
15.6	0.0715833	0.0579469	0.0317429
15.8	0.0721979	0.0586162	0.0325269
16	0.072518	0.0593009	0.033155
16.2	0.0727852	0.0597068	0.0334053
16.4	0.0732669	0.0603023	0.0329981
16.6	0.0739012	0.060348	0.0327413
16.8	0.0744496	0.0601343	0.0324161
17	0.07541	0.0607289	0.0324756
17.2	0.0757804	0.0611417	0.0323773
17.4	0.0767142	0.0619907	0.0328573
17.6	0.0778257	0.0629799	0.0327696
17.8	0.0783005	0.0632131	0.031726
18	0.0786188	0.0636405	0.031598
18.2	0.0793159	0.0642443	0.0314556
18.4	0.0801919	0.0643336	0.031138
18.6	0.0811044	0.0651026	0.0318197
18.8	0.081407	0.0660478	0.0324588
19	0.0821886	0.0664597	0.0324193
19.2	0.0824482	0.0662473	0.0330662
19.4	0.0829538	0.0669276	0.0336079
19.6	0.083693	0.0683377	0.0343922
19.8	0.0840911	0.0686299	0.035432
20	0.0845293	0.0688465	0.035869
20.2	0.0849811	0.0690618	0.0359966
20.4	0.0854482	0.0690183	0.0361519
20.6	0.0863063	0.0693295	0.0368776
20.8	0.087438	0.0699885	0.0374243
21	0.0884907	0.0710734	0.0387496
21.2	0.0887411	0.0715005	0.039321
21.4	0.0896566	0.0724694	0.0397824
21.6	0.0900782	0.072716	0.0399103
21.8	0.090187	0.0729916	0.0395514
22	0.0907565	0.073481	0.0402552
22.2	0.0912611	0.0739586	0.0402823
22.4	0.0920322	0.0744632	0.0405748
22.6	0.0927986	0.0756134	0.0413425
22.8	0.0932763	0.0761818	0.0415892
23	0.0940336	0.0762768	0.0414725
23.2	0.0942214	0.0765489	0.0422002
23.4	0.0948007	0.0769433	0.0420061
23.6	0.0953885	0.0770828	0.0419848
23.8	0.0956693	0.0770113	0.0419487
24	0.0963047	0.0771729	0.0415827
24.2	0.0969832	0.0774464	0.0415111
24.4	0.0980472	0.0779299	0.0420186
24.6	0.0993775	0.0791404	0.0422771
24.8	0.100667	0.0800098	0.0428152
25	0.101524	0.0812599	0.0430382
25.2	0.10198	0.0821516	0.0427767
25.4	0.103028	0.0836506	0.0430317
25.6	0.103586	0.0842778	0.0434066
25.8	0.104194	0.0850133	0.0435497
26	0.10473	0.0857282	0.043968
26.2	0.105117	0.0864084	0.0440453
26.4	0.10578	0.0873776	0.0445936
26.6	0.106652	0.0883084	0.045293
26.8	0.107302	0.0887097	0.0460624
27	0.107556	0.0886608	0.0461093
27.2	0.107885	0.0886204	0.0468241
27.4	0.10811	0.0887539	0.0473275
27.6	0.108556	0.0889229	0.0478049
27.8	0.108745	0.0891596	0.0480952
28	0.109044	0.0890381	0.0484083
28.2	0.10973	0.088968	0.0488384
28.4	0.110235	0.0891698	0.0490279
28.6	0.110823	0.0896032	0.0489081
28.8	0.111758	0.090793	0.0492942
29	0.112812	0.0918371	0.0495665
29.2	0.113501	0.0923121	0.0496886
29.4	0.114142	0.0924621	0.0500701
29.6	0.114804	0.0929085	0.0503919
29.8	0.115517	0.0928329	0.0503821
30	0.116098	0.0935557	0.0508654
30.2	0.11659	0.0943402	0.0516279
30.4	0.117711	0.0947441	0.0523338
30.6	0.118203	0.0949706	0.0527015
30.8	0.118196	0.0951238	0.0531188
31	0.118286	0.095269	0.0529562
31.2	0.11835	0.0956557	0.0531838
31.4	0.117826	0.0955785	0.0532982
31.6	0.118105	0.0956466	0.0532032
31.8	0.118574	0.0958504	0.0531824
32	0.118707	0.0956311	0.052812
32.2	0.119337	0.0955394	0.052679
32.4	0.11983	0.095786	0.0525776
32.6	0.120286	0.0956873	0.0524467
32.8	0.121108	0.0963138	0.0527487
33	0.121484	0.0963807	0.0530779
33.2	0.121693	0.096582	0.0530344
33.4	0.122478	0.0972467	0.0532655
33.6	0.123341	0.098422	0.0540783
33.8	0.12403	0.0987692	0.0544139
34	0.124866	0.0999457	0.0551355
34.2	0.125453	0.100247	0.0558968
34.4	0.125764	0.100379	0.055742
34.6	0.125838	0.100765	0.0553367
34.8	0.126232	0.101491	0.0558191
35	0.126575	0.101999	0.0566277
35.2	0.126973	0.102972	0.0568012
35.4	0.127077	0.103446	0.0571585
35.6	0.127848	0.104237	0.057673
35.8	0.128676	0.104765	0.057973
36	0.129014	0.104982	0.0582514
36.2	0.130115	0.105056	0.0586982
36.4	0.130837	0.104832	0.0588931
36.6	0.131309	0.10461	0.0589574
36.8	0.131683	0.105078	0.0594677
37	0.1317	0.105477	0.0597933
37.2	0.132358	0.10587	0.0597278
37.4	0.133194	0.106747	0.05984
37.6	0.13338	0.107037	0.0601318
37.8	0.133967	0.107402	0.059917
38	0.134946	0.107894	0.0599454
38.2	0.135072	0.108003	0.0596617
38.4	0.134769	0.108206	0.0591201
38.6	0.135082	0.108666	0.0589126
38.8	0.135335	0.109254	0.0594646
39	0.135928	0.110393	0.0599946
39.2	0.136698	0.111339	0.0599164
39.4	0.136759	0.111629	0.060176
39.6	0.137528	0.112032	0.0605323
39.8	0.138681	0.112986	0.0616221
40	0.139648	0.113051	0.0623482
40.2	0.140422	0.112774	0.0626865
40.4	0.140859	0.113315	0.0632246
40.6	0.140996	0.113683	0.0636237
40.8	0.141065	0.113526	0.0640102
41	0.141692	0.113692	0.0642026
41.2	0.14247	0.114248	0.0642807
41.4	0.142731	0.114796	0.0647483
41.6	0.143285	0.11522	0.0653321
41.8	0.143851	0.11586	0.0658842
42	0.144273	0.11639	0.066011
42.2	0.144316	0.116893	0.0662532
42.4	0.144044	0.116853	0.0659421
42.6	0.144345	0.118106	0.0662414
42.8	0.14478	0.118545	0.0668613
43	0.14518	0.119283	0.0672808
43.2	0.145729	0.119568	0.0678449
43.4	0.145617	0.119736	0.067915
43.6	0.146163	0.1202	0.0678561
43.8	0.1468	0.120827	0.0682019
44	0.146685	0.120342	0.067483
44.2	0.146861	0.120501	0.0667711
44.4	0.14721	0.120884	0.0662955
44.6	0.147935	0.121084	0.0660725
44.8	0.149015	0.121594	0.0661383
45	0.149421	0.12218	0.0659552
45.2	0.149714	0.122424	0.0656243
45.4	0.150163	0.122894	0.0659959
45.6	0.151239	0.123242	0.0665127
45.8	0.151812	0.123297	0.0665481
46	0.152276	0.123595	0.0668213
46.2	0.152986	0.124259	0.0670749
46.4	0.152973	0.124475	0.0671005
46.6	0.153484	0.125215	0.0677943
46.8	0.153789	0.12468	0.0685162
47	0.153959	0.124919	0.0688146
47.2	0.154318	0.125091	0.0692738
47.4	0.154359	0.124672	0.0692241
47.6	0.154562	0.124748	0.0688972
47.8	0.154768	0.124838	0.0691797
48	0.154813	0.124822	0.069309
48.2	0.155538	0.125031	0.0695407
48.4	0.155839	0.12521	0.0698799
48.6	0.156694	0.126382	0.0711069
48.8	0.157134	0.127053	0.072049
49	0.157042	0.127083	0.0722277
49.2	0.157374	0.127299	0.072003
49.4	0.15778	0.127929	0.0724007
49.6	0.158461	0.128097	0.0725825
49.8	0.158822	0.128859	0.0726267
50	0.15934	0.129521	0.0725473
50.2	0.160134	0.130465	0.0729003
50.4	0.160226	0.131108	0.0733231
50.6	0.160709	0.131486	0.073214
50.8	0.161037	0.131518	0.0729807
51	0.161336	0.132215	0.0727652
51.2	0.161279	0.132202	0.0724437
51.4	0.16152	0.132298	0.0723242
51.6	0.161616	0.132362	0.0720691
51.8	0.161652	0.133006	0.072176
52	0.161738	0.133477	0.0721609
52.2	0.162069	0.133405	0.0727208
52.4	0.162438	0.133967	0.0731633
52.6	0.162682	0.134754	0.0742001
52.8	0.163218	0.13494	0.0749823
53	0.163214	0.134828	0.0747451
53.2	0.162989	0.134707	0.0748465
53.4	0.163498	0.134875	0.0753893
53.6	0.163683	0.134938	0.0758057
53.8	0.164261	0.135257	0.0760904
54	0.164869	0.13495	0.076137
54.2	0.165399	0.135279	0.0767427
54.4	0.166018	0.135463	0.0770057
54.6	0.166358	0.134972	0.0763384
54.8	0.166994	0.135074	0.0758124
55	0.16727	0.134896	0.0758861
55.2	0.16724	0.134292	0.0756345
55.4	0.167675	0.134345	0.0756927
55.6	0.168189	0.134883	0.0753644
55.8	0.168176	0.13583	0.0752251
56	0.168329	0.136512	0.0752659
56.2	0.168877	0.136851	0.0754237
56.4	0.169235	0.137517	0.0758763
56.6	0.169242	0.137485	0.0764113
56.8	0.170133	0.137675	0.0767846
57	0.170026	0.137823	0.0768333
57.2	0.170048	0.138003	0.0771368
57.4	0.171008	0.138487	0.0780577
57.6	0.17082	0.138493	0.0782405
57.8	0.171362	0.138734	0.0783762
58	0.171561	0.13887	0.0785175
58.2	0.171939	0.1391	0.0788058
58.4	0.172307	0.139449	0.0796155
58.6	0.172412	0.139646	0.0796946
58.8	0.172719	0.139865	0.0800978
59	0.172528	0.139539	0.080496
59.2	0.172912	0.139902	0.081003
59.4	0.173526	0.140824	0.0813288
59.6	0.173726	0.141257	0.0810212
59.8	0.174322	0.141643	0.081125
60	0.17465	0.142047	0.0807512
60.2	0.175245	0.141949	0.0803269
60.4	0.175532	0.142183	0.0804071
60.6	0.175938	0.142047	0.0800222
60.8	0.176574	0.142211	0.0797488
61	0.176598	0.142248	0.0799867
61.2	0.176954	0.142292	0.0796345
61.4	0.177545	0.142332	0.0800804
61.6	0.177445	0.142197	0.0792629
61.8	0.177731	0.142564	0.0795869
62	0.177587	0.142599	0.0799698
62.2	0.177544	0.14266	0.0805615
62.4	0.177631	0.142952	0.0815115
62.6	0.177707	0.142945	0.0817588
62.8	0.177523	0.142607	0.0819366
63	0.177611	0.142805	0.0823629
63.2	0.178191	0.142754	0.0826062
63.4	0.178484	0.142971	0.0829442
63.6	0.17845	0.142763	0.082738
63.8	0.179231	0.143679	0.0831087
64	0.179166	0.144098	0.0828243
64.2	0.179865	0.144652	0.0828796
64.4	0.180244	0.145419	0.0832867
64.6	0.180497	0.145852	0.0831763
64.8	0.180919	0.146414	0.0829957
65	0.181168	0.146856	0.0830708
65.2	0.182006	0.147166	0.0829738
65.4	0.182741	0.147441	0.0829243
65.6	0.183216	0.147772	0.0829593
65.8	0.183635	0.14843	0.0835189
66	0.184449	0.148474	0.0836766
66.2	0.18431	0.148351	0.0835744
66.4	0.184801	0.148431	0.0833755
66.6	0.185034	0.148198	0.0833419
66.8	0.185147	0.148467	0.0834578
67	0.1854	0.148724	0.0837383
67.2	0.185644	0.148577	0.0838098
67.4	0.185515	0.14912	0.0841925
67.6	0.185188	0.149268	0.0842685
67.8	0.185622	0.149818	0.0844826
68	0.185833	0.150195	0.0846574
68.2	0.186293	0.150759	0.0849403
68.4	0.186516	0.151311	0.0852944
68.6	0.186714	0.15161	0.0851117
68.8	0.186948	0.15194	0.0853148
69	0.186748	0.151823	0.0855541
69.2	0.187201	0.151833	0.0856574
69.4	0.187465	0.152217	0.0855871
69.6	0.18764	0.152304	0.0857745
69.8	0.188463	0.152782	0.0862564
70	0.188702	0.152594	0.0862718
70.2	0.188482	0.152669	0.0857972
70.4	0.189007	0.153063	0.086126
70.6	0.189353	0.152991	0.0861688
70.8	0.189486	0.153149	0.0865105
71	0.18956	0.152807	0.0867661
71.2	0.189805	0.152757	0.086777
71.4	0.189418	0.152784	0.0868704
71.6	0.189816	0.152939	0.0873285
71.8	0.190279	0.153402	0.0877655
72	0.18995	0.153383	0.0878822
72.2	0.190119	0.153367	0.0879451
72.4	0.190378	0.153294	0.0882568
72.6	0.190185	0.152984	0.0878643
72.8	0.18993	0.152672	0.0879222
73	0.189439	0.152494	0.0876219
73.2	0.189144	0.152695	0.0874719
73.4	0.189369	0.153368	0.0875839
73.6	0.189332	0.153637	0.0874536
73.8	0.189823	0.154019	0.0874567
74	0.190045	0.154526	0.087251
74.2	0.190638	0.155069	0.0871172
74.4	0.191281	0.155651	0.087373
74.6	0.192086	0.15595	0.0875546
74.8	0.192665	0.156421	0.088564
75	0.193028	0.156842	0.0888463
75.2	0.193867	0.157693	0.0894224
75.4	0.194079	0.158186	0.0898076
75.6	0.194908	0.158808	0.0900491
75.8	0.195309	0.159333	0.0906021
76	0.195002	0.158909	0.0904294
76.2	0.195158	0.158494	0.0905699
76.4	0.195485	0.158077	0.0903159
76.6	0.195337	0.157844	0.0898208
76.8	0.194989	0.157983	0.0897305
77	0.194778	0.158127	0.0890598
77.2	0.194981	0.158407	0.0888775
77.4	0.19528	0.158673	0.0885129
77.6	0.19529	0.158628	0.0878751
77.8	0.195605	0.158451	0.0876754
78	0.196211	0.158418	0.0882328
78.2	0.19629	0.158324	0.0881316
78.4	0.197048	0.158657	0.0882326
78.6	0.19724	0.158472	0.0887601
78.8	0.197349	0.158754	0.0891092
79	0.197681	0.15872	0.0888311
79.2	0.198433	0.159063	0.0892964
79.4	0.198407	0.158795	0.0890255
79.6	0.199109	0.159368	0.0895353
79.8	0.199436	0.159335	0.0902
80	0.199144	0.15904	0.0901684
80.2	0.198954	0.159346	0.0904012
80.4	0.199623	0.159835	0.090531
80.6	0.199803	0.160928	0.0909277
80.8	0.199675	0.161089	0.0910514
81	0.199781	0.160881	0.0915192
81.2	0.200265	0.161007	0.0920315
81.4	0.200397	0.161106	0.0923484
81.6	0.200856	0.16125	0.0926737
81.8	0.200766	0.160878	0.0931173
82	0.201216	0.160396	0.0936619
82.2	0.200893	0.16045	0.0938645
82.4	0.201208	0.160954	0.0940886
82.6	0.201161	0.161084	0.0942531
82.8	0.20175	0.161409	0.0939721
83	0.201946	0.161399	0.0934494
83.2	0.202109	0.161295	0.0932122
83.4	0.201969	0.161419	0.0928299
83.6	0.202401	0.161866	0.0930029
83.8	0.202368	0.161725	0.0923241
84	0.202153	0.162551	0.0919933
84.2	0.20167	0.162968	0.0917679
84.4	0.201923	0.163323	0.0914096
84.6	0.201863	0.163634	0.0910663
84.8	0.201788	0.163222	0.0912599
85	0.20192	0.163205	0.0915434
85.2	0.202611	0.163156	0.0916641
85.4	0.203161	0.163426	0.0920099
85.6	0.203568	0.163815	0.0917621
85.8	0.203919	0.163722	0.0922024
86	0.204513	0.163894	0.0925569
86.2	0.204378	0.164104	0.0924978
86.4	0.204862	0.164481	0.0925148
86.6	0.205465	0.16438	0.0924539
86.8	0.206168	0.164655	0.0923412
87	0.206307	0.164795	0.092868
87.2	0.206731	0.164909	0.0930604
87.4	0.20678	0.165106	0.093321
87.6	0.206541	0.165075	0.0932255
87.8	0.206496	0.165263	0.0927709
88	0.206442	0.165575	0.0932561
88.2	0.205943	0.165214	0.0927226
88.4	0.205709	0.165368	0.0926611
88.6	0.205698	0.165438	0.0930754
88.8	0.205669	0.166137	0.0937546
89	0.205721	0.166104	0.0938978
89.2	0.206353	0.166316	0.09454
89.4	0.207036	0.166581	0.0945831
89.6	0.207186	0.166785	0.0943151
89.8	0.207364	0.166721	0.0949725
90	0.207522	0.166687	0.0951655
90.2	0.207839	0.166037	0.094819
90.4	0.208195	0.166057	0.0954127
90.6	0.208548	0.165936	0.0953921
90.8	0.20899	0.166307	0.0960152
91	0.209104	0.165673	0.0963263
91.2	0.208973	0.165526	0.0958577
91.4	0.209213	0.165516	0.0958853
91.6	0.209166	0.165768	0.0957709
91.8	0.20917	0.165899	0.0955919
92	0.209387	0.166318	0.0959664
92.2	0.209391	0.167042	0.0961
92.4	0.209341	0.167327	0.0964007
92.6	0.209518	0.168093	0.0969185
92.8	0.209549	0.168749	0.0970905
93	0.209723	0.16872	0.0968004
93.2	0.209934	0.16891	0.0967189
93.4	0.210067	0.169324	0.0967289
93.6	0.209828	0.169538	0.0967715
93.8	0.210301	0.169731	0.0974948
94	0.210406	0.169783	0.0972899
94.2	0.210374	0.169283	0.0962419
94.4	0.210142	0.169479	0.0958191
94.6	0.210191	0.169337	0.0952947
94.8	0.210661	0.169272	0.0954061
95	0.210842	0.168836	0.095021
95.2	0.211274	0.169293	0.0951232
95.4	0.21166	0.169767	0.0955808
95.6	0.21148	0.170144	0.0954236
95.8	0.212166	0.170806	0.0957218
96	0.213024	0.171332	0.0963249
96.2	0.213505	0.171612	0.0961349
96.4	0.213526	0.17137	0.0960595
96.6	0.213055	0.171293	0.0961651
96.8	0.213346	0.171426	0.0962798
97	0.213447	0.17093	0.0959823
97.2	0.213752	0.171465	0.0966825
97.4	0.21366	0.171653	0.0970913
97.6	0.213355	0.171416	0.0971959
97.8	0.213491	0.171716	0.0974745
98	0.213304	0.171884	0.0967475
98.2	0.213133	0.17133	0.0958335
98.4	0.213081	0.171819	0.0960782
98.6	0.213309	0.171676	0.0961392
98.8	0.213829	0.171852	0.0962375
99	0.213945	0.172069	0.096546
99.2	0.214237	0.172204	0.0971629
99.4	0.21443	0.172345	0.0974088
99.6	0.214752	0.172376	0.0973842
99.8	0.215928	0.172401	0.0975905
100	0.215962	0.172033	0.0974097
100.2	0.215644	0.171767	0.0967411
100.4	0.215264	0.171294	0.0966689
100.6	0.214912	0.17115	0.0964526
100.8	0.215799	0.17159	0.0970022
101	0.215539	0.17125	0.0968696
101.2	0.215387	0.172086	0.0971639
101.4	0.215204	0.172075	0.0972572
101.6	0.215102	0.172394	0.0975383
101.8	0.215254	0.172742	0.0972412
102	0.215675	0.173028	0.0972745
102.2	0.21524	0.172919	0.0970025
102.4	0.215555	0.173146	0.0971888
102.6	0.215874	0.173278	0.0969521
102.8	0.21575	0.173438	0.0968356
103	0.215858	0.173205	0.0968926
103.2	0.216148	0.172732	0.0968578
103.4	0.216575	0.172405	0.0965943
103.6	0.216871	0.172565	0.0964815
103.8	0.217408	0.172584	0.0965382
104	0.217269	0.173232	0.0968722
104.2	0.216847	0.173018	0.096455
104.4	0.217492	0.173182	0.0961853
104.6	0.217558	0.173639	0.0962808
104.8	0.217584	0.17365	0.0962413
105	0.217194	0.173831	0.0960135
105.2	0.217151	0.17469	0.0964279
105.4	0.216904	0.174826	0.0966023
105.6	0.217007	0.175106	0.0969299
105.8	0.217132	0.175524	0.096826
106	0.21701	0.175512	0.0967298
106.2	0.217025	0.175489	0.0962132
106.4	0.217414	0.175309	0.0960839
106.6	0.217623	0.17556	0.0963704
106.8	0.217781	0.175029	0.0957397
107	0.218159	0.174571	0.0955118
107.2	0.218632	0.174572	0.0954197
107.4	0.21924	0.174843	0.09538
107.6	0.219553	0.175123	0.0958538
107.8	0.219869	0.174776	0.0965654
108	0.219437	0.174365	0.0968632
108.2	0.219449	0.173401	0.0966251
108.4	0.219707	0.173208	0.0972473
108.6	0.219053	0.172686	0.0975996
108.8	0.218982	0.172739	0.0981606
109	0.218582	0.17269	0.0985552
109.2	0.21829	0.172844	0.0992569
109.4	0.217733	0.172696	0.0994557
109.6	0.217977	0.173106	0.0997831
109.8	0.218075	0.173358	0.0999926
110	0.218126	0.173231	0.0999727
110.2	0.219037	0.173815	0.100227
110.4	0.219857	0.173894	0.100323
110.6	0.22059	0.174366	0.100245
110.8	0.220942	0.174583	0.0997631
111	0.221507	0.175161	0.0991834
111.2	0.221938	0.175662	0.0988698
111.4	0.222468	0.175974	0.0988713
111.6	0.222952	0.176159	0.0991463
111.8	0.222893	0.176	0.0987972
112	0.222571	0.176061	0.0984585
112.2	0.222772	0.176194	0.0984566
112.4	0.222766	0.176211	0.0983235
112.6	0.222691	0.17608	0.0979294
112.8	0.222201	0.176135	0.0976418
113	0.221408	0.175567	0.0969858
113.2	0.221331	0.175663	0.0969188
113.4	0.220748	0.175313	0.0967213
113.6	0.221009	0.175563	0.0970345
113.8	0.221134	0.175123	0.0977389
114	0.221199	0.175118	0.0980156
114.2	0.221571	0.175293	0.0985578
114.4	0.22186	0.175142	0.0988582
114.6	0.221865	0.175656	0.0992602
114.8	0.221838	0.175749	0.0998294
115	0.222545	0.176027	0.0996412
115.2	0.223283	0.176325	0.100743
115.4	0.223735	0.176361	0.100652
115.6	0.224156	0.176905	0.100415
115.8	0.224378	0.177398	0.0999585
116	0.224571	0.177656	0.0997962
116.2	0.224581	0.177729	0.0994971
116.4	0.225083	0.178083	0.0991886
116.6	0.225266	0.178361	0.0993978
116.8	0.22484	0.178173	0.0985729
117	0.225063	0.178005	0.0984607
117.2	0.225246	0.177986	0.0982748
117.4	0.225434	0.178276	0.0987713
117.6	0.226139	0.178714	0.0991105
117.8	0.226216	0.178885	0.0994576
118	0.226495	0.17952	0.0998956
118.2	0.226452	0.179789	0.100307
118.4	0.226512	0.179786	0.100467
118.6	0.226865	0.180646	0.101065
118.8	0.226611	0.180586	0.101029
119	0.226883	0.180952	0.100981
119.2	0.227246	0.181502	0.101324
119.4	0.22655	0.181299	0.100884
119.6	0.226677	0.181684	0.101322
119.8	0.226492	0.181446	0.10144
120	0.226398	0.181202	0.10158
120.2	0.226176	0.180878	0.102017
120.4	0.226138	0.180506	0.102173
120.6	0.225909	0.180086	0.10217
120.8	0.225794	0.179272	0.101526
121	0.226214	0.178529	0.101402
121.2	0.226255	0.17821	0.101066
121.4	0.226827	0.17847	0.100959
121.6	0.227008	0.177675	0.100646
121.8	0.226993	0.177002	0.100529
122	0.227155	0.176916	0.0999834
122.2	0.227013	0.176449	0.0992072
122.4	0.227396	0.176556	0.0993645
122.6	0.22725	0.177038	0.0991367
122.8	0.226743	0.176318	0.0987153
123	0.22651	0.176544	0.0986767
123.2	0.226535	0.176588	0.098771
123.4	0.225135	0.175949	0.0983351
123.6	0.225072	0.175845	0.098547
123.8	0.224853	0.176156	0.0989056
124	0.225117	0.176797	0.0993828
124.2	0.224955	0.17711	0.100009
124.4	0.224859	0.177754	0.100274
124.6	0.225311	0.178261	0.100602
124.8	0.22533	0.178349	0.100759
125	0.225686	0.178814	0.100722
125.2	0.22595	0.179136	0.100986
125.4	0.226694	0.179696	0.101119
125.6	0.227301	0.179283	0.10143
125.8	0.227921	0.179715	0.101206
126	0.22852	0.180335	0.101292
126.2	0.228898	0.18019	0.101228
126.4	0.229595	0.180203	0.101873
126.6	0.229428	0.179343	0.101201
126.8	0.229705	0.178302	0.100926
127	0.229575	0.17812	0.100014
127.2	0.229659	0.17776	0.0998561
127.4	0.22904	0.177497	0.0992957
127.6	0.229728	0.177988	0.0995218
127.8	0.229724	0.17844	0.0999663
128	0.230019	0.178854	0.0999026
128.2	0.229556	0.179302	0.10015
128.4	0.229344	0.179392	0.100042
128.6	0.229391	0.179967	0.100349
128.8	0.228912	0.18026	0.100551
129	0.228761	0.180446	0.100417
129.2	0.22892	0.180469	0.100566
129.4	0.229048	0.181315	0.100818
129.6	0.228897	0.18128	0.10117
129.8	0.228547	0.181811	0.101599
130	0.228568	0.181713	0.102052
130.2	0.228691	0.181479	0.101934
130.4	0.229019	0.181089	0.102247
130.6	0.228822	0.180509	0.101982
130.8	0.229316	0.180711	0.101942
131	0.22916	0.180373	0.101865
131.2	0.229087	0.180074	0.10222
131.4	0.228939	0.180103	0.102108
131.6	0.229208	0.180175	0.102144
131.8	0.228978	0.179608	0.101691
132	0.229191	0.179701	0.101858
132.2	0.228881	0.179779	0.102237
132.4	0.229112	0.179595	0.102139
132.6	0.228911	0.179524	0.101918
132.8	0.228688	0.179077	0.101959
133	0.22832	0.178769	0.101607
133.2	0.228367	0.17895	0.101413
133.4	0.228085	0.178915	0.100855
133.6	0.227815	0.178791	0.100672
133.8	0.227872	0.178955	0.100501
134	0.228108	0.178764	0.100231
134.2	0.228648	0.179381	0.100781
134.4	0.228931	0.179588	0.100783
134.6	0.22898	0.179745	0.100816
134.8	0.229654	0.179935	0.100726
135	0.229916	0.179694	0.100771
135.2	0.229891	0.179909	0.100589
135.4	0.230427	0.180655	0.100876
135.6	0.230585	0.180848	0.100806
135.8	0.230652	0.180675	0.100763
136	0.23076	0.180832	0.1014
136.2	0.230873	0.180897	0.101852
136.4	0.231083	0.180817	0.101689
136.6	0.230993	0.180354	0.101188
136.8	0.23092	0.180121	0.101574
137	0.230553	0.179987	0.101025
137.2	0.23064	0.179759	0.10062
137.4	0.230781	0.179452	0.100151
137.6	0.230704	0.179495	0.0999229
137.8	0.230796	0.179376	0.100202
138	0.230878	0.17967	0.100217
138.2	0.231185	0.180081	0.100301
138.4	0.2311	0.179896	0.0998177
138.6	0.231258	0.179942	0.100116
138.8	0.231756	0.180295	0.100234
139	0.23215	0.180742	0.100863
139.2	0.231941	0.181227	0.100976
139.4	0.232257	0.181919	0.101572
139.6	0.231924	0.182235	0.101552
139.8	0.231862	0.182346	0.101855
140	0.231778	0.182663	0.102006
140.2	0.232296	0.18286	0.102792
140.4	0.232485	0.182857	0.102141
140.6	0.232392	0.182696	0.101473
140.8	0.232542	0.182599	0.101334
141	0.232697	0.182293	0.10123
141.2	0.233032	0.181566	0.100916
141.4	0.233282	0.180945	0.100644
141.6	0.233079	0.180301	0.100083
141.8	0.233364	0.179937	0.100434
142	0.233324	0.179861	0.0997875
142.2	0.232691	0.179196	0.0996042
142.4	0.232653	0.179181	0.0999673
142.6	0.232684	0.179344	0.10064
142.8	0.232397	0.179202	0.101023
143	0.232294	0.179207	0.101589
143.2	0.231713	0.179537	0.10152
143.4	0.231301	0.179856	0.102005
143.6	0.230849	0.180231	0.102245
143.8	0.230918	0.180564	0.102486
144	0.231017	0.18108	0.102395
144.2	0.231067	0.180964	0.101844
144.4	0.231378	0.181319	0.101217
144.6	0.231502	0.18156	0.101045
144.8	0.231841	0.181547	0.101286
145	0.232078	0.181143	0.101216
145.2	0.23228	0.180574	0.100884
145.4	0.233252	0.180645	0.101031
145.6	0.233666	0.180681	0.100995
145.8	0.23405	0.180916	0.100944
146	0.234197	0.181066	0.100365
146.2	0.233881	0.180677	0.100571
146.4	0.234037	0.180607	0.100453
146.6	0.233805	0.180716	0.100873
146.8	0.233974	0.181021	0.101519
147	0.233933	0.181325	0.101471
147.2	0.233547	0.181727	0.101389
147.4	0.233464	0.181744	0.1018
147.6	0.232957	0.181693	0.101649
147.8	0.232599	0.181522	0.10083
148	0.232108	0.181397	0.100425
148.2	0.231827	0.181293	0.100158
148.4	0.232333	0.180937	0.10053
148.6	0.232281	0.181029	0.100173
148.8	0.232578	0.181096	0.100587
149	0.232648	0.18126	0.100087
149.2	0.233107	0.181278	0.100488
149.4	0.233771	0.181813	0.100446
149.6	0.233808	0.181494	0.100027
149.8	0.233771	0.181364	0.0995192
150	0.233814	0.181534	0.0995744
150.2	0.233949	0.181538	0.0999424
150.4	0.234096	0.181718	0.100126
150.6	0.234357	0.182762	0.100908
150.8	0.234536	0.182968	0.100926
151	0.234256	0.182979	0.100621
151.2	0.234177	0.1829	0.101117
151.4	0.233595	0.181873	0.101201
151.6	0.233037	0.181471	0.100894
151.8	0.232773	0.181426	0.100666
152	0.232952	0.181222	0.101108
152.2	0.233111	0.180934	0.101218
152.4	0.233217	0.180188	0.101046
152.6	0.233271	0.180447	0.100601
152.8	0.233526	0.180539	0.101189
153	0.233211	0.180646	0.10052
153.2	0.233292	0.180431	0.100561
153.4	0.233276	0.180384	0.0999588
153.6	0.233462	0.180477	0.100027
153.8	0.233239	0.180502	0.0999028
154	0.233119	0.180848	0.100172
154.2	0.233686	0.181144	0.100489
154.4	0.233638	0.181197	0.100455
154.6	0.23315	0.181512	0.0999277
154.8	0.232936	0.180995	0.0998981
155	0.23285	0.180747	0.0999992
155.2	0.232179	0.18035	0.0999211
155.4	0.231845	0.180213	0.0994321
155.6	0.232407	0.18083	0.0994883
155.8	0.232587	0.181061	0.0997102
156	0.232997	0.181002	0.100142
156.2	0.233159	0.180899	0.100361
156.4	0.233297	0.180831	0.100144
156.6	0.233808	0.180979	0.100072
156.8	0.234057	0.18103	0.100289
157	0.23409	0.180984	0.0997701
157.2	0.234525	0.181151	0.0996148
157.4	0.234957	0.181776	0.0997369
157.6	0.235181	0.181689	0.0996095
157.8	0.235075	0.181361	0.0991316
158	0.23548	0.181804	0.0991666
158.2	0.235582	0.181984	0.0991565
158.4	0.235489	0.181942	0.0986252
158.6	0.235585	0.182017	0.0987181
158.8	0.235417	0.18172	0.0987227
159	0.235291	0.181374	0.0981988
159.2	0.235139	0.181766	0.0983807
159.4	0.235211	0.181811	0.0982137
159.6	0.235481	0.182138	0.0988537
159.8	0.235299	0.182061	0.0990475
160	0.235426	0.181681	0.0990428
160.2	0.235823	0.181712	0.0993237
160.4	0.235811	0.18184	0.0993988
160.6	0.235989	0.181788	0.0998466
160.8	0.236081	0.181639	0.0997086
161	0.236278	0.18145	0.0997988
161.2	0.236034	0.181403	0.0996584
161.4	0.235713	0.181336	0.099653
161.6	0.235449	0.180537	0.0989991
161.8	0.235574	0.181241	0.0992577
162	0.23544	0.181342	0.0998328
162.2	0.235276	0.181005	0.0998828
162.4	0.235358	0.180908	0.099838
162.6	0.235333	0.180781	0.100142
162.8	0.234925	0.180901	0.100161
163	0.235022	0.181319	0.10046
163.2	0.235257	0.181909	0.100652
163.4	0.234799	0.181812	0.100606
163.6	0.234804	0.181841	0.101056
163.8	0.235146	0.18151	0.10089
164	0.23489	0.181319	0.100482
164.2	0.235276	0.181771	0.100349
164.4	0.234859	0.181319	0.0997681
164.6	0.234591	0.180985	0.0997316
164.8	0.234724	0.180691	0.0994415
165	0.234733	0.180312	0.0994822
165.2	0.234402	0.179976	0.099159
165.4	0.234522	0.179855	0.0988383
165.6	0.234504	0.179604	0.0980338
165.8	0.234995	0.179927	0.0982615
166	0.2348	0.179498	0.0983938
166.2	0.235267	0.179567	0.0982511
166.4	0.235723	0.17981	0.0982202
166.6	0.236111	0.180232	0.0985729
166.8	0.236473	0.180842	0.0987124
167	0.236534	0.18069	0.0985418
167.2	0.236967	0.180502	0.0988938
167.4	0.236927	0.180308	0.099225
167.6	0.237055	0.180511	0.0993543
167.8	0.237235	0.180758	0.0991067
168	0.23689	0.181311	0.098534
168.2	0.237094	0.181555	0.0984685
168.4	0.236972	0.181555	0.0985348
168.6	0.237225	0.181857	0.0991899
168.8	0.237828	0.182434	0.0997674
169	0.237816	0.182758	0.0997972
169.2	0.237823	0.182613	0.0999089
169.4	0.237686	0.182643	0.0998106
169.6	0.237624	0.18294	0.0998945
169.8	0.237631	0.18296	0.100559
170	0.237726	0.182651	0.101073
170.2	0.238027	0.182702	0.101513
170.4	0.237722	0.182481	0.101168
170.6	0.237576	0.182569	0.101256
170.8	0.237417	0.182257	0.100498
171	0.237196	0.181742	0.100341
171.2	0.237626	0.182058	0.100797
171.4	0.237441	0.182263	0.100611
171.6	0.23723	0.182897	0.100601
171.8	0.237715	0.18339	0.100188
172	0.237621	0.183865	0.0994943
172.2	0.237959	0.183726	0.0994397
172.4	0.23836	0.183615	0.0991087
172.6	0.238902	0.183578	0.0989436
172.8	0.238873	0.183191	0.0986721
173	0.23894	0.182953	0.097965
173.2	0.239081	0.18208	0.0980019
173.4	0.238969	0.181775	0.0980219
173.6	0.239329	0.181732	0.0980005
173.8	0.238824	0.180986	0.0977829
174	0.239186	0.180403	0.0977448
174.2	0.238821	0.180388	0.0974817
174.4	0.23865	0.180157	0.0974279
174.6	0.238656	0.179916	0.0979632
174.8	0.238377	0.179631	0.0978981
175	0.238132	0.179994	0.0984198
175.2	0.238134	0.180923	0.0990551
175.4	0.237669	0.180679	0.0994644
175.6	0.237522	0.18102	0.0993972
175.8	0.238341	0.181561	0.0996587
176	0.238181	0.181689	0.0995944
176.2	0.238234	0.181772	0.0995816
176.4	0.238278	0.181549	0.0993191
176.6	0.23897	0.181966	0.099622
176.8	0.238738	0.182009	0.0995035
177	0.23901	0.182747	0.0996243
177.2	0.238933	0.182456	0.0997421
177.4	0.238917	0.182514	0.0995305
177.6	0.238687	0.182586	0.0990555
177.8	0.238566	0.182299	0.0983216
178	0.238863	0.181873	0.0982124
178.2	0.238306	0.18156	0.0977995
178.4	0.238019	0.180829	0.0978083
178.6	0.237606	0.180278	0.0976435
178.8	0.237824	0.180739	0.0975303
179	0.238017	0.181344	0.0979238
179.2	0.237961	0.180936	0.0973872
179.4	0.237747	0.180066	0.0975744
179.6	0.237873	0.180156	0.0972521
179.8	0.238385	0.180381	0.0973505
180	0.238175	0.180091	0.0973941
180.2	0.238163	0.180199	0.0971836
180.4	0.239017	0.180256	0.097793
180.6	0.23908	0.181066	0.0981012
180.8	0.239316	0.181272	0.098748
181	0.239517	0.181537	0.0995746
181.2	0.23943	0.181476	0.099872
181.4	0.239363	0.181469	0.099904
181.6	0.239209	0.181445	0.0996545
181.8	0.239332	0.181742	0.0991819
182	0.239135	0.181589	0.0991137
182.2	0.238914	0.181532	0.0987827
182.4	0.239349	0.181593	0.0988078
182.6	0.23931	0.181697	0.0988686
182.8	0.239921	0.18199	0.0986473
183	0.240099	0.18188	0.0984111
183.2	0.239695	0.181669	0.0974774
183.4	0.239111	0.181611	0.0970888
183.6	0.239219	0.181609	0.0967695
183.8	0.238929	0.181026	0.0966676
184	0.238939	0.180999	0.0969089
184.2	0.239493	0.181156	0.0965894
184.4	0.23997	0.181523	0.0971431
184.6	0.24013	0.181523	0.0974522
184.8	0.240575	0.181598	0.0983046
185	0.240191	0.181318	0.0981312
185.2	0.240128	0.181037	0.0985218
185.4	0.240047	0.180867	0.0988239
185.6	0.240164	0.180879	0.0990076
185.8	0.240135	0.180822	0.0991583
186	0.240275	0.180216	0.0992906
186.2	0.240251	0.179832	0.0992671
186.4	0.240379	0.17988	0.0992187
186.6	0.239482	0.179245	0.0990079
186.8	0.239727	0.179285	0.0984371
187	0.239076	0.179652	0.0982791
187.2	0.238201	0.179958	0.0978047
187.4	0.237561	0.179759	0.0972209
187.6	0.238126	0.179917	0.0975068
187.8	0.237926	0.17993	0.0971443
188	0.238666	0.180295	0.0971311
188.2	0.239246	0.180417	0.096959
188.4	0.23916	0.180587	0.0968483
188.6	0.239251	0.180753	0.0965557
188.8	0.239307	0.180718	0.0963338
189	0.239369	0.180613	0.0962898
189.2	0.240025	0.180637	0.0968925
189.4	0.240199	0.18072	0.0971543
189.6	0.24082	0.180711	0.0970413
189.8	0.240858	0.180306	0.096954
190	0.240954	0.179812	0.0968741
190.2	0.241	0.179451	0.0967399
190.4	0.240895	0.179705	0.0966773
190.6	0.240861	0.179698	0.0970168
190.8	0.240913	0.179677	0.0969011
191	0.240532	0.180048	0.0970057
191.2	0.240732	0.180055	0.097131
191.4	0.241184	0.180372	0.0971114
191.6	0.241781	0.180731	0.0974041
191.8	0.24158	0.180805	0.0971051
192	0.241548	0.180745	0.097352
192.2	0.241488	0.180754	0.0971429
192.4	0.241512	0.181162	0.0970818
192.6	0.241453	0.181335	0.0970847
192.8	0.241232	0.180759	0.0969587
193	0.241042	0.181119	0.0968896
193.2	0.240848	0.180849	0.0966195
193.4	0.240525	0.181172	0.0964077
193.6	0.24067	0.181239	0.0960924
193.8	0.239812	0.180843	0.0958605
194	0.240041	0.180399	0.0956484
194.2	0.239649	0.18034	0.0954512
194.4	0.239501	0.180178	0.0957307
194.6	0.23897	0.179818	0.0960598
194.8	0.238218	0.17944	0.0958818
195	0.238297	0.179399	0.0960651
195.2	0.238437	0.179704	0.0963546
195.4	0.238514	0.18012	0.0965244
195.6	0.23836	0.180135	0.0969853
195.8	0.238495	0.180069	0.0972912
196	0.238809	0.180344	0.0976824
196.2	0.239239	0.180568	0.0977145
196.4	0.240014	0.180962	0.0980864
196.6	0.240215	0.180512	0.0980479
196.8	0.240286	0.180583	0.0978756
197	0.240702	0.180745	0.0977294
197.2	0.240466	0.181106	0.0974427
197.4	0.240826	0.181626	0.0974641
197.6	0.241032	0.181406	0.0975114
197.8	0.241077	0.181033	0.0971035
198	0.241796	0.181	0.0970888
198.2	0.241175	0.18073	0.0969343
198.4	0.241276	0.180138	0.0969832
198.6	0.240778	0.180169	0.096815
198.8	0.240505	0.180216	0.0966316
199	0.240669	0.180027	0.0973122
199.2	0.240499	0.180202	0.0976265
199.4	0.240361	0.180287	0.0979261
199.6	0.23979	0.18003	0.097683
199.8	0.239944	0.180003	0.0973222
200	0.239746	0.180098	0.0968495
200.2	0.239664	0.180008	0.0962134
200.4	0.240114	0.179633	0.0961238
200.6	0.239659	0.178984	0.0952261
200.8	0.239349	0.179006	0.0947121
201	0.239488	0.178939	0.0945121
201.2	0.239177	0.178945	0.0946372
201.4	0.239591	0.178858	0.0946779
201.6	0.239856	0.17868	0.0943589
201.8	0.240662	0.178831	0.0943074
202	0.241125	0.17887	0.0945044
202.2	0.241315	0.178841	0.0942094
202.4	0.241546	0.178916	0.0946669
202.6	0.241558	0.179249	0.0950804
202.8	0.241708	0.179819	0.0958868
203	0.24232	0.180075	0.0970539
203.2	0.242357	0.180094	0.0970159
203.4	0.242321	0.180514	0.0972921
203.6	0.242046	0.180619	0.0968727
203.8	0.242283	0.180718	0.0965341
204	0.242394	0.181041	0.0963344
204.2	0.242579	0.181334	0.0960878
204.4	0.242358	0.180924	0.0960712
204.6	0.242202	0.181113	0.0952658
204.8	0.242304	0.181323	0.0950441
205	0.242404	0.18136	0.0951239
205.2	0.242398	0.181121	0.0952629
205.4	0.24238	0.181178	0.0947431
205.6	0.242237	0.181319	0.0947206
205.8	0.242584	0.181141	0.0950741
206	0.242199	0.180815	0.0951722
206.2	0.242026	0.180433	0.095116
206.4	0.241749	0.180094	0.095663
206.6	0.241817	0.180145	0.0955251
206.8	0.241975	0.180464	0.0961302
207	0.242074	0.180298	0.0963896
207.2	0.24184	0.180097	0.0962413
207.4	0.241688	0.180555	0.0965794
207.6	0.241571	0.180557	0.0964001
207.8	0.241667	0.180337	0.0962271
208	0.241488	0.180804	0.096549
208.2	0.241197	0.180837	0.0968858
208.4	0.240772	0.180553	0.0969182
208.6	0.2408	0.181026	0.0964739
208.8	0.240342	0.180795	0.0966173
209	0.240261	0.180703	0.0972091
209.2	0.240237	0.18042	0.0972044
209.4	0.240016	0.18022	0.097233
209.6	0.239929	0.180496	0.0976438
209.8	0.240422	0.180036	0.0974828
210	0.240321	0.179833	0.0973336
210.2	0.240538	0.17935	0.096736
210.4	0.241044	0.17965	0.096295
210.6	0.2412	0.179779	0.0955404
210.8	0.242113	0.180308	0.0957821
211	0.24234	0.180029	0.0956074
211.2	0.242637	0.180045	0.0949987
211.4	0.242622	0.180446	0.0948154
211.6	0.242591	0.180049	0.0941267
211.8	0.242866	0.180305	0.0941766
212	0.242699	0.180187	0.0940127
212.2	0.242603	0.180263	0.0937644
212.4	0.242404	0.180228	0.0935479
212.6	0.242349	0.180002	0.0930504
212.8	0.242163	0.179556	0.0932233
213	0.242601	0.179324	0.0932603
213.2	0.242488	0.178978	0.0930456
213.4	0.242568	0.178544	0.0928688
213.6	0.242174	0.178134	0.0924075
213.8	0.241946	0.177815	0.0921904
214	0.241571	0.177931	0.092034
214.2	0.241701	0.177822	0.0921567
214.4	0.24154	0.178014	0.0920877
214.6	0.241485	0.178	0.0924544
214.8	0.241377	0.177995	0.0926907
215	0.240933	0.177543	0.0928678
215.2	0.241104	0.178004	0.0929459
215.4	0.241281	0.178628	0.0931951
215.6	0.241494	0.178809	0.0928294
215.8	0.241663	0.179077	0.0929702
216	0.240941	0.178491	0.0927554
216.2	0.241071	0.178678	0.0928519
216.4	0.241442	0.179107	0.0930635
216.6	0.241798	0.178478	0.0929167
216.8	0.241708	0.178398	0.0931745
217	0.241741	0.178422	0.0931168
217.2	0.242083	0.178425	0.0935167
217.4	0.242452	0.178518	0.0937912
217.6	0.242147	0.178666	0.0942178
217.8	0.242043	0.178906	0.0947187
218	0.242068	0.178903	0.0950932
218.2	0.242562	0.178995	0.0955939
218.4	0.242659	0.179309	0.0954794
218.6	0.243237	0.179422	0.0957748
218.8	0.24319	0.178877	0.0957933
219	0.243372	0.178964	0.0960028
219.2	0.243574	0.179302	0.0957598
219.4	0.243685	0.179967	0.0956071
219.6	0.243356	0.179831	0.0954744
219.8	0.243373	0.179577	0.0955215
220	0.243062	0.179506	0.0954025
220.2	0.243613	0.179791	0.0953673
220.4	0.243849	0.180255	0.0950365
220.6	0.243949	0.179886	0.0949636
220.8	0.243562	0.180215	0.0949039
221	0.244165	0.180823	0.0951157
221.2	0.244686	0.181004	0.0951312
221.4	0.244545	0.181235	0.0949104
221.6	0.244689	0.181236	0.0945867
221.8	0.244484	0.180584	0.0941466
222	0.244569	0.180814	0.0937708
222.2	0.245185	0.181384	0.0934314
222.4	0.245327	0.181318	0.0928323
222.6	0.245377	0.181047	0.0931114
222.8	0.244884	0.180779	0.0931927
223	0.244146	0.180801	0.0932077
223.2	0.243737	0.180779	0.0928767
223.4	0.243407	0.18083	0.0927721
223.6	0.243141	0.180238	0.0927893
223.8	0.243149	0.179575	0.0926982
224	0.242998	0.179445	0.0929676
224.2	0.242854	0.178909	0.0932057
224.4	0.242466	0.1786	0.0930658
224.6	0.242628	0.17822	0.0934528
224.8	0.242354	0.177723	0.0935401
225	0.242356	0.177354	0.0936972
225.2	0.242086	0.177161	0.0937151
225.4	0.242053	0.177311	0.0935409
225.6	0.242396	0.177405	0.0935036
225.8	0.241813	0.177546	0.0931161
226	0.241864	0.178074	0.0929147
226.2	0.242146	0.178243	0.0927234
226.4	0.242372	0.178444	0.0924948
226.6	0.242206	0.178931	0.0927549
226.8	0.242207	0.179101	0.0927543
227	0.242196	0.178742	0.0922782
227.2	0.241984	0.178486	0.0913432
227.4	0.242321	0.178819	0.0912649
227.6	0.242333	0.178712	0.0915746
227.8	0.242595	0.178461	0.0917833
228	0.242689	0.178355	0.0916549
228.2	0.242184	0.178154	0.0913889
228.4	0.24255	0.178152	0.091627
228.6	0.243012	0.178096	0.0921051
228.8	0.243158	0.178447	0.0928519
229	0.243011	0.17829	0.0930274
229.2	0.24303	0.178408	0.0932764
229.4	0.243053	0.178139	0.09297
229.6	0.243259	0.178145	0.0929722
229.8	0.242547	0.178551	0.0929819
230	0.242601	0.178144	0.0928783
230.2	0.24294	0.178497	0.0932395
230.4	0.243353	0.17889	0.0934601
230.6	0.243636	0.179085	0.0935342
230.8	0.243973	0.178622	0.0936289
231	0.244115	0.178652	0.093147
231.2	0.243931	0.178627	0.0927781
231.4	0.24432	0.17909	0.0929835
231.6	0.244023	0.178532	0.0925042
231.8	0.244279	0.178195	0.0920277
232	0.243903	0.177606	0.0913995
232.2	0.243882	0.177925	0.0916146
232.4	0.244245	0.17775	0.0919383
232.6	0.244093	0.177637	0.092037
232.8	0.244223	0.177704	0.0922579
233	0.243951	0.176906	0.0917129
233.2	0.243555	0.176506	0.091306
233.4	0.243088	0.176217	0.0911597
233.6	0.242971	0.176437	0.0914084
233.8	0.241912	0.176846	0.0915897
234	0.241822	0.176503	0.0913303
234.2	0.242161	0.177042	0.0918296
234.4	0.242367	0.177462	0.0918513
234.6	0.242606	0.177542	0.0915946
234.8	0.242408	0.177526	0.0914272
235	0.242907	0.178004	0.0913944
235.2	0.242759	0.177973	0.0913291
235.4	0.242913	0.178069	0.0913779
235.6	0.242574	0.177992	0.0912751
235.8	0.24313	0.178193	0.0914654
236	0.243294	0.178323	0.0913081
236.2	0.243521	0.17888	0.0915043
236.4	0.243792	0.178698	0.0914001
236.6	0.244012	0.178762	0.09136
236.8	0.244503	0.179081	0.091294
237	0.244622	0.179058	0.0910507
237.2	0.244474	0.178946	0.0912562
237.4	0.244495	0.178963	0.0919498
237.6	0.245104	0.179553	0.0922858
237.8	0.244578	0.179606	0.0924408
238	0.245055	0.179666	0.0921559
238.2	0.245494	0.180025	0.0926242
238.4	0.245749	0.18009	0.0925404
238.6	0.245464	0.179611	0.0924089
238.8	0.245248	0.179401	0.0924942
239	0.245513	0.17907	0.0924998
239.2	0.244782	0.178427	0.0926627
239.4	0.244479	0.177916	0.0922597
239.6	0.244202	0.177556	0.0919623
239.8	0.244542	0.177174	0.0916988
240	0.244376	0.176826	0.0910493
240.2	0.244131	0.176366	0.090907
240.4	0.244148	0.175478	0.0905665
240.6	0.244258	0.175546	0.0908146
240.8	0.244116	0.17544	0.0909168
241	0.243865	0.175037	0.0908381
241.2	0.244251	0.175177	0.0912535
241.4	0.244814	0.17589	0.0917153
241.6	0.245181	0.176314	0.091493
241.8	0.244991	0.176587	0.0916028
242	0.24556	0.177393	0.0915838
242.2	0.245444	0.178026	0.0916917
242.4	0.245522	0.178354	0.0913477
242.6	0.245493	0.178158	0.0913636
242.8	0.24592	0.178214	0.0912456
243	0.245922	0.178036	0.0910007
243.2	0.245834	0.178044	0.0910281
243.4	0.245191	0.177581	0.0902561
243.6	0.245121	0.17766	0.0898964
243.8	0.244829	0.17754	0.0897503
244	0.244578	0.177417	0.0896386
244.2	0.244373	0.17756	0.0898257
244.4	0.243969	0.177275	0.0900373
244.6	0.243839	0.177051	0.090229
244.8	0.243677	0.176911	0.0905051
245	0.243563	0.177107	0.0906557
245.2	0.24358	0.177026	0.0910266
245.4	0.243702	0.176864	0.0912331
245.6	0.243314	0.176765	0.091192
245.8	0.24341	0.177212	0.0916157
246	0.243501	0.177397	0.0913854
246.2	0.243763	0.177426	0.0910175
246.4	0.244368	0.177112	0.0910077
246.6	0.245097	0.177025	0.0917233
246.8	0.245917	0.177144	0.0918635
247	0.246047	0.177354	0.0915075
247.2	0.246266	0.177712	0.0914672
247.4	0.245873	0.177302	0.090915
247.6	0.246616	0.177469	0.0905174
247.8	0.246153	0.177257	0.0903076
248	0.246199	0.177178	0.0901169
248.2	0.246381	0.176781	0.0902718
248.4	0.245833	0.176095	0.0898169
248.6	0.245898	0.176361	0.0895822
248.8	0.245887	0.176798	0.089682
249	0.245587	0.176879	0.0894254
249.2	0.245339	0.176552	0.0895456
249.4	0.245409	0.176574	0.0895571
249.6	0.244902	0.176995	0.0895627
249.8	0.244845	0.176817	0.0894683
250	0.244841	0.176882	0.0893285
250.2	0.24504	0.177078	0.0899225
250.4	0.245268	0.177823	0.090756
250.6	0.245695	0.178142	0.0915509
250.8	0.246114	0.178714	0.0916151
251	0.245833	0.179425	0.0916288
251.2	0.245685	0.179466	0.0916812
251.4	0.245223	0.178889	0.0914168
251.6	0.244975	0.178013	0.0909944
251.8	0.244668	0.177786	0.0909204
252	0.244797	0.177642	0.0910696
252.2	0.244487	0.177289	0.0907715
252.4	0.244126	0.177231	0.0901259
252.6	0.243917	0.177433	0.0898707
252.8	0.244221	0.177256	0.0900579
253	0.243932	0.177204	0.0900456
253.2	0.243777	0.176583	0.0905532
253.4	0.243972	0.176169	0.0903425
253.6	0.244246	0.176198	0.0907492
253.8	0.244436	0.175847	0.0909831
254	0.244051	0.175845	0.0910969
254.2	0.244198	0.175761	0.0913304
254.4	0.244762	0.17592	0.0912667
254.6	0.244989	0.175963	0.0913514
254.8	0.24511	0.176124	0.0910669
255	0.244945	0.176556	0.0904266
255.2	0.244682	0.176389	0.0902094
255.4	0.244214	0.175869	0.0899283
255.6	0.244352	0.175947	0.0895228
255.8	0.244462	0.176097	0.0897703
256	0.244174	0.17607	0.0896305
256.2	0.243936	0.175559	0.0894431
256.4	0.24394	0.175705	0.0894872
256.6	0.243588	0.175372	0.0891567
256.8	0.244389	0.175563	0.0900648
257	0.243962	0.17487	0.0896826
257.2	0.244185	0.174159	0.089665
257.4	0.244453	0.173917	0.089925
257.6	0.244786	0.174194	0.0903355
257.8	0.244639	0.173843	0.0895667
258	0.2448	0.173974	0.0893832
258.2	0.245738	0.174107	0.0891739
258.4	0.246338	0.174445	0.0888546
258.6	0.246793	0.17504	0.0889929
258.8	0.246907	0.175199	0.0881802
259	0.247123	0.175594	0.088152
259.2	0.246876	0.175832	0.0882393
259.4	0.246998	0.176201	0.0881511
259.6	0.247058	0.176808	0.0880127
259.8	0.247056	0.177373	0.088276
260	0.247315	0.178009	0.0886952
260.2	0.247526	0.178457	0.0888564
260.4	0.247394	0.178593	0.0887894
260.6	0.247136	0.177739	0.0886886
260.8	0.246905	0.177747	0.0890586
261	0.246118	0.176956	0.0885782
261.2	0.246077	0.176965	0.0884648
261.4	0.24567	0.176876	0.0894541
261.6	0.246026	0.176876	0.0892674
261.8	0.246448	0.176442	0.0890882
262	0.246553	0.176394	0.0895195
262.2	0.246512	0.176029	0.0892432
262.4	0.246855	0.176149	0.0894758
262.6	0.246897	0.176377	0.0899609
262.8	0.24626	0.175868	0.0898362
263	0.246007	0.175301	0.0900254
263.2	0.245683	0.175425	0.0899246
263.4	0.24559	0.175636	0.0897539
263.6	0.245118	0.175642	0.0895445
263.8	0.244811	0.175912	0.0895618
264	0.244598	0.175431	0.0891405
264.2	0.244716	0.17569	0.0891958
264.4	0.244262	0.17518	0.0889823
264.6	0.244145	0.175234	0.0887188
264.8	0.244008	0.17561	0.0889115
265	0.244441	0.175995	0.088793
265.2	0.244762	0.176536	0.0884863
265.4	0.244655	0.176414	0.0887014
265.6	0.245383	0.176043	0.0881914
265.8	0.245563	0.176102	0.088007
266	0.245618	0.176612	0.0873952
266.2	0.245835	0.1771	0.0869679
266.4	0.246152	0.177389	0.0867298
266.6	0.245623	0.176954	0.0869371
266.8	0.245155	0.176319	0.087044
267	0.245156	0.176176	0.0869172
267.2	0.245209	0.176248	0.087425
267.4	0.244981	0.175918	0.0870886
267.6	0.245203	0.175852	0.0873721
267.8	0.244754	0.175529	0.0871369
268	0.245134	0.17526	0.0871904
268.2	0.245528	0.175834	0.0882638
268.4	0.245462	0.17581	0.0881996
268.6	0.245901	0.175897	0.0887548
268.8	0.246246	0.175896	0.0894453
269	0.246357	0.176191	0.0890472
269.2	0.246541	0.175917	0.0889705
269.4	0.246088	0.175163	0.0889186
269.6	0.246363	0.175125	0.0886325
269.8	0.246815	0.175514	0.0884624
270	0.247115	0.176271	0.0887247
270.2	0.247234	0.175964	0.0883508
270.4	0.247322	0.175934	0.0885558
270.6	0.247341	0.175895	0.0894126
270.8	0.247443	0.176252	0.0894889
271	0.247804	0.176462	0.0895723
271.2	0.248069	0.176796	0.0898463
271.4	0.248067	0.176477	0.0893654
271.6	0.248143	0.176156	0.089627
271.8	0.248058	0.176004	0.0895012
272	0.248337	0.175861	0.0894194
272.2	0.248226	0.176126	0.0893915
272.4	0.248222	0.176054	0.0893618
272.6	0.247946	0.175848	0.0896558
272.8	0.247861	0.175879	0.0898079
273	0.247653	0.176009	0.089226
273.2	0.247812	0.175601	0.0895398
273.4	0.247296	0.175659	0.0897674
273.6	0.247979	0.176389	0.0899623
273.8	0.247912	0.176151	0.0903307
274	0.247487	0.176068	0.0904799
274.2	0.24745	0.175567	0.0901523
274.4	0.247518	0.175655	0.0903022
274.6	0.247592	0.175588	0.0901318
274.8	0.247465	0.175433	0.0895062
275	0.247139	0.175363	0.0896129
275.2	0.247198	0.175223	0.0894333
275.4	0.247129	0.174646	0.089128
275.6	0.246719	0.174072	0.0886076
275.8	0.24669	0.174292	0.0884211
276	0.246295	0.173828	0.0877156
276.2	0.246488	0.17388	0.0876337
276.4	0.246238	0.173216	0.0872292
276.6	0.245905	0.173526	0.0875632
276.8	0.24674	0.173967	0.088087
277	0.2472	0.174303	0.0878547
277.2	0.247216	0.174484	0.0881886
277.4	0.247221	0.174912	0.0882779
277.6	0.247789	0.175405	0.0888929
277.8	0.247268	0.174636	0.0891895
278	0.24746	0.174821	0.0890661
278.2	0.248141	0.175032	0.0894913
278.4	0.248717	0.175515	0.0893964
278.6	0.248777	0.175449	0.0894672
278.8	0.248714	0.175215	0.0892962
279	0.24841	0.175419	0.0897911
279.2	0.248656	0.1753	0.0897367
279.4	0.248821	0.1752	0.0896061
279.6	0.248791	0.174849	0.0888484
279.8	0.24929	0.174676	0.089119
280	0.24898	0.174206	0.0882481
280.2	0.249257	0.174118	0.0882933
280.4	0.248555	0.173329	0.0872308
280.6	0.248955	0.174075	0.0878139
280.8	0.249163	0.174028	0.0872793
281	0.249156	0.173928	0.0867827
281.2	0.248707	0.174032	0.086776
281.4	0.248515	0.174405	0.0873417
281.6	0.248349	0.174597	0.0876722
281.8	0.247556	0.174172	0.0875372
282	0.247493	0.174939	0.0874652
282.2	0.247409	0.1749	0.0881681
282.4	0.247329	0.17501	0.088213
282.6	0.246861	0.174575	0.0880903
282.8	0.246392	0.174916	0.0884004
283	0.246239	0.175275	0.0891117
283.2	0.246217	0.175414	0.0889528
283.4	0.246569	0.175544	0.0891428
283.6	0.246915	0.175885	0.0890265
283.8	0.247097	0.175709	0.0893717
284	0.247187	0.175705	0.0888381
284.2	0.2477	0.175694	0.0889022
284.4	0.247727	0.174956	0.0878088
284.6	0.24836	0.174828	0.0880171
284.8	0.24821	0.17444	0.0875733
285	0.248862	0.174614	0.0879316
285.2	0.248746	0.174492	0.0880025
285.4	0.248486	0.174916	0.0880825
285.6	0.248155	0.174523	0.087766
285.8	0.248614	0.174633	0.0882032
286	0.248471	0.174509	0.088382
286.2	0.248237	0.174329	0.0884602
286.4	0.247383	0.174276	0.0877131
286.6	0.247197	0.174261	0.0879366
286.8	0.246742	0.174462	0.0880285
287	0.246771	0.1745	0.08819
287.2	0.246379	0.174733	0.0882856
287.4	0.246393	0.174559	0.088274
287.6	0.24701	0.174895	0.0883859
287.8	0.247394	0.174653	0.0882096
288	0.247901	0.174896	0.0879202
288.2	0.24797	0.174509	0.0877329
288.4	0.247898	0.174148	0.0874477
288.6	0.248061	0.174075	0.0867986
288.8	0.248283	0.174172	0.086182
289	0.248585	0.174072	0.0861312
289.2	0.248243	0.174115	0.0858359
289.4	0.247874	0.174558	0.0858355
289.6	0.2482	0.174645	0.0862874
289.8	0.248674	0.174863	0.0862693
290	0.248061	0.174624	0.0857413
290.2	0.248015	0.174786	0.0858772
290.4	0.247832	0.174452	0.0859693
290.6	0.248207	0.17433	0.0865815
290.8	0.248284	0.174285	0.0864373
291	0.248427	0.17411	0.0870006
291.2	0.248376	0.174052	0.0876172
291.4	0.248446	0.174027	0.0877515
291.6	0.249076	0.174349	0.0887592
291.8	0.249428	0.174692	0.0888413
292	0.249522	0.174924	0.0890418
292.2	0.249047	0.174438	0.089025
292.4	0.248944	0.174292	0.0887734
292.6	0.249113	0.174248	0.0884252
292.8	0.248901	0.174209	0.0881533
293	0.248698	0.173872	0.0879131
293.2	0.248256	0.174173	0.0875886
293.4	0.248186	0.174266	0.0871858
293.6	0.248507	0.174276	0.087014
293.8	0.248522	0.17386	0.086463
294	0.248351	0.173538	0.0862987
294.2	0.248226	0.173344	0.0865299
294.4	0.248054	0.173124	0.0860188
294.6	0.247801	0.172931	0.08549
294.8	0.248119	0.172943	0.0852359
295	0.247865	0.172901	0.0851179
295.2	0.248207	0.173328	0.0856114
295.4	0.248222	0.17331	0.0855863
295.6	0.248078	0.173311	0.0858131
295.8	0.248532	0.173658	0.0856344
296	0.248441	0.173727	0.0857921
296.2	0.248099	0.173984	0.0861707
296.4	0.248471	0.174301	0.0866873
296.6	0.248623	0.174846	0.0871299
296.8	0.24846	0.17427	0.0861923
297	0.248741	0.173868	0.0860111
297.2	0.248382	0.17373	0.0861702
297.4	0.248387	0.173665	0.086235
297.6	0.248614	0.173669	0.0863457
297.8	0.248482	0.17329	0.0863408
298	0.248291	0.173118	0.0863279
298.2	0.24828	0.173146	0.0862449
298.4	0.24849	0.173329	0.0861812
298.6	0.248667	0.173495	0.0863507
298.8	0.249023	0.173875	0.0865804
299	0.249291	0.174204	0.086864
299.2	0.249825	0.174584	0.0875053
299.4	0.24984	0.174704	0.0875989
299.6	0.250004	0.175237	0.087894
299.8	0.250799	0.176053	0.0883094
300	0.250799	0.176053	0.0883094
300.2	0.249562	0.174867	0.0879594
300.4	0.248513	0.174319	0.0873061
300.6	0.247567	0.173688	0.0867457
300.8	0.246756	0.172981	0.0859898
301	0.24589	0.172216	0.0851795
301.2	0.245016	0.171718	0.0846763
301.4	0.244621	0.17142	0.0844336
301.6	0.244024	0.170791	0.0838318
301.8	0.243595	0.17026	0.0832969
302	0.243556	0.169928	0.083126
302.2	0.243647	0.169687	0.0831412
302.4	0.243622	0.169346	0.0830162
302.6	0.2437	0.169298	0.0832711
302.8	0.243809	0.169191	0.0832473
303	0.243645	0.169544	0.0835015
303.2	0.242832	0.169341	0.0831627
303.4	0.242317	0.169085	0.082865
303.6	0.241723	0.168686	0.0826169
303.8	0.241489	0.168483	0.0826113
304	0.240989	0.168112	0.0821831
304.2	0.241015	0.168125	0.0820271
304.4	0.240816	0.168441	0.0815381
304.6	0.240328	0.168375	0.0813892
304.8	0.240284	0.168354	0.080618
305	0.240396	0.167843	0.0801774
305.2	0.24005	0.167659	0.0800205
305.4	0.240199	0.167324	0.0800145
305.6	0.239585	0.166528	0.0794385
305.8	0.239353	0.166329	0.079592
306	0.239247	0.166071	0.079393
306.2	0.238895	0.165169	0.0791033
306.4	0.239101	0.164541	0.0789649
306.6	0.238926	0.164095	0.0788788
306.8	0.239044	0.163771	0.0788187
307	0.238752	0.16379	0.0783352
307.2	0.237855	0.162932	0.0778491
307.4	0.237139	0.162719	0.0773527
307.6	0.236804	0.162631	0.0772827
307.8	0.236118	0.162935	0.0776543
308	0.23597	0.163287	0.0776883
308.2	0.235336	0.163445	0.0775059
308.4	0.234355	0.163552	0.0775382
308.6	0.234066	0.163476	0.0772821
308.8	0.234236	0.163472	0.0769077
309	0.234567	0.163579	0.0775491
309.2	0.234521	0.163777	0.0774266
309.4	0.234695	0.163581	0.0771748
309.6	0.234732	0.16326	0.0766612
309.8	0.234707	0.162936	0.0759792
310	0.235038	0.162405	0.0751316
310.2	0.235285	0.161971	0.0748575
310.4	0.235604	0.161469	0.0743444
310.6	0.235686	0.161167	0.0743264
310.8	0.235961	0.160789	0.0742049
311	0.235782	0.160041	0.0740823
311.2	0.23559	0.159391	0.0742683
311.4	0.235283	0.159405	0.0743321
311.6	0.235372	0.159446	0.0747396
311.8	0.234639	0.159482	0.0748314
312	0.234223	0.159135	0.0746901
312.2	0.233293	0.159204	0.0747099
312.4	0.232916	0.159143	0.0751235
312.6	0.232717	0.158893	0.075166
312.8	0.232467	0.158622	0.0754852
313	0.232323	0.158299	0.075354
313.2	0.231742	0.157349	0.0742125
313.4	0.231333	0.156517	0.0736503
313.6	0.231496	0.15626	0.0735999
313.8	0.231069	0.155757	0.0729144
314	0.231377	0.155531	0.0726278
314.2	0.231288	0.155268	0.072154
314.4	0.230988	0.154798	0.0716821
314.6	0.231222	0.154949	0.0722237
314.8	0.23147	0.154802	0.0718733
315	0.231343	0.154325	0.0715783
315.2	0.231476	0.154556	0.0714927
315.4	0.231205	0.154675	0.0714499
315.6	0.231224	0.155071	0.0714826
315.8	0.230412	0.15474	0.0711632
316	0.230293	0.15471	0.0708935
316.2	0.230105	0.154967	0.0710186
316.4	0.229468	0.154077	0.0707034
316.6	0.229402	0.154101	0.0707927
316.8	0.229198	0.153451	0.0703404
317	0.228824	0.153461	0.0694404
317.2	0.228457	0.153383	0.0692682
317.4	0.227924	0.153056	0.0691655
317.6	0.227492	0.152733	0.0690631
317.8	0.226835	0.152144	0.0684659
318	0.227063	0.15185	0.068373
318.2	0.226975	0.151822	0.0687164
318.4	0.226714	0.151592	0.0691058
318.6	0.226877	0.15121	0.0693877
318.8	0.226673	0.150826	0.0693691
319	0.226287	0.150288	0.0695362
319.2	0.226287	0.149947	0.0698902
319.4	0.225944	0.149663	0.0705597
319.6	0.225293	0.149016	0.0704032
319.8	0.224645	0.148186	0.0699977
320	0.224694	0.148022	0.0697995
320.2	0.224206	0.147322	0.0696365
320.4	0.223828	0.147143	0.0694914
320.6	0.22439	0.14768	0.0693952
320.8	0.224538	0.147311	0.0688814
321	0.224496	0.147747	0.0682721
321.2	0.224741	0.147702	0.0684373
321.4	0.224736	0.147597	0.0677935
321.6	0.224794	0.147368	0.0677607
321.8	0.224746	0.147384	0.0676429
322	0.225122	0.147255	0.067554
322.2	0.225212	0.147029	0.0673447
322.4	0.224973	0.147051	0.0674147
322.6	0.225507	0.147398	0.0679615
322.8	0.225522	0.147721	0.0683832
323	0.225516	0.147508	0.0685119
323.2	0.225552	0.147712	0.0691691
323.4	0.225106	0.147676	0.0691567
323.6	0.224152	0.147314	0.0686248
323.8	0.223798	0.14737	0.0686179
324	0.223407	0.147284	0.0684864
324.2	0.222755	0.146913	0.0682084
324.4	0.222342	0.146799	0.0678555
324.6	0.222134	0.146337	0.0673505
324.8	0.221943	0.14635	0.0674259
325	0.221772	0.146076	0.0668196
325.2	0.221887	0.145406	0.0666545
325.4	0.221746	0.144978	0.0660236
325.6	0.221559	0.144639	0.0660452
325.8	0.221333	0.143909	0.065491
326	0.221485	0.143578	0.0647443
326.2	0.221306	0.14326	0.0646802
326.4	0.221287	0.143206	0.0650715
326.6	0.221687	0.14339	0.0651568
326.8	0.221558	0.143262	0.0648052
327	0.221741	0.142885	0.0649646
327.2	0.221719	0.143013	0.0652166
327.4	0.221615	0.143121	0.0649066
327.6	0.221041	0.142805	0.0650627
327.8	0.221207	0.142948	0.0652307
328	0.220845	0.142716	0.0648126
328.2	0.2202	0.142846	0.0647845
328.4	0.219985	0.142964	0.0648716
328.6	0.219663	0.142795	0.0652372
328.8	0.220191	0.143127	0.0656224
329	0.219922	0.142696	0.065456
329.2	0.220145	0.14275	0.0654687
329.4	0.220125	0.143047	0.0651611
329.6	0.219935	0.143165	0.0653723
329.8	0.219418	0.142816	0.0649812
330	0.219006	0.142722	0.0646753
330.2	0.218131	0.141728	0.0648519
330.4	0.218043	0.141418	0.0646121
330.6	0.217351	0.141436	0.0641454
330.8	0.217114	0.141	0.0645824
331	0.21699	0.14058	0.0643336
331.2	0.216922	0.14042	0.0646019
331.4	0.216742	0.139965	0.0644046
331.6	0.216595	0.139741	0.0645803
331.8	0.216608	0.13953	0.0641897
332	0.216171	0.139225	0.0642777
332.2	0.215899	0.139121	0.0645758
332.4	0.216462	0.138801	0.0644642
332.6	0.216561	0.138487	0.0645797
332.8	0.216828	0.138094	0.0647288
333	0.216388	0.138008	0.0645332
333.2	0.217163	0.138243	0.0646075
333.4	0.217115	0.13808	0.064136
333.6	0.217541	0.138232	0.0646538
333.8	0.21724	0.138125	0.0643222
334	0.216831	0.137718	0.0641793
334.2	0.216633	0.137708	0.0643795
334.4	0.216697	0.137874	0.0641541
334.6	0.21596	0.137475	0.0639905
334.8	0.216147	0.13711	0.0641204
335	0.215937	0.136913	0.0638881
335.2	0.215489	0.136436	0.0641577
335.4	0.215637	0.136443	0.063945
335.6	0.215912	0.136569	0.0639778
335.8	0.214983	0.135858	0.0633421
336	0.214414	0.136194	0.0636744
336.2	0.213952	0.135818	0.0633513
336.4	0.214245	0.135992	0.0634093
336.6	0.213642	0.135718	0.0635633
336.8	0.213375	0.135092	0.0636291
337	0.213116	0.135403	0.0629748
337.2	0.21357	0.135142	0.0627286
337.4	0.213571	0.134845	0.0623161
337.6	0.213769	0.134866	0.062597
337.8	0.213254	0.134885	0.0622981
338	0.213329	0.135084	0.061989
338.2	0.213478	0.135152	0.0621156
338.4	0.213134	0.134606	0.0616494
338.6	0.212887	0.134143	0.0614992
338.8	0.212921	0.133551	0.0616456
339	0.212492	0.133437	0.0618515
339.2	0.212172	0.132962	0.0615981
339.4	0.212337	0.132778	0.0617076
339.6	0.212158	0.132282	0.061535
339.8	0.211553	0.132064	0.0615612
340	0.211322	0.132541	0.0618378
340.2	0.211136	0.13205	0.0621583
340.4	0.211011	0.132177	0.0623657
340.6	0.211283	0.13203	0.0625606
340.8	0.211233	0.132013	0.0626506
341	0.211323	0.132098	0.0621683
341.2	0.211712	0.132009	0.0623311
341.4	0.212348	0.132508	0.062664
341.6	0.21234	0.132473	0.0621905
341.8	0.212059	0.132853	0.0617222
342	0.211842	0.132268	0.0611212
342.2	0.211369	0.132025	0.0615902
342.4	0.210749	0.131483	0.06112
342.6	0.210595	0.131208	0.0611818
342.8	0.210313	0.131116	0.0610321
343	0.20979	0.131131	0.0609662
343.2	0.209374	0.130494	0.0607171
343.4	0.209453	0.130489	0.0606129
343.6	0.2097	0.13116	0.0609449
343.8	0.209267	0.130971	0.0613339
344	0.208531	0.130958	0.0613409
344.2	0.208393	0.130725	0.0613546
344.4	0.208714	0.131192	0.0612608
344.6	0.209006	0.131081	0.0612765
344.8	0.208401	0.131136	0.0611862
345	0.208866	0.130929	0.0611966
345.2	0.209249	0.131076	0.0615188
345.4	0.20981	0.131052	0.0610954
345.6	0.209682	0.130274	0.0600356
345.8	0.209556	0.12963	0.0598066
346	0.209291	0.128947	0.0596209
346.2	0.209036	0.128815	0.059918
346.4	0.208976	0.128375	0.0595841
346.6	0.208953	0.128728	0.0597568
346.8	0.208733	0.128611	0.0596341
347	0.208653	0.128351	0.0597056
347.2	0.208566	0.127989	0.0596047
347.4	0.208788	0.128257	0.0597005
347.6	0.208201	0.127904	0.0599173
347.8	0.207796	0.127275	0.0597272
348	0.207699	0.127156	0.0599673
348.2	0.207188	0.127046	0.0599693
348.4	0.206998	0.127035	0.0599487
348.6	0.2066	0.126698	0.0599013
348.8	0.207193	0.126794	0.0602009
349	0.20688	0.126076	0.0599613
349.2	0.206884	0.125669	0.0594932
349.4	0.206866	0.12519	0.0583411
349.6	0.206507	0.124733	0.0579286
349.8	0.206007	0.124152	0.0577112
350	0.205499	0.123747	0.0571709
350.2	0.204822	0.123207	0.0569116
350.4	0.204607	0.123282	0.0573497
350.6	0.2044	0.123518	0.0573121
350.8	0.204287	0.123203	0.0568471
351	0.204546	0.123058	0.0568618
351.2	0.204315	0.123148	0.0568216
351.4	0.204473	0.12349	0.0564858
351.6	0.20417	0.123325	0.0568142
351.8	0.204588	0.124134	0.0573978
352	0.204505	0.124316	0.0578127
352.2	0.204013	0.124683	0.0577121
352.4	0.204158	0.125236	0.0578077
352.6	0.204293	0.125623	0.0576299
352.8	0.204394	0.125366	0.0572829
353	0.203636	0.124866	0.0564617
353.2	0.204125	0.124764	0.0562328
353.4	0.203937	0.124407	0.0557619
353.6	0.203767	0.124038	0.0555768
353.8	0.203517	0.123447	0.0550481
354	0.203536	0.123263	0.0552348
354.2	0.203091	0.123033	0.0554999
354.4	0.203719	0.123003	0.0561977
354.6	0.203445	0.12225	0.0559236
354.8	0.203493	0.121848	0.0559253
355	0.203169	0.121342	0.0561491
355.2	0.202872	0.121266	0.055785
355.4	0.202689	0.12044	0.0557421
355.6	0.202159	0.119834	0.0563713
355.8	0.201986	0.119923	0.056738
356	0.201402	0.119105	0.0566693
356.2	0.200834	0.118993	0.0566867
356.4	0.200567	0.11889	0.0565133
356.6	0.200546	0.118926	0.0564853
356.8	0.200731	0.118429	0.0562993
357	0.200592	0.118128	0.0560388
357.2	0.201021	0.118051	0.0564999
357.4	0.200892	0.11796	0.0561657
357.6	0.201151	0.118247	0.0562933
357.8	0.200932	0.118395	0.0563912
358	0.201084	0.118689	0.056543
358.2	0.200886	0.11852	0.0565273
358.4	0.201529	0.118722	0.0564122
358.6	0.200914	0.118573	0.0559736
358.8	0.201352	0.118884	0.0561048
359	0.200819	0.118661	0.0553208
359.2	0.20062	0.118462	0.0547884
359.4	0.200455	0.118473	0.0549787
359.6	0.200268	0.118494	0.0544453
359.8	0.200095	0.118307	0.0540715
360	0.19955	0.117929	0.0534379
360.2	0.199406	0.118159	0.0532212
360.4	0.199502	0.118269	0.0534754
360.6	0.199435	0.118181	0.0535983
360.8	0.199208	0.11739	0.0535851
361	0.198814	0.117507	0.0540099
361.2	0.199154	0.117461	0.0544306
361.4	0.198274	0.11727	0.0536612
361.6	0.197839	0.117085	0.0536608
361.8	0.197134	0.116766	0.0534089
362	0.196981	0.11691	0.0536095
362.2	0.196658	0.117004	0.0539747
362.4	0.196521	0.117034	0.0539203
362.6	0.19608	0.117155	0.0538156
362.8	0.196381	0.117031	0.0537306
363	0.196162	0.117057	0.053338
363.2	0.196208	0.116956	0.0532441
363.4	0.196778	0.117076	0.0534718
363.6	0.197029	0.11678	0.0530246
363.8	0.197235	0.116822	0.0534268
364	0.19748	0.116915	0.0540807
364.2	0.198135	0.117377	0.054577
364.4	0.198185	0.1174	0.0551379
364.6	0.198433	0.117168	0.0547588
364.8	0.198653	0.116911	0.0550384
365	0.198831	0.117308	0.0550105
365.2	0.198898	0.117023	0.0542589
365.4	0.198023	0.116616	0.0533011
365.6	0.197692	0.115925	0.0530588
365.8	0.196799	0.115507	0.0530702
366	0.196403	0.115396	0.0529563
366.2	0.195685	0.114782	0.0523874
366.4	0.194891	0.114284	0.0520892
366.6	0.194287	0.114129	0.0517106
366.8	0.194129	0.113654	0.0516674
367	0.19378	0.11354	0.0518808
367.2	0.193532	0.113063	0.0521269
367.4	0.193454	0.113166	0.0525724
367.6	0.193045	0.113356	0.0530027
367.8	0.192848	0.113587	0.0535273
368	0.192969	0.11395	0.0547016
368.2	0.192921	0.114648	0.0546341
368.4	0.192951	0.114711	0.0548305
368.6	0.193093	0.114665	0.0546141
368.8	0.193421	0.114595	0.0548238
369	0.193742	0.114808	0.0547306
369.2	0.193429	0.1144	0.0539664
369.4	0.193322	0.113876	0.0536046
369.6	0.193328	0.113318	0.0536172
369.8	0.193011	0.112956	0.053445
370	0.193336	0.112581	0.0530065
370.2	0.193283	0.112344	0.0523595
370.4	0.193367	0.112276	0.052692
370.6	0.193377	0.112521	0.0527324
370.8	0.193551	0.112504	0.053056
371	0.193456	0.112545	0.0530477
371.2	0.193475	0.112317	0.0528259
371.4	0.193463	0.112843	0.0528712
371.6	0.193225	0.112462	0.0528188
371.8	0.192928	0.112479	0.0524319
372	0.192918	0.112259	0.0524897
372.2	0.192645	0.112097	0.0517338
372.4	0.192332	0.111439	0.0517511
372.6	0.191463	0.110653	0.0514082
372.8	0.191299	0.110375	0.0509371
373	0.191084	0.110137	0.0508474
373.2	0.190605	0.109993	0.0508013
373.4	0.190644	0.110058	0.0512
373.6	0.190651	0.11	0.0517264
373.8	0.190408	0.109907	0.0518016
374	0.190097	0.109871	0.051769
374.2	0.189662	0.110031	0.0518946
374.4	0.189343	0.11011	0.0526748
374.6	0.189141	0.110386	0.0529493
374.8	0.188756	0.110207	0.0533689
375	0.188398	0.110316	0.0535909
375.2	0.188133	0.110182	0.0530834
375.4	0.188142	0.11037	0.0533646
375.6	0.188137	0.109614	0.0532658
375.8	0.187938	0.109374	0.0525967
376	0.188212	0.108993	0.0529504
376.2	0.188142	0.108268	0.0526047
376.4	0.187732	0.10774	0.0523824
376.6	0.187233	0.107413	0.0520155
376.8	0.187426	0.107469	0.0516271
377	0.187833	0.107651	0.052026
377.2	0.187729	0.107655	0.0516712
377.4	0.187584	0.10771	0.05196
377.6	0.187308	0.107176	0.0518817
377.8	0.186676	0.106433	0.0515547
378	0.186197	0.105655	0.0514098
378.2	0.186077	0.105469	0.0513833
378.4	0.186185	0.105044	0.0511503
378.6	0.186406	0.104474	0.0511412
378.8	0.185676	0.10428	0.0512273
379	0.185654	0.104356	0.0511368
379.2	0.186195	0.103991	0.0511024
379.4	0.186449	0.10377	0.0513534
379.6	0.186782	0.103418	0.051183
379.8	0.186466	0.103287	0.0508999
380	0.18633	0.103009	0.0510736
380.2	0.186231	0.102538	0.0508004
380.4	0.185628	0.102682	0.0507064
380.6	0.185082	0.102734	0.0509274
380.8	0.184791	0.10284	0.0506313
381	0.183972	0.10297	0.050446
381.2	0.183008	0.102765	0.0497039
381.4	0.18246	0.102778	0.0498088
381.6	0.181948	0.102537	0.0494839
381.8	0.181737	0.102401	0.0495598
382	0.18132	0.102198	0.0495149
382.2	0.181561	0.102938	0.0497411
382.4	0.181381	0.102923	0.049452
382.6	0.181178	0.102603	0.0498428
382.8	0.180986	0.103167	0.05044
383	0.181278	0.102989	0.0503637
383.2	0.181835	0.102878	0.0509496
383.4	0.18229	0.103444	0.0512239
383.6	0.182612	0.10319	0.0511749
383.8	0.182512	0.103102	0.0513593
384	0.182991	0.10294	0.0517233
384.2	0.183101	0.10267	0.051782
384.4	0.182696	0.102469	0.0515708
384.6	0.182211	0.102547	0.0519578
384.8	0.18196	0.10268	0.051563
385	0.181491	0.102338	0.0511687
385.2	0.18202	0.102285	0.0506051
385.4	0.181741	0.102272	0.0504464
385.6	0.181455	0.102162	0.0503251
385.8	0.181486	0.101902	0.0500165
386	0.181035	0.101874	0.049752
386.2	0.180934	0.101707	0.0498263
386.4	0.180648	0.101128	0.0494298
386.6	0.180428	0.100924	0.0498703
386.8	0.180145	0.100825	0.0498118
387	0.180114	0.100326	0.0495176
387.2	0.180488	0.100196	0.0498306
387.4	0.180252	0.100218	0.0494078
387.6	0.179846	0.0994991	0.049031
387.8	0.179791	0.0996387	0.0494942
388	0.179694	0.0993645	0.0496987
388.2	0.179195	0.0989667	0.0493004
388.4	0.179109	0.0991428	0.0495334
388.6	0.178798	0.0992319	0.0499351
388.8	0.178559	0.098758	0.0499012
389	0.178331	0.0978407	0.049899
389.2	0.177947	0.0975093	0.0494497
389.4	0.177184	0.0977235	0.0492706
389.6	0.177231	0.0978384	0.0495839
389.8	0.177163	0.0980587	0.0496376
390	0.176571	0.0982696	0.04927
390.2	0.175999	0.0976747	0.0489752
390.4	0.176077	0.0979046	0.0490017
390.6	0.175389	0.0979554	0.0490129
390.8	0.174651	0.0976167	0.0484849
391	0.174734	0.097934	0.0486502
391.2	0.174336	0.0976653	0.0487959
391.4	0.174153	0.0977397	0.0486702
391.6	0.17432	0.0977163	0.0490325
391.8	0.174554	0.0977137	0.0492532
392	0.174865	0.097986	0.0490074
392.2	0.174942	0.0978084	0.0491307
392.4	0.175147	0.0981793	0.0496437
392.6	0.174955	0.0979668	0.049634
392.8	0.175003	0.0974247	0.0498605
393	0.17533	0.0972925	0.0501419
393.2	0.175385	0.0977633	0.0500437
393.4	0.175651	0.0977803	0.0501694
393.6	0.175599	0.0978458	0.0504564
393.8	0.175165	0.0977223	0.0501303
394	0.174931	0.0974126	0.0496928
394.2	0.174663	0.0967993	0.0495468
394.4	0.174135	0.0964845	0.0495454
394.6	0.173613	0.0957661	0.0495038
394.8	0.172606	0.0950615	0.0490156
395	0.172552	0.0947616	0.0499298
395.2	0.17214	0.0940575	0.0499603
395.4	0.171843	0.093752	0.0498593
395.6	0.171433	0.0935697	0.0496833
395.8	0.171281	0.0932735	0.0496613
396	0.171392	0.0934372	0.049707
396.2	0.17068	0.0928625	0.0497626
396.4	0.170524	0.092618	0.0492879
396.6	0.170612	0.0923146	0.0484813
396.8	0.170588	0.0922461	0.0488442
397	0.170804	0.0923639	0.0488045
397.2	0.171116	0.092293	0.0479901
397.4	0.170936	0.0916932	0.0474395
397.6	0.170746	0.0923244	0.0472622
397.8	0.170088	0.091859	0.0467826
398	0.16985	0.0916969	0.046852
398.2	0.169208	0.09124	0.0466535
398.4	0.168726	0.0914272	0.0465147
398.6	0.168287	0.0912102	0.0464751
398.8	0.167617	0.0912572	0.0461443
399	0.167558	0.0912576	0.0466131
399.2	0.167503	0.0911892	0.0463058
399.4	0.167327	0.0909338	0.0464218
399.6	0.167234	0.0908024	0.0465921
[truncated: 1,001 more rows]

## Sheet: Int a6b4
Time(s)	76nM	46nM	41nM	20nM
0	-0.001842	-0.0003656	-0.0076832	-0.0030092
0.2	-0.0005674	0.0006504	-0.0071061	-0.002414
0.4	0.00090095	0.0016172	-0.0060854	-0.0016503
0.6	0.00247491	0.00280134	-0.0054885	-0.0002832
0.8	0.00429712	0.00419815	-0.0048047	0.00080967
1	0.00680107	0.00550371	-0.0035456	0.00207686
1.2	0.00884423	0.00648546	-0.0026278	0.00316479
1.4	0.010927	0.00775711	-0.0014616	0.00423769
1.6	0.0135893	0.00898394	-4.372e-05	0.00541537
1.8	0.0163605	0.0108413	0.00163924	0.00643776
2	0.0193242	0.0125112	0.00361844	0.00752852
2.2	0.021851	0.0142373	0.00566745	0.0084771
2.4	0.0237729	0.0152677	0.0066417	0.00911995
2.6	0.0257134	0.0158777	0.00801962	0.00916411
2.8	0.0271325	0.0174011	0.0089807	0.00936913
3	0.0288376	0.0187261	0.0104578	0.0101505
3.2	0.0305809	0.0210408	0.0116121	0.0101788
3.4	0.0328844	0.0234774	0.0129504	0.0109126
3.6	0.0350594	0.0254802	0.013817	0.0119189
3.8	0.0369419	0.0271025	0.015145	0.0125098
4	0.0392259	0.0284876	0.0170363	0.0137146
4.2	0.0405441	0.0287827	0.0180255	0.0146757
4.4	0.0421472	0.0300969	0.0193123	0.0157546
4.6	0.0435355	0.0317907	0.0199798	0.0170312
4.8	0.0451041	0.0328759	0.0212022	0.0180116
5	0.0470758	0.033584	0.0228974	0.0186118
5.2	0.0481397	0.03404	0.0241188	0.0190752
5.4	0.0500027	0.0355404	0.0258153	0.0200275
5.6	0.0515979	0.0359809	0.0269057	0.0206315
5.8	0.0527912	0.0375153	0.0279643	0.0209256
6	0.0545321	0.0385003	0.0292576	0.0212135
6.2	0.0552242	0.0395716	0.0303024	0.0213934
6.4	0.0556948	0.0402729	0.0303619	0.0216883
6.6	0.0568389	0.0416304	0.0313025	0.0214483
6.8	0.0585877	0.0432673	0.0324949	0.0222267
7	0.060098	0.04444	0.0335489	0.0230053
7.2	0.0614905	0.0461275	0.0340638	0.0234156
7.4	0.0625741	0.0470949	0.0348177	0.0241766
7.6	0.0635359	0.0480221	0.0351187	0.0250163
7.8	0.0650588	0.0487358	0.0359595	0.0254169
8	0.0662046	0.0491432	0.03725	0.0261244
8.2	0.0676628	0.0498287	0.0375121	0.0264879
8.4	0.0693183	0.051356	0.0392459	0.0276116
8.6	0.0705208	0.0524209	0.040391	0.0284681
8.8	0.0722641	0.0530966	0.042014	0.0293255
9	0.0733989	0.0535688	0.0427884	0.0293694
9.2	0.0749141	0.0546097	0.0440658	0.0302998
9.4	0.0760166	0.0557294	0.0448347	0.0314322
9.6	0.0769782	0.056276	0.0452276	0.0316242
9.8	0.0780366	0.0578841	0.0464082	0.0328701
10	0.079466	0.0589164	0.0477185	0.0335354
10.2	0.0797286	0.0598385	0.0488496	0.0342301
10.4	0.0801296	0.0609666	0.049412	0.0349793
10.6	0.0822685	0.0626735	0.0505584	0.0357637
10.8	0.0832842	0.0639107	0.051723	0.0369947
11	0.0839518	0.0649578	0.0526161	0.0377709
11.2	0.084389	0.0661045	0.0532773	0.0375439
11.4	0.0846601	0.0668256	0.0546365	0.0378469
11.6	0.0861353	0.0682235	0.0553588	0.038597
11.8	0.0875606	0.0693116	0.0565584	0.0391668
12	0.0888473	0.0700571	0.0571074	0.0394982
12.2	0.090182	0.070326	0.0575028	0.0397184
12.4	0.0904609	0.0701289	0.0580567	0.0399609
12.6	0.0918025	0.071254	0.058577	0.039913
12.8	0.0931273	0.0718651	0.0586358	0.0403882
13	0.0937244	0.0721982	0.0584102	0.0400165
13.2	0.0952941	0.0734756	0.059298	0.0411801
13.4	0.0952534	0.0736154	0.059479	0.0414545
13.6	0.0960115	0.0740615	0.0602059	0.0418372
13.8	0.0962831	0.0740978	0.0608158	0.0424461
14	0.0975529	0.0745889	0.0615395	0.0425914
14.2	0.0981705	0.0751622	0.0618003	0.0423873
14.4	0.0987725	0.0756757	0.0620857	0.0424807
14.6	0.0994053	0.0760208	0.0628401	0.0430329
14.8	0.0987974	0.0760887	0.0636736	0.0428303
15	0.0992379	0.0767128	0.0643269	0.0431074
15.2	0.0989787	0.0769369	0.0643313	0.0421748
15.4	0.0997219	0.0768077	0.0652664	0.0427001
15.6	0.100733	0.0774183	0.0656812	0.0430714
15.8	0.100983	0.0773536	0.0656565	0.043126
16	0.101209	0.0782404	0.0652813	0.0431698
16.2	0.102165	0.0788231	0.0655787	0.0435109
16.4	0.10376	0.0800145	0.0662194	0.0446594
16.6	0.105336	0.0810575	0.0673697	0.0456572
16.8	0.106035	0.0814548	0.0675292	0.046801
17	0.107417	0.0824637	0.0683615	0.0478013
17.2	0.108209	0.0828835	0.0691979	0.0492148
17.4	0.10837	0.0825591	0.0695121	0.049175
17.6	0.109244	0.0829658	0.0698534	0.0499853
17.8	0.110746	0.0835518	0.0704645	0.0503564
18	0.111426	0.0847083	0.0710955	0.0507559
18.2	0.111955	0.0854512	0.0711778	0.0507852
18.4	0.112384	0.0860144	0.0720706	0.0513154
18.6	0.112434	0.0870399	0.0724281	0.0518626
18.8	0.112563	0.0871286	0.0724965	0.0513469
19	0.113655	0.0880048	0.0729144	0.0516215
19.2	0.114192	0.08844	0.0737727	0.0510255
19.4	0.114445	0.0885479	0.0750031	0.0508523
19.6	0.114315	0.089348	0.0750909	0.0505803
19.8	0.114524	0.0897262	0.0752159	0.0502728
20	0.114835	0.0907239	0.0759434	0.0509995
20.2	0.115839	0.0912612	0.0767484	0.0515432
20.4	0.117138	0.0920152	0.0776359	0.0520332
20.6	0.117283	0.0917688	0.0784248	0.0520909
20.8	0.118144	0.0930162	0.0795682	0.0528789
21	0.119446	0.0938059	0.0804966	0.0537544
21.2	0.119547	0.0936761	0.0810056	0.054376
21.4	0.120526	0.0942353	0.0816619	0.0550365
21.6	0.121469	0.0947743	0.0825109	0.0562066
21.8	0.122393	0.0957065	0.0841599	0.0569395
22	0.122492	0.0969664	0.0844499	0.0573686
22.2	0.123818	0.0978322	0.0848725	0.0580121
22.4	0.12435	0.0988398	0.0850928	0.0583234
22.6	0.124617	0.0999995	0.0851116	0.0586843
22.8	0.125031	0.0999599	0.0857344	0.0587005
23	0.126176	0.101035	0.086671	0.0586878
23.2	0.126628	0.101769	0.0871191	0.0589775
23.4	0.126446	0.101868	0.0872743	0.0591962
23.6	0.127634	0.102156	0.0865542	0.0594459
23.8	0.127987	0.102578	0.0871315	0.0590738
24	0.128601	0.10348	0.0872955	0.0598986
24.2	0.128876	0.104201	0.0873052	0.0602939
24.4	0.129627	0.104817	0.0880017	0.0604223
24.6	0.129859	0.10451	0.088359	0.0602749
24.8	0.130474	0.105643	0.0897372	0.0616467
25	0.130753	0.105253	0.0900027	0.0619858
25.2	0.131549	0.105592	0.0906496	0.062828
25.4	0.132391	0.105435	0.0913434	0.0631022
25.6	0.132277	0.105232	0.0915988	0.0632623
25.8	0.132301	0.10564	0.09209	0.063405
26	0.132445	0.105713	0.0920578	0.0629508
26.2	0.132687	0.10619	0.0925838	0.0629473
26.4	0.132854	0.106724	0.0923141	0.0630271
26.6	0.133194	0.107079	0.0928633	0.0632129
26.8	0.133275	0.107043	0.0932615	0.062801
27	0.13429	0.107685	0.0934148	0.0631789
27.2	0.135063	0.108167	0.093622	0.0632968
27.4	0.136258	0.109254	0.0946725	0.0640247
27.6	0.137801	0.110737	0.0954068	0.064643
27.8	0.1384	0.111907	0.096895	0.0647267
28	0.139635	0.11266	0.0972768	0.0657205
28.2	0.140638	0.113426	0.0984102	0.0664144
28.4	0.141867	0.113564	0.0996112	0.0666911
28.6	0.143253	0.114287	0.100871	0.0675287
28.8	0.143959	0.114947	0.102306	0.0687331
29	0.144434	0.115139	0.102416	0.0685621
29.2	0.145888	0.116238	0.103397	0.0698
29.4	0.145602	0.116106	0.103463	0.0701786
29.6	0.145932	0.116517	0.103338	0.0705062
29.8	0.146294	0.116677	0.10418	0.0712656
30	0.146591	0.117229	0.1044	0.0713878
30.2	0.146757	0.118058	0.104566	0.0720688
30.4	0.146748	0.118387	0.10414	0.0722829
30.6	0.147516	0.11887	0.104744	0.0727352
30.8	0.147582	0.119393	0.104657	0.0725402
31	0.148125	0.120073	0.105302	0.0733974
31.2	0.14813	0.120892	0.106108	0.0736101
31.4	0.14936	0.121641	0.106532	0.0744331
31.6	0.149512	0.121624	0.106695	0.0743301
31.8	0.149854	0.121316	0.106632	0.0736816
32	0.150167	0.121352	0.106616	0.0737495
32.2	0.150969	0.121437	0.107373	0.0738273
32.4	0.151671	0.121258	0.107638	0.0736819
32.6	0.152474	0.12212	0.108289	0.0741362
32.8	0.152666	0.122514	0.108159	0.0744654
33	0.153309	0.1234	0.108502	0.0745496
33.2	0.154696	0.125139	0.109819	0.0756341
33.4	0.154907	0.12575	0.110163	0.0758971
33.6	0.156026	0.126628	0.111062	0.0765117
33.8	0.156752	0.128187	0.112263	0.0774636
34	0.156906	0.129425	0.112771	0.077817
34.2	0.157007	0.129683	0.113628	0.0781675
34.4	0.157791	0.130893	0.114185	0.0784268
34.6	0.158461	0.131462	0.114981	0.0791149
34.8	0.158925	0.131971	0.116014	0.079783
35	0.158939	0.132164	0.116992	0.081117
35.2	0.159523	0.132293	0.117962	0.0818173
35.4	0.160452	0.131879	0.118109	0.082101
35.6	0.16	0.132027	0.118372	0.0824064
35.8	0.159887	0.131268	0.117908	0.0821147
36	0.160093	0.131267	0.118244	0.0822176
36.2	0.160815	0.130736	0.118038	0.0820509
36.4	0.160948	0.130243	0.118017	0.08198
36.6	0.161341	0.130058	0.117882	0.0826754
36.8	0.161961	0.130427	0.118109	0.0833681
37	0.162427	0.130405	0.117878	0.0832202
37.2	0.163063	0.131195	0.118241	0.0828871
37.4	0.163216	0.130977	0.118194	0.0824374
37.6	0.162655	0.130417	0.117194	0.0816328
37.8	0.162359	0.130353	0.117021	0.0813799
38	0.162337	0.130386	0.117568	0.0807815
38.2	0.16267	0.131111	0.117657	0.0805857
38.4	0.162457	0.131751	0.11782	0.0804047
38.6	0.161585	0.131479	0.117595	0.0803073
38.8	0.162212	0.132345	0.118384	0.081199
39	0.162159	0.132555	0.118348	0.0813621
39.2	0.163397	0.133777	0.119007	0.0820767
39.4	0.162998	0.134312	0.118696	0.0821883
39.6	0.163813	0.135552	0.119431	0.0831624
39.8	0.164718	0.136042	0.120063	0.083768
40	0.165529	0.136978	0.120788	0.0839447
40.2	0.166319	0.137325	0.121441	0.0845396
40.4	0.166668	0.138069	0.122798	0.0854843
40.6	0.167766	0.139043	0.1235	0.0867719
40.8	0.168444	0.139411	0.123124	0.0868257
41	0.169616	0.140048	0.123118	0.0872148
41.2	0.170448	0.140777	0.123781	0.0872042
41.4	0.170928	0.141148	0.123798	0.0876736
41.6	0.171512	0.141026	0.123719	0.0878386
41.8	0.172541	0.141903	0.12512	0.0882016
42	0.173763	0.143105	0.126279	0.0882431
42.2	0.173652	0.143848	0.126625	0.0884269
42.4	0.172994	0.143609	0.126134	0.0877426
42.6	0.173596	0.144088	0.126645	0.0880056
42.8	0.174605	0.144644	0.127382	0.0890118
43	0.174678	0.144161	0.126991	0.0889477
43.2	0.175234	0.145317	0.127611	0.0901364
43.4	0.174835	0.145213	0.127946	0.0901116
43.6	0.175717	0.146065	0.128427	0.0911096
43.8	0.175487	0.146117	0.128469	0.0911702
44	0.175073	0.146113	0.128629	0.0899275
44.2	0.174509	0.146385	0.129287	0.0905476
44.4	0.174567	0.146533	0.129568	0.0906709
44.6	0.175339	0.147311	0.129367	0.0910232
44.8	0.175116	0.147476	0.128912	0.0918443
45	0.17645	0.148613	0.130013	0.0934615
45.2	0.176732	0.149117	0.130805	0.0940282
45.4	0.177378	0.149706	0.131167	0.0943563
45.6	0.178472	0.149964	0.132062	0.0948239
45.8	0.179053	0.150048	0.133136	0.0951859
46	0.180555	0.150735	0.134233	0.096105
46.2	0.181166	0.151531	0.134591	0.0963949
46.4	0.181488	0.151821	0.134654	0.0964831
46.6	0.182466	0.151924	0.135515	0.0971019
46.8	0.182327	0.151894	0.135174	0.0975408
47	0.182128	0.151814	0.135164	0.0975341
47.2	0.182432	0.151902	0.135651	0.0976146
47.4	0.181872	0.150758	0.1355	0.0971857
47.6	0.181913	0.151064	0.135243	0.097643
47.8	0.181838	0.151293	0.135415	0.0970635
48	0.181613	0.151572	0.135796	0.0963951
48.2	0.181082	0.151149	0.135692	0.0966142
48.4	0.181162	0.151422	0.135986	0.0969005
48.6	0.181191	0.152272	0.13665	0.097421
48.8	0.181108	0.152408	0.1373	0.0981849
49	0.181835	0.152787	0.137476	0.0983601
49.2	0.182037	0.153098	0.137645	0.0979805
49.4	0.182322	0.15295	0.137438	0.0974416
49.6	0.182762	0.152948	0.13776	0.0977553
49.8	0.182906	0.152171	0.137145	0.0970661
50	0.1827	0.151833	0.136225	0.0963065
50.2	0.182376	0.151871	0.135958	0.0955263
50.4	0.181985	0.151665	0.13554	0.0951324
50.6	0.182584	0.151236	0.135745	0.0951895
50.8	0.182783	0.151264	0.135947	0.0954155
51	0.183564	0.151247	0.136585	0.0959273
51.2	0.183958	0.151149	0.137191	0.0963018
51.4	0.185179	0.151636	0.138551	0.097892
51.6	0.186257	0.152952	0.138727	0.0989186
51.8	0.187336	0.153794	0.139687	0.0994165
52	0.188026	0.154609	0.140499	0.099765
52.2	0.188598	0.155211	0.141276	0.100653
52.4	0.189816	0.156306	0.142394	0.101976
52.6	0.190958	0.157901	0.143473	0.102823
52.8	0.191505	0.15938	0.143353	0.103227
53	0.191141	0.159869	0.142946	0.102953
53.2	0.19135	0.160431	0.143032	0.102703
53.4	0.191038	0.160503	0.143138	0.102205
53.6	0.191275	0.160522	0.142994	0.101912
53.8	0.191138	0.15989	0.14276	0.101287
54	0.190626	0.15956	0.143245	0.101111
54.2	0.190657	0.160551	0.143862	0.101573
54.4	0.190815	0.160807	0.144328	0.1023
54.6	0.190794	0.160593	0.144856	0.102297
54.8	0.190989	0.160909	0.145066	0.102566
55	0.191199	0.161515	0.145855	0.103224
55.2	0.191157	0.161681	0.146629	0.103812
55.4	0.19157	0.161531	0.146926	0.104432
55.6	0.191321	0.161372	0.145933	0.103905
55.8	0.192093	0.162102	0.146139	0.104016
56	0.192583	0.162912	0.146351	0.104282
56.2	0.193346	0.163252	0.146605	0.105824
56.4	0.194123	0.163378	0.146446	0.105784
56.6	0.194057	0.164129	0.14616	0.105741
56.8	0.194069	0.16377	0.145492	0.105057
57	0.194529	0.16368	0.145632	0.105157
57.2	0.195482	0.163712	0.145598	0.105802
57.4	0.196012	0.163813	0.146038	0.105955
57.6	0.196396	0.163023	0.145453	0.106034
57.8	0.196586	0.163333	0.145797	0.106572
58	0.196768	0.163701	0.14566	0.106238
58.2	0.196992	0.164229	0.146038	0.106354
58.4	0.19751	0.164815	0.146041	0.106224
58.6	0.197444	0.164965	0.147038	0.105536
58.8	0.197435	0.165857	0.147652	0.105887
59	0.196987	0.166427	0.148192	0.106252
59.2	0.197223	0.166306	0.148285	0.106209
59.4	0.19712	0.166156	0.148387	0.10637
59.6	0.197713	0.167092	0.148729	0.107098
59.8	0.198548	0.168562	0.150121	0.10764
60	0.198487	0.168268	0.150914	0.107605
60.2	0.199074	0.168475	0.151642	0.108408
60.4	0.199747	0.16862	0.152903	0.108333
60.6	0.200002	0.169456	0.15421	0.10913
60.8	0.200735	0.169193	0.154879	0.109592
61	0.200875	0.169465	0.155159	0.110116
61.2	0.200729	0.169256	0.155245	0.110694
61.4	0.200391	0.168914	0.155431	0.110927
61.6	0.200327	0.168711	0.154996	0.110815
61.8	0.200299	0.169331	0.154497	0.110462
62	0.200958	0.169446	0.154268	0.110044
62.2	0.201295	0.169875	0.154531	0.110062
62.4	0.201237	0.169909	0.153535	0.109619
62.6	0.200958	0.170231	0.154185	0.109621
62.8	0.200643	0.170866	0.153412	0.109924
63	0.200994	0.171383	0.153713	0.110393
63.2	0.201669	0.171388	0.153712	0.110289
63.4	0.202163	0.172469	0.154058	0.111064
63.6	0.202602	0.173362	0.15396	0.111563
63.8	0.202768	0.173598	0.15467	0.11099
64	0.203221	0.173467	0.155104	0.111186
64.2	0.20417	0.17487	0.156065	0.112514
64.4	0.204527	0.17543	0.157256	0.112947
64.6	0.2049	0.175696	0.158052	0.113449
64.8	0.205025	0.175364	0.158109	0.113389
65	0.204815	0.175038	0.158283	0.113597
65.2	0.205161	0.175262	0.158387	0.113998
65.4	0.204768	0.174731	0.158388	0.114106
65.6	0.204475	0.17478	0.157923	0.114101
65.8	0.204504	0.174274	0.156878	0.113766
66	0.205515	0.174671	0.156999	0.114612
66.2	0.205253	0.17482	0.156597	0.114777
66.4	0.205232	0.174863	0.15615	0.114962
66.6	0.204941	0.175706	0.156533	0.11534
66.8	0.20454	0.176128	0.156762	0.115354
67	0.204844	0.176838	0.15744	0.115526
67.2	0.205569	0.178038	0.157759	0.116105
67.4	0.205879	0.17897	0.158086	0.116471
67.6	0.206105	0.178944	0.158494	0.116601
67.8	0.206544	0.178985	0.158738	0.116597
68	0.207116	0.178922	0.159334	0.117266
68.2	0.206605	0.17903	0.159366	0.11743
68.4	0.206508	0.177974	0.159639	0.116968
68.6	0.207383	0.177908	0.160416	0.117452
68.8	0.207429	0.177674	0.160343	0.117775
69	0.208207	0.177522	0.160855	0.118555
69.2	0.207774	0.177044	0.160833	0.118005
69.4	0.20695	0.176266	0.160284	0.118047
69.6	0.207289	0.176288	0.160369	0.118142
69.8	0.208198	0.176323	0.160247	0.118024
70	0.208375	0.176853	0.160256	0.118455
70.2	0.208242	0.176663	0.159998	0.118331
70.4	0.208033	0.177052	0.160105	0.117498
70.6	0.207919	0.178275	0.160646	0.117767
70.8	0.208175	0.179063	0.161329	0.11746
71	0.208677	0.180187	0.162032	0.11757
71.2	0.208571	0.180726	0.162141	0.117363
71.4	0.208424	0.180644	0.162404	0.11712
71.6	0.209228	0.181014	0.163332	0.117551
71.8	0.209698	0.181404	0.163854	0.117977
72	0.210543	0.181711	0.164968	0.118789
72.2	0.211052	0.182105	0.165419	0.11884
72.4	0.211885	0.183039	0.165525	0.118878
72.6	0.213283	0.184674	0.166368	0.119615
72.8	0.213791	0.185433	0.166762	0.120039
73	0.214421	0.185432	0.167143	0.119775
73.2	0.214404	0.185523	0.167322	0.119213
73.4	0.215495	0.186058	0.167834	0.120169
73.6	0.216155	0.186131	0.168497	0.120532
73.8	0.217128	0.186742	0.169275	0.121298
74	0.216863	0.186316	0.168902	0.122011
74.2	0.216582	0.186059	0.168942	0.121639
74.4	0.216472	0.186197	0.169365	0.121232
74.6	0.217132	0.186749	0.169797	0.12254
74.8	0.216756	0.186234	0.169651	0.122377
75	0.216596	0.186314	0.169657	0.123074
75.2	0.216508	0.186006	0.169817	0.12341
75.4	0.217133	0.186594	0.170005	0.124968
75.6	0.217628	0.186764	0.170343	0.125827
75.8	0.218115	0.186691	0.170027	0.125676
76	0.218579	0.186841	0.169242	0.12592
76.2	0.218089	0.186669	0.168144	0.124853
76.4	0.218139	0.187302	0.167428	0.124767
76.6	0.218929	0.188166	0.167666	0.125234
76.8	0.218947	0.188095	0.167084	0.12527
77	0.219242	0.187829	0.166619	0.124994
77.2	0.219648	0.188193	0.167063	0.125248
77.4	0.219848	0.18806	0.167579	0.125206
77.6	0.219161	0.187538	0.167588	0.124286
77.8	0.21914	0.18781	0.168029	0.124035
78	0.218293	0.187839	0.167754	0.123697
78.2	0.218123	0.18819	0.168689	0.123155
78.4	0.218232	0.188056	0.168129	0.123079
78.6	0.218805	0.188651	0.168906	0.123235
78.8	0.219081	0.189345	0.169553	0.123363
79	0.219967	0.190275	0.17114	0.123973
79.2	0.219605	0.19065	0.17161	0.123851
79.4	0.220253	0.190676	0.1718	0.12459
79.6	0.22051	0.190238	0.172112	0.124515
79.8	0.22112	0.190215	0.17248	0.124586
80	0.220805	0.190147	0.172564	0.124754
80.2	0.221005	0.190191	0.172896	0.125154
80.4	0.222269	0.191226	0.173818	0.126326
80.6	0.222451	0.192077	0.173641	0.126068
80.8	0.22202	0.191266	0.173218	0.125624
81	0.222056	0.191196	0.173171	0.125662
81.2	0.2219	0.190507	0.173234	0.125084
81.4	0.221735	0.19031	0.173229	0.124775
81.6	0.220934	0.190331	0.173224	0.125173
81.8	0.221095	0.191347	0.173295	0.126297
82	0.220744	0.191397	0.173539	0.126844
82.2	0.221049	0.191558	0.173777	0.127079
82.4	0.220662	0.19159	0.173497	0.127231
82.6	0.221292	0.192725	0.174956	0.127804
82.8	0.220907	0.193267	0.17476	0.128398
83	0.221491	0.194243	0.175804	0.129689
83.2	0.221781	0.194349	0.17537	0.130188
83.4	0.222617	0.194526	0.175861	0.131043
83.6	0.223103	0.195019	0.176311	0.131767
83.8	0.223924	0.195843	0.176653	0.132178
84	0.22363	0.196045	0.176844	0.131583
84.2	0.224554	0.197234	0.17743	0.132366
84.4	0.224727	0.197674	0.177067	0.132035
84.6	0.224616	0.198081	0.176421	0.131829
84.8	0.224585	0.197137	0.176355	0.132005
85	0.224333	0.19723	0.175788	0.132324
85.2	0.224369	0.197337	0.176249	0.132221
85.4	0.224632	0.197543	0.176578	0.132473
85.6	0.224329	0.198021	0.176844	0.132316
85.8	0.224675	0.198352	0.177212	0.132072
86	0.224296	0.197611	0.177711	0.131038
86.2	0.224806	0.198676	0.178599	0.131075
86.4	0.224402	0.199148	0.178289	0.131225
86.6	0.224967	0.199474	0.178658	0.131019
86.8	0.224911	0.199229	0.178372	0.130286
87	0.226142	0.199945	0.17943	0.13059
87.2	0.226679	0.199899	0.1799	0.130362
87.4	0.227413	0.200477	0.181089	0.130383
87.6	0.227636	0.199866	0.181271	0.130031
87.8	0.227657	0.199884	0.181064	0.129835
88	0.22754	0.199888	0.181367	0.129583
88.2	0.228116	0.200217	0.181121	0.130484
88.4	0.227701	0.199844	0.181018	0.130785
88.6	0.227949	0.199428	0.1813	0.131091
88.8	0.228062	0.198573	0.181542	0.131468
89	0.2278	0.198969	0.181369	0.132537
89.2	0.228205	0.199191	0.181837	0.13221
89.4	0.228766	0.199455	0.181962	0.132631
89.6	0.229225	0.200163	0.181932	0.132411
89.8	0.22958	0.20042	0.182288	0.132835
90	0.229678	0.20027	0.182307	0.133242
90.2	0.229309	0.200675	0.181948	0.133832
90.4	0.229233	0.200903	0.181434	0.133908
90.6	0.229451	0.201536	0.182473	0.133765
90.8	0.230306	0.202435	0.183214	0.133871
91	0.230283	0.202376	0.183558	0.133915
91.2	0.230966	0.202291	0.183933	0.13404
91.4	0.231572	0.202439	0.183433	0.134102
91.6	0.231343	0.201984	0.182676	0.134239
91.8	0.231818	0.20226	0.183086	0.134742
92	0.232142	0.202374	0.183314	0.1346
92.2	0.232681	0.202425	0.183861	0.135182
92.4	0.2327	0.202198	0.184553	0.135122
92.6	0.233015	0.202131	0.184296	0.134754
92.8	0.232986	0.202095	0.184017	0.135637
93	0.232655	0.201963	0.184047	0.136008
93.2	0.232517	0.201673	0.183773	0.135431
93.4	0.233319	0.202173	0.184384	0.136504
93.6	0.23366	0.202508	0.184147	0.1366
93.8	0.233179	0.202674	0.184562	0.137613
94	0.232636	0.202813	0.184793	0.137401
94.2	0.232735	0.203627	0.185224	0.137665
94.4	0.233188	0.203792	0.18594	0.13808
94.6	0.233456	0.204589	0.186952	0.138344
94.8	0.23367	0.204517	0.186973	0.138324
95	0.233251	0.204017	0.186601	0.138122
95.2	0.233786	0.204208	0.186596	0.13877
95.4	0.234354	0.204282	0.186014	0.139403
95.6	0.234566	0.205043	0.186179	0.139864
95.8	0.234924	0.205251	0.187141	0.139714
96	0.235492	0.206128	0.188062	0.139867
96.2	0.236519	0.20649	0.188809	0.140085
96.4	0.236456	0.206323	0.187965	0.139227
96.6	0.236409	0.206635	0.188051	0.139378
96.8	0.236193	0.206714	0.188244	0.140112
97	0.235793	0.20646	0.187831	0.139461
97.2	0.234958	0.20576	0.187079	0.138343
97.4	0.235426	0.206203	0.187534	0.138509
97.6	0.23536	0.207237	0.187612	0.138606
97.8	0.235108	0.20792	0.188646	0.139134
98	0.23502	0.209017	0.189048	0.138508
98.2	0.235206	0.208615	0.189263	0.139093
98.4	0.233982	0.207739	0.188956	0.139157
98.6	0.234341	0.207908	0.189147	0.139666
98.8	0.234888	0.208184	0.189245	0.140338
99	0.235444	0.208392	0.18957	0.140915
99.2	0.235648	0.208404	0.189932	0.141762
99.4	0.23651	0.208238	0.189867	0.141885
99.6	0.236628	0.209014	0.190411	0.142109
99.8	0.23748	0.208494	0.191314	0.141669
100	0.23859	0.208869	0.191589	0.142194
100.2	0.239838	0.209017	0.192168	0.142712
100.4	0.239891	0.208563	0.191321	0.142218
100.6	0.239925	0.208562	0.192163	0.14219
100.8	0.239739	0.208346	0.191817	0.141953
101	0.239244	0.206901	0.190784	0.140714
101.2	0.239215	0.206347	0.191168	0.139809
101.4	0.239416	0.206924	0.19191	0.140049
101.6	0.239193	0.207647	0.192007	0.140096
101.8	0.23865	0.207651	0.19211	0.139648
102	0.238282	0.207505	0.191427	0.139036
102.2	0.237638	0.206402	0.190566	0.139558
102.4	0.236529	0.206543	0.18964	0.139341
102.6	0.237019	0.206782	0.189349	0.140142
102.8	0.237226	0.206875	0.188919	0.140213
103	0.236491	0.206449	0.188855	0.140114
103.2	0.236276	0.206154	0.188656	0.140147
103.4	0.23672	0.206846	0.188402	0.140119
103.6	0.236947	0.208147	0.188934	0.140592
103.8	0.237812	0.208869	0.189594	0.141246
104	0.238639	0.210277	0.190267	0.142986
104.2	0.239438	0.210748	0.191211	0.143923
104.4	0.23948	0.211201	0.191304	0.144499
104.6	0.239674	0.21135	0.191671	0.145379
104.8	0.239405	0.211525	0.192139	0.146423
105	0.239928	0.211758	0.192572	0.146731
105.2	0.240366	0.212628	0.193742	0.147194
105.4	0.240701	0.212696	0.193932	0.14765
105.6	0.241034	0.213036	0.193899	0.147911
105.8	0.24176	0.213195	0.194072	0.14816
106	0.242109	0.213439	0.193707	0.148189
106.2	0.241894	0.213639	0.194019	0.148472
106.4	0.242348	0.21367	0.193617	0.147598
106.6	0.243067	0.213315	0.193739	0.148017
106.8	0.243562	0.212822	0.194057	0.147818
107	0.244011	0.212836	0.195193	0.147578
107.2	0.244706	0.21332	0.19534	0.147079
107.4	0.245919	0.214531	0.196496	0.147221
107.6	0.246146	0.214801	0.197116	0.147441
107.8	0.246412	0.21501	0.197724	0.14792
108	0.246766	0.215202	0.198072	0.148596
108.2	0.246872	0.214908	0.198096	0.148917
108.4	0.246162	0.214843	0.197729	0.148975
108.6	0.245167	0.214878	0.196799	0.149324
108.8	0.244627	0.215065	0.19649	0.149065
109	0.245199	0.215338	0.195867	0.148987
109.2	0.244818	0.215458	0.195133	0.148567
109.4	0.244486	0.214798	0.193988	0.147951
109.6	0.244643	0.215509	0.193934	0.148064
109.8	0.244551	0.21566	0.193608	0.147535
110	0.244907	0.215952	0.193288	0.146981
110.2	0.245212	0.215505	0.19373	0.147112
110.4	0.245786	0.21515	0.193316	0.146709
110.6	0.245161	0.214565	0.193072	0.146458
110.8	0.245686	0.21484	0.193557	0.146644
111	0.246641	0.215445	0.194667	0.147269
111.2	0.246735	0.216039	0.195372	0.147691
111.4	0.246433	0.21618	0.195495	0.148044
111.6	0.246025	0.21622	0.196029	0.148443
111.8	0.245849	0.216479	0.196994	0.149097
112	0.245275	0.216441	0.197614	0.149441
112.2	0.244493	0.2163	0.197726	0.149754
112.4	0.24341	0.216654	0.197966	0.149387
112.6	0.242741	0.217053	0.19805	0.15002
112.8	0.243348	0.217014	0.197765	0.150059
113	0.242863	0.2171	0.197726	0.150118
113.2	0.242067	0.21755	0.197932	0.14985
113.4	0.241826	0.217677	0.198288	0.149978
113.6	0.242614	0.21788	0.199105	0.150235
113.8	0.243266	0.217861	0.199405	0.150505
114	0.243962	0.218063	0.199701	0.150923
114.2	0.24491	0.218037	0.199856	0.151051
114.4	0.245711	0.218245	0.199719	0.151248
114.6	0.246175	0.218727	0.199433	0.151521
114.8	0.24803	0.219622	0.200231	0.152669
115	0.248881	0.220422	0.20078	0.153323
115.2	0.248441	0.220964	0.200906	0.153405
115.4	0.247937	0.221076	0.200396	0.153389
115.6	0.248445	0.221201	0.200933	0.153754
115.8	0.248571	0.221121	0.200841	0.153612
116	0.248444	0.220617	0.20136	0.153457
116.2	0.248102	0.220843	0.201258	0.153423
116.4	0.248252	0.221161	0.20171	0.15368
116.6	0.248201	0.220918	0.201257	0.153944
116.8	0.248576	0.221241	0.200961	0.153989
117	0.248015	0.221074	0.201017	0.153914
117.2	0.247969	0.220585	0.201234	0.153381
117.4	0.248355	0.220192	0.201092	0.15295
117.6	0.249039	0.219284	0.201554	0.152891
117.8	0.249942	0.219752	0.202449	0.153047
118	0.250232	0.21978	0.202713	0.152843
118.2	0.25114	0.220186	0.20249	0.152482
118.4	0.251224	0.220461	0.202536	0.151966
118.6	0.251681	0.221098	0.203046	0.152151
118.8	0.252476	0.221843	0.203828	0.152655
119	0.252639	0.222829	0.204635	0.152989
119.2	0.252235	0.223201	0.205367	0.153414
119.4	0.252348	0.222736	0.20576	0.153721
119.6	0.253273	0.222201	0.205791	0.154152
119.8	0.252909	0.222346	0.206014	0.15384
120	0.252905	0.222752	0.207005	0.154401
120.2	0.252708	0.223836	0.206839	0.15482
120.4	0.252607	0.223917	0.206944	0.155576
120.6	0.252519	0.223913	0.206463	0.155487
120.8	0.252359	0.224175	0.205951	0.155348
121	0.252335	0.223898	0.205691	0.155222
121.2	0.252226	0.223523	0.205337	0.155172
121.4	0.252532	0.223145	0.205642	0.155512
121.6	0.252492	0.223147	0.205751	0.155572
121.8	0.252738	0.223789	0.206114	0.155978
122	0.25177	0.223272	0.205499	0.156248
122.2	0.250925	0.22344	0.204354	0.155396
122.4	0.250923	0.223685	0.204428	0.155154
122.6	0.251151	0.224246	0.204763	0.156053
122.8	0.250903	0.224247	0.204469	0.155985
123	0.25058	0.224723	0.204473	0.156127
123.2	0.250361	0.224248	0.203805	0.156222
123.4	0.250918	0.224233	0.203861	0.15653
123.6	0.251173	0.224296	0.203648	0.155935
123.8	0.250976	0.22522	0.204413	0.155778
124	0.251957	0.225579	0.205455	0.156064
124.2	0.252686	0.226071	0.206032	0.156643
124.4	0.253001	0.226182	0.206401	0.157082
124.6	0.254856	0.227191	0.207144	0.157585
124.8	0.255031	0.227533	0.207094	0.157232
125	0.255881	0.227805	0.207966	0.157378
125.2	0.256589	0.227432	0.208149	0.157599
125.4	0.256989	0.227776	0.209176	0.157584
125.6	0.256759	0.228425	0.209022	0.157276
125.8	0.25577	0.227458	0.208897	0.15704
126	0.255044	0.226683	0.208472	0.156446
126.2	0.254709	0.226553	0.20811	0.155278
126.4	0.254626	0.227006	0.208502	0.155444
126.6	0.254165	0.227392	0.20855	0.155388
126.8	0.253376	0.22722	0.207621	0.154899
127	0.253275	0.227699	0.207675	0.155235
127.2	0.253421	0.22705	0.207398	0.155363
127.4	0.253675	0.227194	0.207554	0.155492
127.6	0.252828	0.226402	0.206828	0.154776
127.8	0.252636	0.226236	0.207325	0.15584
128	0.253025	0.225909	0.207469	0.156705
128.2	0.253634	0.226002	0.207693	0.157687
128.4	0.253874	0.22616	0.207542	0.158257
128.6	0.255341	0.227369	0.208495	0.160103
128.8	0.254861	0.226733	0.207916	0.159262
129	0.255326	0.226613	0.208232	0.15964
129.2	0.255146	0.226116	0.207679	0.159678
129.4	0.254887	0.2265	0.207812	0.159464
129.6	0.254258	0.226132	0.207344	0.158664
129.8	0.25487	0.226334	0.207844	0.158795
130	0.256045	0.227088	0.208681	0.158838
130.2	0.256484	0.227584	0.209283	0.158611
130.4	0.256972	0.228717	0.209997	0.158699
130.6	0.257316	0.228999	0.21099	0.158583
130.8	0.257455	0.229028	0.211028	0.158721
131	0.258316	0.229473	0.211732	0.159459
131.2	0.258597	0.229818	0.212175	0.159817
131.4	0.258651	0.230136	0.212046	0.159306
131.6	0.258845	0.229909	0.212428	0.15912
131.8	0.258867	0.229831	0.212981	0.159816
132	0.259568	0.230338	0.213324	0.160781
132.2	0.259447	0.230738	0.213625	0.161147
132.4	0.259814	0.23175	0.214301	0.162265
132.6	0.260371	0.23297	0.215009	0.163789
132.8	0.259783	0.231593	0.213831	0.163108
133	0.259513	0.231142	0.213481	0.163342
133.2	0.259139	0.230609	0.212925	0.163294
133.4	0.259177	0.231004	0.212804	0.162658
133.6	0.259659	0.231662	0.213011	0.162505
133.8	0.260388	0.232132	0.213532	0.163157
134	0.259884	0.23126	0.212656	0.16259
134.2	0.259721	0.230999	0.211885	0.162552
134.4	0.259508	0.231464	0.212541	0.16274
134.6	0.258913	0.230701	0.212428	0.162892
134.8	0.258903	0.231284	0.21223	0.163067
135	0.25913	0.231665	0.212165	0.163434
135.2	0.259147	0.23217	0.212625	0.163419
135.4	0.259485	0.23227	0.212925	0.16288
135.6	0.259569	0.232698	0.213291	0.163073
135.8	0.259584	0.232734	0.213418	0.163435
136	0.260274	0.234049	0.214209	0.163839
136.2	0.260249	0.234765	0.215183	0.164259
136.4	0.261101	0.235799	0.215789	0.164514
136.6	0.261127	0.235547	0.215552	0.164735
136.8	0.26136	0.235158	0.215664	0.164831
137	0.261541	0.235726	0.216831	0.164841
137.2	0.261442	0.235872	0.21708	0.165352
137.4	0.261164	0.236152	0.216893	0.165371
137.6	0.261093	0.235816	0.21721	0.166008
137.8	0.261132	0.235689	0.217847	0.167006
138	0.260685	0.23541	0.217201	0.167501
138.2	0.260412	0.235279	0.216981	0.167542
138.4	0.260114	0.234912	0.216831	0.167804
138.6	0.259558	0.233826	0.216493	0.167132
138.8	0.259469	0.233927	0.216113	0.166679
139	0.259313	0.233791	0.216051	0.166832
139.2	0.259529	0.233736	0.216495	0.166311
139.4	0.259792	0.233959	0.216505	0.16607
139.6	0.259894	0.233458	0.215385	0.165401
139.8	0.260354	0.233934	0.215423	0.165043
140	0.260479	0.234682	0.215522	0.164686
140.2	0.260649	0.234616	0.215324	0.164083
140.4	0.26104	0.235118	0.215285	0.163398
140.6	0.262029	0.235014	0.216215	0.163775
140.8	0.262535	0.235839	0.21728	0.164047
141	0.262858	0.236636	0.218235	0.16432
141.2	0.262977	0.236728	0.218245	0.164981
141.4	0.263132	0.236514	0.217898	0.165003
141.6	0.264522	0.236893	0.218833	0.166009
141.8	0.265082	0.237255	0.219266	0.166535
142	0.264155	0.236409	0.218553	0.167006
142.2	0.263972	0.235876	0.218344	0.166648
142.4	0.264258	0.235926	0.218182	0.166916
142.6	0.263723	0.235696	0.218687	0.166303
142.8	0.263439	0.23614	0.21866	0.166392
143	0.26349	0.236854	0.219248	0.166798
143.2	0.263428	0.236759	0.219181	0.166775
143.4	0.262888	0.237392	0.218669	0.16749
143.6	0.262743	0.237462	0.218073	0.167684
143.8	0.26274	0.238707	0.218339	0.168079
144	0.262795	0.23891	0.218257	0.168109
144.2	0.26279	0.23925	0.218122	0.167913
144.4	0.26271	0.239618	0.218411	0.167916
144.6	0.263165	0.23964	0.218576	0.16752
144.8	0.262863	0.239977	0.218748	0.167667
145	0.262718	0.239991	0.218771	0.167749
145.2	0.262922	0.239625	0.218817	0.167934
145.4	0.263193	0.240029	0.218602	0.167584
145.6	0.263503	0.239803	0.218829	0.167658
145.8	0.26304	0.239545	0.218961	0.16775
146	0.26295	0.239643	0.219781	0.167846
146.2	0.263303	0.24036	0.219512	0.167761
146.4	0.262927	0.239981	0.218902	0.167363
146.6	0.263535	0.240001	0.219844	0.167201
146.8	0.263473	0.240315	0.219889	0.166968
147	0.263906	0.240509	0.220484	0.166995
147.2	0.26376	0.240261	0.220317	0.166842
147.4	0.264172	0.241081	0.220781	0.167569
147.6	0.264858	0.241131	0.221161	0.168054
147.8	0.265455	0.241283	0.220991	0.167464
148	0.265378	0.240952	0.221072	0.167004
148.2	0.265325	0.24084	0.220952	0.166628
148.4	0.265246	0.240244	0.220427	0.166061
148.6	0.265294	0.24	0.220011	0.166677
148.8	0.265537	0.240079	0.220119	0.167304
149	0.265298	0.240208	0.220408	0.167505
149.2	0.26553	0.241255	0.220597	0.168148
149.4	0.265468	0.242223	0.220668	0.16771
149.6	0.265318	0.241427	0.22055	0.167576
149.8	0.265892	0.242158	0.221129	0.168331
150	0.265751	0.242671	0.221595	0.168475
150.2	0.266207	0.242782	0.220665	0.169343
150.4	0.265796	0.242532	0.220653	0.169581
150.6	0.266641	0.243113	0.222049	0.169802
150.8	0.26674	0.243092	0.22219	0.170115
151	0.266756	0.243092	0.223075	0.170212
151.2	0.266755	0.243075	0.223419	0.170817
151.4	0.267138	0.242514	0.223959	0.171443
151.6	0.26798	0.242242	0.224791	0.171711
151.8	0.268395	0.241987	0.224564	0.171145
152	0.268494	0.241813	0.224816	0.171779
152.2	0.268628	0.242677	0.224651	0.171761
152.4	0.268484	0.242064	0.224294	0.171873
152.6	0.268128	0.242394	0.224426	0.172002
152.8	0.268008	0.242623	0.224722	0.171602
153	0.267227	0.242812	0.22509	0.171096
153.2	0.267135	0.242854	0.224605	0.17059
153.4	0.266948	0.24296	0.22451	0.169761
153.6	0.267329	0.243355	0.224942	0.170326
153.8	0.26685	0.243435	0.224309	0.170227
154	0.266859	0.243422	0.22425	0.170369
154.2	0.267609	0.243388	0.224028	0.17094
154.4	0.267437	0.243837	0.224245	0.171777
154.6	0.268007	0.243879	0.22516	0.172778
154.8	0.268159	0.243893	0.225128	0.173165
155	0.26723	0.243578	0.224932	0.17265
155.2	0.267653	0.243531	0.225399	0.173151
155.4	0.268205	0.243002	0.225012	0.173432
155.6	0.2689	0.244146	0.225335	0.173933
155.8	0.269096	0.24477	0.225113	0.174175
156	0.269101	0.245451	0.225102	0.174874
156.2	0.268999	0.246032	0.225042	0.174128
156.4	0.268883	0.245443	0.224993	0.173559
156.6	0.268441	0.245879	0.224967	0.173026
156.8	0.268565	0.245366	0.224645	0.172334
157	0.268085	0.245196	0.224324	0.171223
157.2	0.268481	0.245024	0.223861	0.170857
157.4	0.268113	0.245015	0.223442	0.169955
157.6	0.268675	0.244862	0.223627	0.170508
157.8	0.268425	0.243152	0.222616	0.17009
158	0.269274	0.243207	0.223213	0.170485
158.2	0.269554	0.243621	0.223458	0.170826
158.4	0.269621	0.243844	0.223701	0.171279
158.6	0.269708	0.2434	0.223682	0.171135
158.8	0.269416	0.242915	0.222986	0.170194
159	0.268972	0.243214	0.223273	0.170561
159.2	0.269734	0.244077	0.223896	0.171401
159.4	0.269809	0.244431	0.224193	0.172415
159.6	0.269878	0.245494	0.224773	0.172885
159.8	0.270002	0.245427	0.225063	0.173664
160	0.269806	0.245281	0.225139	0.173451
160.2	0.269939	0.245311	0.225446	0.173153
160.4	0.269709	0.244991	0.225151	0.172895
160.6	0.269689	0.24533	0.225311	0.173595
160.8	0.270002	0.245704	0.225931	0.173784
161	0.269503	0.245473	0.22574	0.173698
161.2	0.270437	0.24571	0.226221	0.173849
161.4	0.270688	0.245956	0.22683	0.174063
161.6	0.271664	0.246204	0.227296	0.174736
161.8	0.272051	0.246019	0.227327	0.175053
162	0.272248	0.246969	0.227902	0.175648
162.2	0.272606	0.247935	0.228423	0.176068
162.4	0.273277	0.248343	0.229136	0.176388
162.6	0.273697	0.248743	0.229573	0.177261
162.8	0.273397	0.248942	0.229764	0.177914
163	0.272914	0.249475	0.23068	0.177904
163.2	0.273259	0.249776	0.23059	0.177647
163.4	0.272567	0.249099	0.230672	0.17733
163.6	0.272379	0.249311	0.230292	0.176501
163.8	0.271806	0.248129	0.230047	0.17586
164	0.271542	0.248087	0.230051	0.175019
164.2	0.271016	0.24727	0.229218	0.174319
164.4	0.271046	0.247072	0.229113	0.174134
164.6	0.270869	0.24744	0.229231	0.174304
164.8	0.270742	0.247226	0.229071	0.173648
165	0.270452	0.246012	0.228171	0.17302
165.2	0.271573	0.246717	0.228434	0.173029
165.4	0.272126	0.247008	0.228481	0.173414
165.6	0.272701	0.247583	0.229179	0.173618
165.8	0.273321	0.248342	0.229969	0.174717
166	0.273972	0.249127	0.231032	0.175506
166.2	0.275329	0.250876	0.231538	0.175915
166.4	0.275716	0.251772	0.231976	0.176497
166.6	0.275888	0.251727	0.231831	0.177238
166.8	0.27505	0.251599	0.23131	0.176803
167	0.27439	0.251681	0.23112	0.176288
167.2	0.274099	0.251683	0.230171	0.176088
167.4	0.273498	0.250928	0.230076	0.175582
167.6	0.272964	0.25119	0.229733	0.175462
167.8	0.27232	0.250516	0.229751	0.175254
168	0.272343	0.250235	0.229624	0.175302
168.2	0.272307	0.249841	0.229631	0.175498
168.4	0.273035	0.250019	0.229968	0.176456
168.6	0.272191	0.249504	0.228994	0.176123
168.8	0.272314	0.248961	0.228439	0.176677
169	0.272571	0.248565	0.228394	0.177363
169.2	0.273296	0.248952	0.228921	0.178255
169.4	0.274011	0.24947	0.229657	0.179159
169.6	0.2741	0.249411	0.229727	0.179357
169.8	0.275181	0.249627	0.229997	0.180005
170	0.275959	0.249484	0.229741	0.179679
170.2	0.277513	0.250777	0.230196	0.180546
170.4	0.277634	0.251163	0.230816	0.181174
170.6	0.277959	0.251194	0.230715	0.181293
170.8	0.27737	0.251852	0.230835	0.181016
171	0.277173	0.252007	0.231436	0.180977
171.2	0.277059	0.251725	0.232045	0.180525
171.4	0.276691	0.251189	0.232456	0.180251
171.6	0.276369	0.251591	0.232819	0.179678
171.8	0.276972	0.252549	0.23421	0.179893
172	0.277542	0.253165	0.235103	0.180214
172.2	0.277656	0.253001	0.235137	0.18016
172.4	0.277092	0.252567	0.234289	0.179326
172.6	0.275929	0.252507	0.233922	0.178465
172.8	0.276079	0.252908	0.234047	0.178772
173	0.276209	0.253019	0.234641	0.17925
173.2	0.276005	0.253151	0.234595	0.179726
173.4	0.275402	0.252996	0.234014	0.179216
173.6	0.275612	0.252043	0.233168	0.178906
173.8	0.275853	0.252055	0.232944	0.17871
174	0.275934	0.25132	0.231753	0.177832
174.2	0.276241	0.252045	0.231625	0.178398
174.4	0.275269	0.251936	0.230456	0.178218
174.6	0.274764	0.251607	0.229322	0.178363
174.8	0.275336	0.251954	0.229639	0.179216
175	0.275089	0.251772	0.229971	0.179722
175.2	0.275582	0.251294	0.22995	0.179857
175.4	0.27587	0.250848	0.229831	0.179983
175.6	0.276937	0.251405	0.23115	0.180371
175.8	0.277649	0.251839	0.232415	0.181554
176	0.27781	0.250989	0.2327	0.181485
176.2	0.277647	0.249382	0.232091	0.180829
176.4	0.277732	0.249229	0.232384	0.181249
176.6	0.278284	0.249511	0.2333	0.181762
176.8	0.27882	0.250486	0.233816	0.182169
177	0.278915	0.250546	0.234543	0.182582
177.2	0.279291	0.250539	0.23407	0.181845
177.4	0.278717	0.24981	0.234199	0.181086
177.6	0.278883	0.249444	0.232955	0.180736
177.8	0.278375	0.249417	0.231953	0.179947
178	0.277699	0.248937	0.231125	0.179685
178.2	0.27713	0.249474	0.231004	0.180295
178.4	0.276292	0.249445	0.231353	0.180629
178.6	0.276645	0.250409	0.232169	0.181883
178.8	0.276768	0.25102	0.233045	0.182837
179	0.276401	0.25108	0.233143	0.182936
179.2	0.276788	0.251103	0.233691	0.183458
179.4	0.277317	0.252033	0.234819	0.183876
179.6	0.2787	0.253142	0.23649	0.184554
179.8	0.279558	0.2537	0.236992	0.185549
180	0.279915	0.254029	0.237593	0.185925
180.2	0.280443	0.253985	0.237775	0.186314
180.4	0.280617	0.254439	0.237711	0.186286
180.6	0.280619	0.255817	0.237431	0.185487
180.8	0.280569	0.256517	0.237674	0.184828
181	0.280381	0.256377	0.237522	0.184014
181.2	0.280835	0.25632	0.236992	0.183753
181.4	0.280512	0.255851	0.236839	0.183689
181.6	0.280327	0.255985	0.235821	0.183405
181.8	0.280369	0.255656	0.235934	0.183359
182	0.279988	0.255678	0.236128	0.183525
182.2	0.279727	0.255311	0.23637	0.183733
182.4	0.279297	0.255214	0.23731	0.184057
182.6	0.279863	0.255664	0.237907	0.184531
182.8	0.279876	0.255013	0.237694	0.184215
183	0.280255	0.255276	0.237775	0.184484
183.2	0.280094	0.255123	0.237587	0.18445
183.4	0.280663	0.25541	0.237348	0.1838
183.6	0.280634	0.254677	0.236913	0.182988
183.8	0.281068	0.254625	0.236785	0.183447
184	0.279962	0.254218	0.236524	0.182721
184.2	0.280191	0.254046	0.236056	0.182406
184.4	0.279656	0.254255	0.235446	0.181723
184.6	0.279435	0.254869	0.235851	0.181631
184.8	0.278736	0.253995	0.236224	0.181302
185	0.278695	0.25339	0.236169	0.180873
185.2	0.279471	0.253048	0.23621	0.181391
185.4	0.279212	0.252702	0.236106	0.181124
185.6	0.278365	0.252154	0.236362	0.181321
185.8	0.278599	0.252021	0.236886	0.182074
186	0.2784	0.252739	0.237792	0.182812
186.2	0.278603	0.252538	0.238107	0.183878
186.4	0.279178	0.253009	0.238407	0.184372
186.6	0.279578	0.253214	0.238285	0.184313
186.8	0.279506	0.25402	0.237619	0.184256
187	0.27868	0.253849	0.236538	0.183652
187.2	0.278404	0.253822	0.235464	0.18322
187.4	0.278997	0.254122	0.235145	0.18284
187.6	0.278946	0.254057	0.23421	0.182389
187.8	0.280288	0.255382	0.234456	0.183471
188	0.280873	0.256433	0.234611	0.184274
188.2	0.281938	0.257089	0.234826	0.185402
188.4	0.28217	0.257595	0.235472	0.186215
188.6	0.28219	0.257368	0.235805	0.18606
188.8	0.282092	0.256945	0.235691	0.186179
189	0.282454	0.256814	0.236397	0.18595
189.2	0.282487	0.2568	0.236901	0.186202
189.4	0.281832	0.256682	0.237159	0.186262
189.6	0.281604	0.256732	0.238236	0.186925
189.8	0.282061	0.257034	0.239791	0.187435
190	0.281689	0.257524	0.240237	0.187364
190.2	0.281799	0.257661	0.240734	0.187789
190.4	0.281782	0.256975	0.241081	0.187197
190.6	0.281076	0.256767	0.240622	0.186246
190.8	0.280407	0.256793	0.239613	0.184736
191	0.28012	0.256026	0.238668	0.183981
191.2	0.280394	0.256362	0.238673	0.184055
191.4	0.280901	0.256156	0.238733	0.183903
191.6	0.280609	0.25667	0.2377	0.183847
191.8	0.280942	0.257297	0.237606	0.184583
192	0.281304	0.257758	0.237621	0.185628
192.2	0.281069	0.257634	0.236784	0.185664
192.4	0.281025	0.258284	0.237444	0.186749
192.6	0.281269	0.258488	0.237339	0.187738
192.8	0.281087	0.258534	0.237454	0.188219
193	0.281159	0.259214	0.238042	0.188385
193.2	0.281194	0.25882	0.237352	0.188689
193.4	0.281654	0.259503	0.237357	0.18894
193.6	0.282248	0.260264	0.237842	0.189504
193.8	0.282843	0.260258	0.238631	0.189502
194	0.283195	0.26069	0.23865	0.189985
194.2	0.283261	0.26059	0.239198	0.190309
194.4	0.283745	0.259704	0.239216	0.189836
194.6	0.28323	0.259879	0.238636	0.188562
194.8	0.283448	0.259756	0.239271	0.189079
195	0.283694	0.260535	0.240155	0.189823
195.2	0.283497	0.260826	0.240648	0.190094
195.4	0.284003	0.26128	0.241424	0.190722
195.6	0.284542	0.262289	0.241403	0.191096
195.8	0.284714	0.262233	0.241642	0.190711
196	0.285262	0.263371	0.242873	0.191693
196.2	0.284901	0.263754	0.242884	0.191596
196.4	0.28499	0.263875	0.243698	0.192494
196.6	0.284702	0.262863	0.243524	0.191992
196.8	0.284106	0.261972	0.243252	0.191112
197	0.284311	0.261875	0.242762	0.190872
197.2	0.284274	0.260688	0.241876	0.190492
197.4	0.284527	0.260558	0.241817	0.190106
197.6	0.284519	0.259983	0.241458	0.189894
197.8	0.284541	0.259149	0.241709	0.189341
198	0.283885	0.258303	0.24107	0.188835
198.2	0.283512	0.257906	0.240717	0.188205
198.4	0.284089	0.258122	0.240918	0.18826
198.6	0.283628	0.258746	0.241105	0.188114
198.8	0.28387	0.259272	0.241679	0.189712
199	0.283768	0.259627	0.241458	0.189905
199.2	0.28407	0.259524	0.241595	0.190483
199.4	0.284544	0.260033	0.241944	0.190781
199.6	0.285235	0.260887	0.241768	0.190937
199.8	0.285	0.261379	0.242274	0.190961
200	0.285175	0.262545	0.242821	0.19195
200.2	0.28535	0.262515	0.241864	0.191403
200.4	0.285394	0.262104	0.241641	0.191221
200.6	0.285326	0.262221	0.241628	0.191683
200.8	0.285666	0.26286	0.241634	0.191949
201	0.285343	0.262508	0.241434	0.191375
201.2	0.285112	0.261767	0.241465	0.191008
201.4	0.284918	0.261361	0.241337	0.190464
201.6	0.284809	0.261549	0.241642	0.190278
201.8	0.284938	0.261457	0.2416	0.189736
202	0.284618	0.260984	0.241579	0.189716
202.2	0.284926	0.260744	0.24159	0.189462
202.4	0.285101	0.260633	0.241986	0.189045
202.6	0.284704	0.260367	0.241546	0.189306
202.8	0.284869	0.26014	0.241519	0.189783
203	0.285356	0.260248	0.242038	0.190166
203.2	0.285172	0.260281	0.242157	0.190472
203.4	0.285311	0.261056	0.242596	0.190872
203.6	0.285749	0.261484	0.242192	0.191185
203.8	0.285815	0.261447	0.242869	0.19168
204	0.285822	0.261884	0.242358	0.191936
204.2	0.285978	0.261786	0.242387	0.19131
204.4	0.28526	0.262264	0.242687	0.191583
204.6	0.285118	0.263402	0.243366	0.191968
204.8	0.284514	0.264123	0.243751	0.191011
205	0.284734	0.264378	0.244259	0.190826
205.2	0.28542	0.264472	0.244621	0.190793
205.4	0.285863	0.265171	0.245118	0.19099
205.6	0.286142	0.266149	0.245216	0.190899
205.8	0.286775	0.266975	0.245598	0.19132
206	0.286816	0.266593	0.245936	0.191556
206.2	0.286575	0.265738	0.245161	0.190612
206.4	0.28706	0.264941	0.24428	0.190951
206.6	0.287435	0.26478	0.243479	0.191762
206.8	0.28739	0.264122	0.243254	0.19133
207	0.287213	0.263338	0.243317	0.191126
207.2	0.286994	0.262359	0.242112	0.190547
207.4	0.287107	0.261827	0.241855	0.190719
207.6	0.286708	0.261038	0.240826	0.190592
207.8	0.286345	0.260152	0.240936	0.19017
208	0.285624	0.259746	0.240053	0.189905
208.2	0.285411	0.259893	0.240647	0.189084
208.4	0.284902	0.260722	0.2412	0.189469
208.6	0.284823	0.261013	0.241963	0.189334
208.8	0.284668	0.261575	0.242713	0.189537
209	0.285776	0.262076	0.24424	0.190767
209.2	0.285777	0.26288	0.244827	0.191132
209.4	0.285748	0.26421	0.24592	0.191513
209.6	0.285857	0.265289	0.24639	0.192325
209.8	0.285781	0.265771	0.247082	0.192923
210	0.285673	0.265394	0.247343	0.193052
210.2	0.285211	0.264773	0.246474	0.192943
210.4	0.285339	0.264037	0.245914	0.192887
210.6	0.285091	0.263733	0.245456	0.192877
210.8	0.2849	0.263093	0.245246	0.192362
211	0.28578	0.262659	0.245675	0.192724
211.2	0.286853	0.263064	0.245094	0.193437
211.4	0.286986	0.263556	0.245343	0.19389
211.6	0.287173	0.264349	0.245544	0.194345
211.8	0.287042	0.263629	0.24501	0.194043
212	0.287276	0.263259	0.245049	0.194455
212.2	0.287561	0.263769	0.245332	0.194961
212.4	0.287287	0.264041	0.245707	0.195918
212.6	0.288113	0.264511	0.246691	0.196814
212.8	0.288413	0.264812	0.247135	0.197163
213	0.288698	0.265007	0.24775	0.19711
213.2	0.288392	0.265123	0.247198	0.196739
213.4	0.287836	0.264485	0.247364	0.195982
213.6	0.287955	0.264914	0.247098	0.196418
213.8	0.288182	0.265366	0.247098	0.195987
214	0.288474	0.266006	0.247675	0.196268
214.2	0.288231	0.265095	0.246998	0.195738
214.4	0.288264	0.265302	0.24654	0.195738
214.6	0.288869	0.265137	0.246147	0.195879
214.8	0.289258	0.264352	0.246429	0.195408
215	0.290214	0.264423	0.246068	0.195314
215.2	0.290075	0.26514	0.245392	0.195138
215.4	0.289999	0.265962	0.245306	0.194977
215.6	0.290442	0.266488	0.245622	0.195353
215.8	0.290847	0.266257	0.24482	0.195803
216	0.291797	0.266896	0.245432	0.19599
216.2	0.291429	0.2681	0.245498	0.196452
216.4	0.291655	0.269088	0.246113	0.196876
216.6	0.291728	0.269136	0.246525	0.196637
216.8	0.291309	0.269053	0.246369	0.196347
217	0.290918	0.269236	0.246387	0.196106
217.2	0.290253	0.268602	0.245704	0.196126
217.4	0.289675	0.26841	0.245971	0.195843
217.6	0.289805	0.269083	0.246029	0.196277
217.8	0.28987	0.269018	0.246416	0.196756
218	0.289216	0.268315	0.247422	0.196818
218.2	0.289171	0.267471	0.247004	0.197014
218.4	0.288622	0.266778	0.246535	0.196733
218.6	0.288413	0.265248	0.246804	0.195997
218.8	0.288115	0.264928	0.246851	0.195549
219	0.288388	0.265593	0.246696	0.195187
219.2	0.287918	0.265239	0.246555	0.194646
219.4	0.288961	0.265549	0.24724	0.194555
219.6	0.289457	0.265856	0.247899	0.194545
219.8	0.289841	0.265889	0.247979	0.19468
220	0.289695	0.265721	0.248245	0.193806
220.2	0.289218	0.266037	0.248522	0.193754
220.4	0.289367	0.266509	0.248613	0.194743
220.6	0.288928	0.266395	0.248066	0.194621
220.8	0.28914	0.266635	0.24807	0.194815
221	0.28921	0.266458	0.247898	0.194223
221.2	0.288941	0.266062	0.247521	0.194038
221.4	0.289714	0.266535	0.248592	0.194605
221.6	0.289864	0.266965	0.248261	0.195159
221.8	0.290239	0.267449	0.24849	0.195708
222	0.290092	0.267507	0.248482	0.19576
222.2	0.290716	0.267943	0.247948	0.197047
222.4	0.290402	0.268197	0.248141	0.197386
222.6	0.290916	0.268681	0.248724	0.198108
222.8	0.290666	0.26963	0.249127	0.198278
223	0.290822	0.269232	0.249132	0.198674
223.2	0.29052	0.268455	0.248611	0.197737
223.4	0.290346	0.268852	0.248463	0.19762
223.6	0.290149	0.269306	0.248138	0.197917
223.8	0.29023	0.269616	0.247809	0.198454
224	0.290563	0.270296	0.247414	0.19913
224.2	0.29069	0.270723	0.247528	0.199691
224.4	0.290565	0.271481	0.247472	0.200609
224.6	0.290395	0.271235	0.247529	0.200069
224.8	0.290434	0.271346	0.248429	0.199456
225	0.290918	0.270904	0.248969	0.198758
225.2	0.290944	0.271212	0.249805	0.199127
225.4	0.291631	0.271454	0.25052	0.199277
225.6	0.292033	0.271473	0.250561	0.199795
225.8	0.29219	0.27174	0.25078	0.199992
226	0.292036	0.271553	0.250975	0.199956
226.2	0.292729	0.271585	0.251594	0.200516
226.4	0.292538	0.271208	0.252642	0.200085
226.6	0.292783	0.270354	0.252923	0.199888
226.8	0.291885	0.26937	0.252312	0.199298
227	0.291789	0.268236	0.25169	0.198286
227.2	0.290942	0.267627	0.250764	0.197464
227.4	0.290272	0.267427	0.249355	0.197026
227.6	0.290606	0.267283	0.24894	0.197461
227.8	0.290507	0.267271	0.248196	0.198411
228	0.291343	0.267917	0.248413	0.199097
228.2	0.29134	0.268253	0.248779	0.199097
228.4	0.292019	0.269277	0.249759	0.19945
228.6	0.29211	0.269665	0.250308	0.19913
228.8	0.292603	0.270334	0.250811	0.198832
229	0.292573	0.270575	0.250545	0.198653
229.2	0.293204	0.271955	0.251654	0.199817
229.4	0.29381	0.272632	0.251677	0.200167
229.6	0.294638	0.273645	0.252601	0.201263
229.8	0.294633	0.27499	0.253124	0.201263
230	0.294859	0.275842	0.254071	0.201241
230.2	0.295555	0.276691	0.254599	0.202025
230.4	0.295305	0.276185	0.254838	0.202045
230.6	0.295445	0.27578	0.254386	0.202192
230.8	0.295217	0.275197	0.253681	0.201764
231	0.295406	0.275332	0.253951	0.201694
231.2	0.294783	0.274294	0.252568	0.201506
231.4	0.294347	0.27374	0.251469	0.201177
231.6	0.29426	0.273483	0.251387	0.201357
231.8	0.295049	0.273871	0.251659	0.201964
232	0.295509	0.274131	0.252083	0.202049
232.2	0.29543	0.27373	0.251742	0.201405
232.4	0.295596	0.273838	0.252075	0.201014
232.6	0.295615	0.273558	0.251861	0.200496
232.8	0.295977	0.274153	0.252032	0.200832
233	0.295852	0.274475	0.25206	0.201075
233.2	0.29651	0.27479	0.253085	0.201426
233.4	0.296069	0.275296	0.252574	0.200888
233.6	0.295893	0.275414	0.252975	0.200978
233.8	0.295892	0.275806	0.253485	0.200817
234	0.295691	0.276261	0.253464	0.20096
234.2	0.295826	0.276359	0.253847	0.201551
234.4	0.295212	0.275964	0.253943	0.201649
234.6	0.295403	0.276059	0.253985	0.202144
234.8	0.295163	0.275602	0.253666	0.202291
235	0.295015	0.275326	0.253108	0.202266
235.2	0.294264	0.274531	0.252063	0.201689
235.4	0.293635	0.274369	0.252083	0.201725
235.6	0.293518	0.273842	0.252123	0.201365
235.8	0.29371	0.273567	0.252431	0.201669
236	0.293286	0.272781	0.252598	0.201443
236.2	0.292913	0.272046	0.252467	0.200511
236.4	0.293765	0.272605	0.253588	0.201137
236.6	0.294314	0.273046	0.253737	0.201739
236.8	0.294641	0.27368	0.254408	0.202866
237	0.29468	0.273762	0.254279	0.202076
237.2	0.29478	0.274243	0.254642	0.201867
237.4	0.294641	0.274831	0.254341	0.202399
237.6	0.294794	0.274195	0.254216	0.202454
237.8	0.295514	0.275053	0.254449	0.202236
238	0.295482	0.27557	0.254494	0.202115
238.2	0.296258	0.276146	0.255251	0.202949
238.4	0.295793	0.276067	0.2551	0.203471
238.6	0.29619	0.275892	0.254493	0.203217
238.8	0.295961	0.275774	0.254549	0.203396
239	0.295874	0.27568	0.254324	0.202945
239.2	0.295166	0.275201	0.254358	0.202866
239.4	0.294898	0.274547	0.254319	0.202676
239.6	0.295063	0.274261	0.254951	0.202803
239.8	0.295229	0.274378	0.255191	0.202655
240	0.295454	0.274366	0.255723	0.202063
240.2	0.295583	0.274368	0.255239	0.201847
240.4	0.295678	0.274357	0.255212	0.202034
240.6	0.295225	0.274259	0.255011	0.201827
240.8	0.294965	0.2743	0.254808	0.200984
241	0.295097	0.274459	0.254869	0.200077
241.2	0.295103	0.274806	0.255494	0.20082
241.4	0.295009	0.274051	0.254886	0.201032
241.6	0.294791	0.273633	0.254928	0.200529
241.8	0.294589	0.273782	0.254558	0.199888
242	0.294101	0.273315	0.254256	0.200195
242.2	0.294718	0.274045	0.254379	0.200743
242.4	0.293875	0.27388	0.254616	0.200934
242.6	0.293878	0.274358	0.254906	0.20071
242.8	0.293757	0.274809	0.255858	0.201525
243	0.293716	0.275547	0.256214	0.201746
243.2	0.293354	0.275459	0.255813	0.20209
243.4	0.294205	0.276176	0.25617	0.202821
243.6	0.29451	0.276671	0.256507	0.203662
243.8	0.294846	0.276712	0.256144	0.202897
244	0.295472	0.276395	0.256352	0.202963
244.2	0.295814	0.276332	0.255495	0.203393
244.4	0.295656	0.275884	0.255302	0.202856
244.6	0.295728	0.275824	0.255299	0.202974
244.8	0.29551	0.275687	0.2552	0.202702
245	0.295889	0.274931	0.25503	0.203408
245.2	0.295514	0.27471	0.2548	0.203803
245.4	0.295901	0.274207	0.254373	0.203924
245.6	0.295485	0.273687	0.253767	0.203518
245.8	0.295167	0.272999	0.252717	0.203337
246	0.295229	0.272356	0.252445	0.203727
246.2	0.295207	0.273077	0.252869	0.203539
246.4	0.295162	0.273338	0.253576	0.203771
246.6	0.295737	0.274216	0.254095	0.204094
246.8	0.29587	0.274546	0.25455	0.204276
247	0.296467	0.275732	0.25538	0.204613
247.2	0.296761	0.275751	0.255412	0.204838
247.4	0.296999	0.276268	0.256219	0.204671
247.6	0.296825	0.275822	0.256371	0.204308
247.8	0.29717	0.275501	0.256918	0.203337
248	0.297415	0.275363	0.257063	0.203746
248.2	0.296909	0.275521	0.256588	0.203505
248.4	0.297208	0.275703	0.256968	0.204056
248.6	0.296617	0.275908	0.256582	0.204024
248.8	0.296468	0.276237	0.256783	0.20466
249	0.296205	0.276105	0.256691	0.204338
249.2	0.295829	0.276327	0.256803	0.203974
249.4	0.296022	0.275618	0.256464	0.203927
249.6	0.295558	0.27518	0.255757	0.204158
249.8	0.295375	0.275349	0.255916	0.20479
250	0.296032	0.275559	0.256004	0.204988
250.2	0.296251	0.275592	0.255879	0.205291
250.4	0.296995	0.276427	0.255813	0.206348
250.6	0.29739	0.276958	0.256548	0.206627
250.8	0.297606	0.276757	0.256549	0.206539
251	0.298059	0.27695	0.257199	0.206356
251.2	0.297913	0.276007	0.256603	0.205937
251.4	0.297846	0.275462	0.256721	0.205217
251.6	0.298849	0.275081	0.25698	0.205246
251.8	0.299172	0.274966	0.257226	0.205002
252	0.298905	0.274837	0.256874	0.205517
252.2	0.29857	0.274965	0.256402	0.20535
252.4	0.298523	0.275164	0.256151	0.205507
252.6	0.297775	0.27511	0.256059	0.204207
252.8	0.29694	0.274192	0.256358	0.204301
253	0.296874	0.274891	0.257041	0.203814
253.2	0.296739	0.275419	0.256469	0.203529
253.4	0.296687	0.275494	0.256375	0.203595
253.6	0.296451	0.27628	0.257059	0.203761
253.8	0.29642	0.276822	0.257363	0.20357
254	0.296967	0.277127	0.257325	0.203723
254.2	0.296432	0.277446	0.256767	0.204279
254.4	0.295795	0.278845	0.257129	0.204657
254.6	0.296141	0.27941	0.257759	0.204377
254.8	0.296532	0.28031	0.258051	0.205413
255	0.296498	0.279888	0.257961	0.205155
255.2	0.2966	0.279957	0.257752	0.205127
255.4	0.297268	0.280287	0.258082	0.205405
255.6	0.298009	0.28074	0.258418	0.205671
255.8	0.297824	0.280429	0.258182	0.206236
256	0.297402	0.279925	0.258156	0.2062
256.2	0.297057	0.279205	0.257992	0.20566
256.4	0.297258	0.278694	0.258622	0.205818
256.6	0.297926	0.27791	0.25906	0.206086
256.8	0.297824	0.277371	0.259155	0.207252
257	0.29879	0.278136	0.259315	0.207597
257.2	0.298561	0.27718	0.25818	0.206797
257.4	0.298664	0.276582	0.258641	0.207195
257.6	0.298674	0.275466	0.258842	0.207091
257.8	0.299476	0.275815	0.258398	0.20699
258	0.299753	0.275951	0.258419	0.207342
258.2	0.299956	0.276447	0.258341	0.207347
258.4	0.300042	0.277413	0.258803	0.207631
258.6	0.300645	0.278415	0.259288	0.207656
258.8	0.300549	0.278931	0.259617	0.208009
259	0.299871	0.278558	0.259096	0.206668
259.2	0.299667	0.279322	0.259064	0.206686
259.4	0.299996	0.27942	0.259336	0.206994
259.6	0.299945	0.28041	0.259843	0.207349
259.8	0.299576	0.280042	0.259665	0.208066
260	0.299627	0.28057	0.260597	0.207663
260.2	0.299007	0.280264	0.26099	0.207929
260.4	0.299186	0.280327	0.261174	0.208003
260.6	0.298876	0.279093	0.2607	0.207778
260.8	0.29836	0.278801	0.260729	0.208157
261	0.298233	0.277958	0.260155	0.207924
261.2	0.298231	0.277185	0.259722	0.207605
261.4	0.298355	0.276442	0.260067	0.207697
261.6	0.298651	0.275936	0.259726	0.207521
261.8	0.298743	0.27617	0.25914	0.207144
262	0.298594	0.275464	0.258557	0.20684
262.2	0.299019	0.276108	0.258605	0.207186
262.4	0.299124	0.276178	0.258787	0.20721
262.6	0.298949	0.276131	0.258336	0.206515
262.8	0.299259	0.276132	0.258231	0.206863
263	0.300018	0.276875	0.257799	0.207071
263.2	0.300927	0.277941	0.258016	0.208638
263.4	0.301042	0.278064	0.258544	0.208944
263.6	0.301446	0.278827	0.258663	0.209651
263.8	0.301617	0.27928	0.258292	0.209586
264	0.302453	0.280173	0.25923	0.209174
264.2	0.301965	0.280062	0.258998	0.208866
264.4	0.302575	0.280468	0.259071	0.208783
264.6	0.302538	0.280056	0.259472	0.209218
264.8	0.302547	0.280944	0.259485	0.209616
265	0.302412	0.28073	0.259735	0.209755
265.2	0.30253	0.280885	0.259926	0.209297
265.4	0.302252	0.28063	0.260625	0.20956
265.6	0.302027	0.280836	0.260478	0.20967
265.8	0.301402	0.280837	0.260819	0.209794
266	0.302013	0.280873	0.261184	0.210158
266.2	0.302181	0.281842	0.261919	0.211034
266.4	0.302309	0.281629	0.26218	0.210842
266.6	0.30271	0.282094	0.262165	0.211765
266.8	0.303751	0.282418	0.262341	0.212415
267	0.303851	0.282946	0.262355	0.212419
267.2	0.303367	0.283225	0.26279	0.212361
267.4	0.303031	0.283137	0.263296	0.212362
267.6	0.302758	0.283397	0.262907	0.212242
267.8	0.301994	0.283662	0.262961	0.211672
268	0.301761	0.283437	0.262988	0.211358
268.2	0.300681	0.28327	0.262279	0.210929
268.4	0.300245	0.282868	0.261677	0.210154
268.6	0.300123	0.282978	0.261275	0.2095
268.8	0.299273	0.282753	0.2606	0.208504
269	0.298876	0.281628	0.260032	0.208208
269.2	0.298683	0.281289	0.259802	0.207576
269.4	0.298603	0.280736	0.259815	0.207798
269.6	0.298449	0.280368	0.259257	0.207726
269.8	0.298594	0.280106	0.25896	0.208171
270	0.298924	0.279326	0.258102	0.207963
270.2	0.299119	0.279416	0.258164	0.20843
270.4	0.300148	0.279512	0.259039	0.209375
270.6	0.301654	0.279886	0.259588	0.210471
270.8	0.301968	0.280429	0.260103	0.210457
271	0.301008	0.280484	0.260218	0.210293
271.2	0.301001	0.2805	0.260415	0.210562
271.4	0.301144	0.281219	0.261327	0.211351
271.6	0.300716	0.281198	0.261209	0.211451
271.8	0.300883	0.281464	0.262172	0.212115
272	0.300966	0.281216	0.261964	0.211734
272.2	0.301451	0.281864	0.262079	0.21169
272.4	0.301427	0.282205	0.262012	0.211339
272.6	0.301689	0.282834	0.262822	0.211416
272.8	0.301439	0.282966	0.262966	0.211354
273	0.301905	0.28361	0.263295	0.211721
273.2	0.301847	0.283754	0.263547	0.21143
273.4	0.301509	0.283042	0.263292	0.211665
273.6	0.301414	0.282766	0.262954	0.211763
273.8	0.301186	0.283317	0.26328	0.211657
274	0.300996	0.283629	0.263825	0.212096
274.2	0.302089	0.28506	0.265062	0.213159
274.4	0.302445	0.285433	0.265607	0.213049
274.6	0.302581	0.28519	0.265514	0.212672
274.8	0.301621	0.284957	0.265219	0.212506
275	0.301245	0.283917	0.264568	0.212147
275.2	0.301406	0.283672	0.264212	0.212267
275.4	0.301548	0.283839	0.264259	0.212114
275.6	0.301296	0.282903	0.263667	0.212066
275.8	0.301508	0.282295	0.26365	0.211935
276	0.301187	0.281721	0.263435	0.210993
276.2	0.301122	0.281853	0.263249	0.211188
276.4	0.300591	0.281981	0.263449	0.211049
276.6	0.3005	0.281371	0.263879	0.210091
276.8	0.300426	0.281401	0.263706	0.209923
277	0.300282	0.281331	0.264119	0.210696
277.2	0.299866	0.280812	0.263627	0.210786
277.4	0.299656	0.280382	0.263565	0.211353
277.6	0.299323	0.280086	0.263271	0.211384
277.8	0.298902	0.280374	0.262974	0.211122
278	0.298774	0.280442	0.262978	0.211473
278.2	0.299497	0.28063	0.263225	0.211687
278.4	0.299128	0.27985	0.26281	0.211125
278.6	0.299956	0.280087	0.263671	0.212001
278.8	0.300696	0.280958	0.263947	0.212714
279	0.301495	0.28138	0.264555	0.213879
279.2	0.301684	0.282139	0.264589	0.213742
279.4	0.301733	0.281976	0.264604	0.213223
279.6	0.301646	0.281882	0.264378	0.213588
279.8	0.301435	0.282061	0.264395	0.213433
280	0.301862	0.282986	0.264775	0.213668
280.2	0.302791	0.28371	0.265025	0.214236
280.4	0.303108	0.283877	0.265207	0.213924
280.6	0.303326	0.284036	0.265039	0.213669
280.8	0.303127	0.28454	0.264845	0.21396
281	0.303372	0.284477	0.265032	0.214662
281.2	0.303098	0.284552	0.264614	0.214154
281.4	0.303081	0.284548	0.264049	0.214085
281.6	0.302991	0.284556	0.263542	0.213937
281.8	0.303162	0.285084	0.2632	0.213118
282	0.303282	0.285605	0.263666	0.213259
282.2	0.304088	0.285892	0.264069	0.213783
282.4	0.304695	0.286725	0.264617	0.213952
282.6	0.305796	0.287474	0.265467	0.214411
282.8	0.306568	0.287453	0.265445	0.21487
283	0.306498	0.286771	0.266076	0.215708
283.2	0.306639	0.286503	0.266282	0.215771
283.4	0.306942	0.28604	0.266569	0.216486
283.6	0.307407	0.286656	0.26669	0.217508
283.8	0.308099	0.287311	0.267894	0.217752
284	0.308951	0.287752	0.268514	0.218517
284.2	0.308879	0.286674	0.267991	0.218514
284.4	0.307755	0.285778	0.26723	0.217778
284.6	0.307089	0.285637	0.26667	0.217837
284.8	0.30563	0.284348	0.266238	0.217258
285	0.305516	0.284096	0.26624	0.21731
285.2	0.304159	0.284362	0.265249	0.216658
285.4	0.303945	0.284887	0.264766	0.216538
285.6	0.303576	0.284555	0.264445	0.216074
285.8	0.303271	0.284168	0.264109	0.214991
286	0.303156	0.284407	0.264155	0.215407
286.2	0.30338	0.284507	0.264349	0.215211
286.4	0.303627	0.284871	0.26439	0.215561
286.6	0.30425	0.284737	0.264667	0.215719
286.8	0.304918	0.285233	0.264902	0.216379
287	0.304669	0.285349	0.265424	0.216853
287.2	0.305728	0.286403	0.266089	0.217872
287.4	0.306058	0.287007	0.266667	0.217727
287.6	0.306845	0.288461	0.267494	0.217822
287.8	0.30723	0.289107	0.267963	0.217649
288	0.307099	0.288552	0.26718	0.217474
288.2	0.306548	0.288169	0.26679	0.216934
288.4	0.305847	0.2881	0.267008	0.21652
288.6	0.305663	0.287531	0.26717	0.216534
288.8	0.305592	0.287803	0.267672	0.215893
289	0.306195	0.288507	0.26818	0.215749
289.2	0.305082	0.288264	0.268153	0.214805
289.4	0.304828	0.28786	0.268737	0.214324
289.6	0.304997	0.28764	0.269239	0.214056
289.8	0.305133	0.287581	0.269209	0.214178
290	0.305015	0.288142	0.269523	0.214829
290.2	0.304991	0.288726	0.26964	0.214933
290.4	0.304987	0.288918	0.269897	0.215631
290.6	0.305282	0.288289	0.269968	0.21532
290.8	0.305453	0.288892	0.269405	0.215623
291	0.304898	0.288114	0.268742	0.21532
291.2	0.304737	0.28808	0.268361	0.216208
291.4	0.30439	0.288181	0.267829	0.215885
291.6	0.305238	0.288855	0.26774	0.216738
291.8	0.305013	0.288205	0.26664	0.216669
292	0.305303	0.287933	0.266837	0.217287
292.2	0.305063	0.287505	0.266817	0.217419
292.4	0.305516	0.287399	0.26685	0.217847
292.6	0.305876	0.287349	0.267341	0.217906
292.8	0.306102	0.28789	0.267965	0.218084
293	0.305866	0.28784	0.268246	0.217737
293.2	0.305059	0.287736	0.268574	0.217844
293.4	0.305222	0.287342	0.268512	0.217945
293.6	0.305833	0.287943	0.269141	0.217965
293.8	0.305979	0.288095	0.269265	0.218076
294	0.305968	0.28856	0.269843	0.217999
294.2	0.306236	0.288948	0.270203	0.218065
294.4	0.306836	0.289136	0.270998	0.21816
294.6	0.307447	0.288452	0.270732	0.218072
294.8	0.307258	0.289237	0.270556	0.218293
295	0.306814	0.289437	0.270798	0.217967
295.2	0.307361	0.290049	0.271394	0.218939
295.4	0.308014	0.290809	0.271135	0.218707
295.6	0.308086	0.290596	0.270874	0.218779
295.8	0.307348	0.289957	0.270323	0.21761
296	0.307717	0.290167	0.270205	0.217874
296.2	0.307205	0.289274	0.269287	0.217041
296.4	0.306764	0.289112	0.268649	0.216469
296.6	0.306153	0.288489	0.268517	0.216134
296.8	0.305158	0.288224	0.267913	0.215483
297	0.304885	0.288217	0.267244	0.215497
297.2	0.304662	0.288724	0.267646	0.216093
297.4	0.304746	0.28789	0.267513	0.215561
297.6	0.305001	0.288226	0.268096	0.216042
297.8	0.304697	0.288344	0.268007	0.216355
298	0.304378	0.288536	0.267994	0.216854
298.2	0.304564	0.289063	0.268306	0.217676
298.4	0.304915	0.28942	0.26878	0.218367
298.6	0.305072	0.289224	0.268796	0.218913
298.8	0.305136	0.289874	0.269492	0.219344
299	0.305923	0.290374	0.27029	0.219819
299.2	0.306817	0.290416	0.270701	0.220538
299.4	0.307094	0.290334	0.270501	0.220517
299.6	0.307219	0.289747	0.27068	0.220355
299.8	0.307538	0.289438	0.270778	0.219972
300	0.307538	0.289438	0.270778	0.219972
300.2	0.30757	0.289893	0.271688	0.219912
300.4	0.30805	0.290103	0.272715	0.2198
300.6	0.308191	0.290416	0.273639	0.219683
300.8	0.308272	0.290841	0.274732	0.219746
301	0.308518	0.291065	0.275234	0.219136
301.2	0.308353	0.291564	0.275969	0.219508
301.4	0.308658	0.291575	0.276666	0.219313
301.6	0.30887	0.29223	0.27718	0.219449
301.8	0.308806	0.292201	0.277489	0.220171
302	0.308552	0.291777	0.277617	0.220599
302.2	0.308341	0.291674	0.277391	0.220929
302.4	0.308361	0.290995	0.27772	0.221283
302.6	0.308267	0.290701	0.27752	0.22089
302.8	0.309085	0.291271	0.278854	0.222073
303	0.309696	0.291878	0.279272	0.222593
303.2	0.309641	0.291511	0.279155	0.222445
303.4	0.308923	0.291164	0.27865	0.222396
303.6	0.309847	0.291902	0.279334	0.222889
303.8	0.309836	0.290638	0.278964	0.222486
304	0.31038	0.291092	0.27951	0.223215
304.2	0.309443	0.289896	0.279134	0.22239
304.4	0.310221	0.289771	0.279311	0.221979
304.6	0.30982	0.289541	0.27959	0.221235
304.8	0.310184	0.28989	0.279622	0.221165
305	0.31004	0.28956	0.278718	0.22035
305.2	0.309666	0.289104	0.278386	0.220012
305.4	0.30989	0.289408	0.278358	0.218981
305.6	0.309382	0.290285	0.277571	0.219328
305.8	0.309021	0.290269	0.276946	0.219526
306	0.308955	0.290743	0.276653	0.21952
306.2	0.308854	0.291046	0.276467	0.219954
306.4	0.308395	0.2901	0.276286	0.219924
306.6	0.308574	0.289961	0.276197	0.21988
306.8	0.308836	0.29053	0.276685	0.220579
307	0.308588	0.290218	0.276053	0.220711
307.2	0.309101	0.290204	0.276097	0.221772
307.4	0.309208	0.290522	0.2756	0.222368
307.6	0.310117	0.291161	0.275522	0.22312
307.8	0.30978	0.290612	0.2755	0.222819
308	0.309997	0.290665	0.27603	0.223389
308.2	0.309423	0.289994	0.276108	0.222288
308.4	0.309994	0.290044	0.276185	0.22188
308.6	0.309828	0.2897	0.276299	0.222016
308.8	0.310402	0.289621	0.276574	0.223007
309	0.309596	0.288865	0.276289	0.22232
309.2	0.308809	0.288852	0.275673	0.222528
309.4	0.308446	0.289586	0.275339	0.22267
309.6	0.307699	0.289252	0.274033	0.222964
309.8	0.307477	0.289102	0.274045	0.222498
310	0.307013	0.288486	0.273691	0.222241
310.2	0.306892	0.287843	0.273607	0.222145
310.4	0.306775	0.287025	0.272731	0.22157
310.6	0.306325	0.286334	0.272101	0.221408
310.8	0.30599	0.286096	0.272228	0.221666
311	0.306917	0.286474	0.272209	0.222177
311.2	0.307315	0.286554	0.272246	0.222152
311.4	0.307344	0.287218	0.271461	0.2218
311.6	0.307695	0.287462	0.271956	0.22156
311.8	0.307134	0.286916	0.272452	0.220321
312	0.307908	0.287081	0.273468	0.220568
312.2	0.308028	0.286886	0.273631	0.220029
312.4	0.308278	0.287087	0.273948	0.21986
312.6	0.308758	0.287474	0.274996	0.220356
312.8	0.308294	0.287542	0.27562	0.220652
313	0.307462	0.288061	0.275224	0.219995
313.2	0.307675	0.288276	0.27524	0.220564
313.4	0.308488	0.288744	0.275768	0.22051
313.6	0.308909	0.288165	0.275852	0.220376
313.8	0.309256	0.288471	0.276222	0.219832
314	0.309569	0.288581	0.276524	0.219987
314.2	0.309703	0.288231	0.276883	0.220155
314.4	0.308535	0.287392	0.276045	0.219992
314.6	0.307476	0.28636	0.275336	0.220151
314.8	0.30755	0.285891	0.27556	0.22055
315	0.307442	0.285648	0.274722	0.220702
315.2	0.306658	0.285169	0.274654	0.220771
315.4	0.306566	0.284884	0.274511	0.221031
315.6	0.306083	0.283964	0.27464	0.220804
315.8	0.305472	0.283515	0.274473	0.220676
316	0.305209	0.283169	0.274477	0.22047
316.2	0.304901	0.283129	0.274912	0.220175
316.4	0.304737	0.283904	0.274881	0.219804
316.6	0.304307	0.283743	0.274612	0.219577
316.8	0.303887	0.284225	0.273831	0.220003
317	0.305126	0.284828	0.273387	0.220204
317.2	0.306276	0.28474	0.273403	0.220195
317.4	0.307259	0.28539	0.272805	0.219833
317.6	0.307825	0.285363	0.272319	0.219043
317.8	0.308336	0.285876	0.272422	0.218205
318	0.308696	0.285682	0.272397	0.2183
318.2	0.308432	0.285399	0.271514	0.218052
318.4	0.307917	0.285179	0.270975	0.218172
318.6	0.308301	0.284237	0.270158	0.218111
318.8	0.30875	0.283407	0.270799	0.218403
319	0.308385	0.282914	0.27068	0.218269
319.2	0.307927	0.28279	0.270782	0.218348
319.4	0.307494	0.28243	0.270504	0.218072
319.6	0.30621	0.282284	0.27063	0.217798
319.8	0.304854	0.281706	0.270147	0.217124
320	0.304687	0.281781	0.270736	0.216833
320.2	0.304445	0.282005	0.271279	0.217353
320.4	0.30336	0.282107	0.27017	0.217139
320.6	0.302821	0.282002	0.269865	0.217697
320.8	0.303109	0.282222	0.269613	0.218452
321	0.303445	0.282079	0.269793	0.218621
321.2	0.303628	0.282597	0.270271	0.218693
321.4	0.303195	0.283309	0.270214	0.218201
321.6	0.303222	0.283427	0.269954	0.217737
321.8	0.303305	0.283316	0.269929	0.216991
322	0.303606	0.283598	0.269933	0.217174
322.2	0.3043	0.284478	0.270323	0.217241
322.4	0.305016	0.28432	0.270293	0.217451
322.6	0.306061	0.284107	0.270141	0.217048
322.8	0.306488	0.283767	0.270832	0.217556
323	0.306742	0.283602	0.270579	0.217482
323.2	0.307124	0.283954	0.270304	0.217537
323.4	0.306628	0.283697	0.269519	0.217343
323.6	0.306489	0.28291	0.269571	0.217035
323.8	0.306438	0.282504	0.269434	0.216885
324	0.306437	0.282676	0.268961	0.216273
324.2	0.306015	0.282464	0.269211	0.216519
324.4	0.305531	0.28218	0.268995	0.216246
324.6	0.305567	0.282295	0.269644	0.217029
324.8	0.305228	0.281808	0.269626	0.217344
325	0.304999	0.281922	0.270349	0.217437
325.2	0.304491	0.282645	0.27071	0.21697
325.4	0.302872	0.282074	0.269877	0.215852
325.6	0.302719	0.281804	0.269287	0.215399
325.8	0.302581	0.28178	0.269756	0.215317
326	0.303218	0.28192	0.270268	0.215515
326.2	0.303571	0.282104	0.270477	0.215489
326.4	0.303592	0.281863	0.269804	0.215696
326.6	0.303882	0.281832	0.270542	0.216289
326.8	0.303773	0.281411	0.270659	0.216986
327	0.303994	0.281615	0.271026	0.217154
327.2	0.303851	0.281109	0.270377	0.217399
327.4	0.304012	0.281651	0.270066	0.217945
327.6	0.3042	0.281627	0.270719	0.217898
327.8	0.304247	0.282042	0.270582	0.218717
328	0.303882	0.282372	0.270216	0.218588
328.2	0.303883	0.282961	0.270995	0.219497
328.4	0.303573	0.282688	0.270691	0.219032
328.6	0.303183	0.283043	0.270637	0.218864
328.8	0.303443	0.283161	0.270764	0.219086
329	0.304119	0.283567	0.271513	0.219446
329.2	0.303954	0.284025	0.271083	0.218943
329.4	0.303565	0.283471	0.269867	0.218802
329.6	0.30371	0.282769	0.269576	0.218238
329.8	0.303845	0.282259	0.269557	0.21816
330	0.303918	0.281573	0.269255	0.216986
330.2	0.303432	0.281077	0.269002	0.216975
330.4	0.303957	0.281328	0.268975	0.217642
330.6	0.303945	0.281059	0.269057	0.218297
330.8	0.303633	0.280662	0.268612	0.218115
331	0.303739	0.280764	0.268834	0.218297
331.2	0.303813	0.280105	0.267992	0.218432
331.4	0.303575	0.280275	0.267665	0.218349
331.6	0.302836	0.279001	0.267094	0.217815
331.8	0.302583	0.279111	0.26641	0.217859
332	0.302021	0.279506	0.266597	0.217266
332.2	0.301638	0.280147	0.266239	0.216938
332.4	0.30125	0.279618	0.265784	0.216693
332.6	0.301273	0.279536	0.265802	0.216475
332.8	0.301837	0.279579	0.265993	0.216682
333	0.301841	0.280084	0.265566	0.216924
333.2	0.301747	0.280048	0.265525	0.216336
333.4	0.301751	0.279552	0.265422	0.216703
333.6	0.302051	0.279473	0.266046	0.216624
333.8	0.302386	0.280005	0.266451	0.217413
334	0.302678	0.280689	0.267351	0.217597
334.2	0.303366	0.2818	0.268231	0.219008
334.4	0.304009	0.282591	0.268915	0.219512
334.6	0.303718	0.282204	0.268864	0.219559
334.8	0.304173	0.282627	0.269556	0.2201
335	0.304166	0.28282	0.269448	0.219954
335.2	0.30403	0.282409	0.268992	0.220153
335.4	0.303041	0.281708	0.268287	0.219198
335.6	0.30288	0.281692	0.267962	0.21901
335.8	0.302652	0.281676	0.267763	0.218496
336	0.301877	0.280897	0.267269	0.217769
336.2	0.300801	0.280308	0.266338	0.217001
336.4	0.300449	0.279294	0.265754	0.216845
336.6	0.300428	0.278747	0.265472	0.215676
336.8	0.300192	0.278485	0.265247	0.215339
337	0.300399	0.278931	0.265846	0.215417
337.2	0.301174	0.278529	0.266889	0.21537
337.4	0.30143	0.278528	0.267199	0.215083
337.6	0.301664	0.27886	0.267995	0.215151
337.8	0.301911	0.279156	0.268546	0.215693
338	0.302286	0.279533	0.269214	0.215413
338.2	0.302581	0.279498	0.269532	0.215312
338.4	0.302436	0.279057	0.268695	0.214286
338.6	0.301779	0.278152	0.267834	0.213647
338.8	0.301198	0.27884	0.267415	0.213674
339	0.3004	0.278446	0.266532	0.213442
339.2	0.300839	0.279081	0.266481	0.214586
339.4	0.300251	0.279313	0.26573	0.214252
339.6	0.300519	0.27934	0.264753	0.214686
339.8	0.299535	0.278479	0.263579	0.213695
340	0.298785	0.277975	0.262663	0.2134
340.2	0.298292	0.277955	0.262499	0.213359
340.4	0.298752	0.277915	0.262525	0.214283
340.6	0.298418	0.277468	0.262007	0.213359
340.8	0.298804	0.277776	0.262445	0.213816
341	0.299237	0.278049	0.263325	0.214072
341.2	0.299835	0.278221	0.263617	0.214133
341.4	0.299502	0.278167	0.26348	0.213965
341.6	0.299506	0.277658	0.263891	0.214404
341.8	0.299973	0.277647	0.26397	0.214913
342	0.300146	0.277199	0.26386	0.214261
342.2	0.299701	0.276857	0.263757	0.213744
342.4	0.298346	0.276336	0.262621	0.212264
342.6	0.297347	0.275691	0.262592	0.211825
342.8	0.297056	0.275816	0.262528	0.211585
343	0.297495	0.275803	0.262806	0.212202
343.2	0.298113	0.276803	0.263234	0.213081
343.4	0.297715	0.27678	0.263161	0.212806
343.6	0.297738	0.27658	0.262554	0.212584
343.8	0.297147	0.276533	0.262428	0.211962
344	0.297204	0.276866	0.263113	0.212626
344.2	0.296895	0.276846	0.262918	0.213053
344.4	0.297437	0.276852	0.26267	0.213746
344.6	0.29703	0.277128	0.262583	0.213249
344.8	0.298004	0.278068	0.262966	0.213894
345	0.298513	0.278146	0.263306	0.214289
345.2	0.29855	0.278079	0.263331	0.213437
345.4	0.298336	0.277177	0.263059	0.21312
345.6	0.298414	0.276708	0.263319	0.212997
345.8	0.299163	0.277407	0.263135	0.213494
346	0.299414	0.27738	0.262984	0.21354
346.2	0.299134	0.277034	0.262875	0.21349
346.4	0.298493	0.276559	0.262268	0.212829
346.6	0.299585	0.277088	0.263086	0.213719
346.8	0.299778	0.276962	0.262838	0.214438
347	0.299675	0.276961	0.262469	0.214687
347.2	0.300172	0.277419	0.2637	0.215883
347.4	0.299459	0.277106	0.263508	0.215274
347.6	0.298518	0.277362	0.26337	0.215117
347.8	0.297936	0.277459	0.263125	0.215581
348	0.297925	0.277834	0.263249	0.216363
348.2	0.298014	0.277597	0.263079	0.216509
348.4	0.298481	0.277425	0.264378	0.21672
348.6	0.298798	0.276732	0.264696	0.216049
348.8	0.29937	0.276254	0.264592	0.215102
349	0.299018	0.27508	0.264315	0.213826
349.2	0.298557	0.274176	0.263823	0.212571
349.4	0.298077	0.273096	0.263509	0.211957
349.6	0.297634	0.272692	0.262698	0.211114
349.8	0.298226	0.273043	0.26283	0.211954
350	0.298416	0.272998	0.262632	0.212478
350.2	0.297734	0.272537	0.262175	0.21216
350.4	0.297965	0.273273	0.261975	0.212026
350.6	0.298991	0.273947	0.262016	0.212717
350.8	0.299013	0.273956	0.261788	0.213239
351	0.299142	0.274378	0.261375	0.213454
351.2	0.299438	0.275851	0.262489	0.214351
351.4	0.298262	0.276034	0.262018	0.213581
351.6	0.297776	0.276717	0.262482	0.214036
351.8	0.29746	0.276364	0.262104	0.214074
352	0.297857	0.276497	0.262506	0.214418
352.2	0.298348	0.276649	0.263321	0.214477
352.4	0.298294	0.276597	0.264633	0.214455
352.6	0.298769	0.276944	0.264111	0.214221
352.8	0.298104	0.276702	0.263409	0.213399
353	0.297902	0.276193	0.262841	0.213075
353.2	0.297761	0.27607	0.262994	0.213228
353.4	0.297256	0.27516	0.26269	0.212606
353.6	0.297341	0.27521	0.261975	0.212338
353.8	0.298511	0.275977	0.262582	0.21352
354	0.298321	0.276669	0.261948	0.213423
354.2	0.298272	0.276458	0.261799	0.213463
354.4	0.299057	0.277013	0.261603	0.213661
354.6	0.300062	0.277284	0.261528	0.214168
354.8	0.30016	0.277901	0.261667	0.214633
355	0.299223	0.27775	0.261033	0.214482
355.2	0.299306	0.277868	0.261658	0.214007
355.4	0.299033	0.27732	0.261104	0.213322
355.6	0.298668	0.27681	0.260761	0.212518
355.8	0.298362	0.276678	0.260701	0.21226
356	0.298573	0.276997	0.26098	0.212721
356.2	0.298401	0.277014	0.261472	0.212712
356.4	0.297712	0.276227	0.261842	0.212129
356.6	0.297426	0.275869	0.260926	0.212224
356.8	0.297256	0.274371	0.259546	0.211542
357	0.297425	0.274273	0.259532	0.211488
357.2	0.297595	0.274531	0.259305	0.211789
357.4	0.297689	0.274089	0.25893	0.211907
357.6	0.29818	0.274327	0.258451	0.211642
357.8	0.298509	0.274264	0.258649	0.212228
358	0.297359	0.274212	0.2584	0.212197
358.2	0.297011	0.273757	0.25808	0.212217
358.4	0.297144	0.274115	0.257929	0.212392
358.6	0.2972	0.27416	0.258112	0.212476
358.8	0.296081	0.274097	0.257895	0.212195
359	0.295338	0.27405	0.257839	0.21216
359.2	0.296286	0.27512	0.258558	0.212137
359.4	0.295699	0.275117	0.257835	0.211859
359.6	0.296006	0.275192	0.258502	0.212183
359.8	0.295886	0.275243	0.258933	0.213196
360	0.295917	0.274805	0.258955	0.21352
360.2	0.295475	0.273898	0.259242	0.21357
360.4	0.295191	0.273641	0.259375	0.213018
360.6	0.295393	0.273418	0.258738	0.213176
360.8	0.295589	0.273338	0.258676	0.213418
361	0.295561	0.273692	0.259078	0.213377
361.2	0.295675	0.27393	0.25969	0.213349
361.4	0.295504	0.273469	0.260021	0.213409
361.6	0.295496	0.273299	0.260171	0.212627
361.8	0.295149	0.273323	0.261164	0.212778
362	0.294994	0.273199	0.261232	0.212118
362.2	0.295894	0.27393	0.261611	0.212234
362.4	0.296554	0.274546	0.26235	0.212071
362.6	0.297199	0.275132	0.262806	0.212237
362.8	0.297261	0.275861	0.262886	0.21237
363	0.29712	0.276576	0.262936	0.212712
363.2	0.297839	0.277129	0.263075	0.212699
363.4	0.298227	0.276653	0.262494	0.213579
363.6	0.298902	0.27647	0.262689	0.214416
363.8	0.298374	0.275843	0.262111	0.213956
364	0.298499	0.27532	0.261739	0.213768
364.2	0.297725	0.274782	0.260784	0.212677
364.4	0.297379	0.274421	0.260066	0.211525
364.6	0.297712	0.273805	0.259682	0.211064
364.8	0.297457	0.273572	0.259393	0.210664
365	0.297492	0.273374	0.259055	0.209844
365.2	0.297108	0.272787	0.258802	0.209393
365.4	0.297266	0.27251	0.258358	0.20948
365.6	0.297829	0.272518	0.258617	0.208803
365.8	0.298126	0.272738	0.258639	0.209079
366	0.299289	0.273165	0.258826	0.209446
366.2	0.299792	0.273894	0.259209	0.210059
366.4	0.300024	0.274646	0.259555	0.210588
366.6	0.300743	0.275211	0.259903	0.211918
366.8	0.30052	0.275176	0.260353	0.212649
367	0.300294	0.27586	0.261219	0.213497
367.2	0.301138	0.276241	0.26093	0.214139
367.4	0.300537	0.276181	0.261217	0.214234
367.6	0.299398	0.275116	0.260561	0.214084
367.8	0.298446	0.274887	0.260074	0.213511
368	0.298328	0.274955	0.260358	0.213465
368.2	0.297002	0.274546	0.259363	0.212163
368.4	0.296354	0.273932	0.259272	0.211647
368.6	0.296096	0.273884	0.259482	0.21198
368.8	0.295837	0.273887	0.259031	0.212314
369	0.295549	0.273862	0.259067	0.212667
369.2	0.295401	0.273072	0.258508	0.212169
369.4	0.295336	0.273298	0.258486	0.212037
369.6	0.295658	0.273698	0.258326	0.211583
369.8	0.295843	0.273759	0.258382	0.211323
370	0.29632	0.273715	0.258457	0.211395
370.2	0.296127	0.27292	0.258796	0.211386
370.4	0.2965	0.272466	0.259325	0.211112
370.6	0.296984	0.272006	0.259286	0.210718
370.8	0.296711	0.27104	0.25899	0.209884
371	0.297058	0.271754	0.259015	0.210484
371.2	0.297101	0.271888	0.258454	0.210539
371.4	0.296046	0.271458	0.258285	0.209702
371.6	0.295169	0.27092	0.257808	0.210268
371.8	0.295536	0.271561	0.258105	0.210245
372	0.295893	0.272037	0.258427	0.210227
372.2	0.295252	0.272315	0.257777	0.210155
372.4	0.294993	0.272565	0.257968	0.210754
372.6	0.295055	0.27325	0.258642	0.211758
372.8	0.29529	0.274237	0.258703	0.212144
373	0.295244	0.2746	0.258913	0.212116
373.2	0.29499	0.274401	0.258279	0.211089
373.4	0.295139	0.274882	0.257869	0.210832
373.6	0.295375	0.274915	0.25831	0.211209
373.8	0.295215	0.2745	0.25868	0.210525
374	0.295237	0.274065	0.258338	0.211124
374.2	0.295762	0.273312	0.258296	0.210484
374.4	0.296426	0.272735	0.257928	0.209421
374.6	0.296524	0.272548	0.257178	0.209553
374.8	0.296144	0.271873	0.256766	0.209462
375	0.297017	0.272967	0.258139	0.21089
375.2	0.296789	0.273023	0.2588	0.21051
375.4	0.296527	0.272845	0.259252	0.210704
375.6	0.296279	0.272775	0.259442	0.211109
375.8	0.297235	0.273076	0.259503	0.211374
376	0.297403	0.273346	0.26025	0.211281
376.2	0.297362	0.272837	0.260039	0.211121
376.4	0.296847	0.27233	0.259695	0.210974
376.6	0.297024	0.273254	0.259956	0.211251
376.8	0.296577	0.273216	0.259463	0.210641
377	0.296073	0.27239	0.259188	0.210573
377.2	0.295535	0.271864	0.258471	0.210127
377.4	0.295147	0.271743	0.258236	0.210006
377.6	0.294152	0.271307	0.257602	0.210339
377.8	0.293959	0.27139	0.256717	0.209479
378	0.293817	0.271158	0.255392	0.209226
378.2	0.293543	0.271639	0.255577	0.208411
378.4	0.292942	0.271126	0.255705	0.208161
378.6	0.292689	0.27099	0.255443	0.208158
378.8	0.292769	0.270795	0.256068	0.20798
379	0.292989	0.271022	0.256909	0.207993
379.2	0.29262	0.270617	0.256352	0.207505
379.4	0.293073	0.270708	0.25658	0.207934
379.6	0.293547	0.270745	0.256046	0.20785
379.8	0.29381	0.270632	0.255779	0.208197
380	0.293022	0.269789	0.255511	0.207917
380.2	0.292419	0.26923	0.254742	0.207888
380.4	0.292219	0.269742	0.254899	0.208101
380.6	0.292901	0.271117	0.255569	0.209102
380.8	0.292886	0.270687	0.255684	0.209698
381	0.29271	0.27006	0.255518	0.209984
381.2	0.292803	0.27067	0.255336	0.210012
381.4	0.292281	0.270695	0.255225	0.209628
381.6	0.292337	0.271123	0.255018	0.210008
381.8	0.292649	0.271357	0.255591	0.210055
382	0.292285	0.271403	0.255972	0.209209
382.2	0.291549	0.271036	0.256418	0.209098
382.4	0.291982	0.270756	0.255943	0.209312
382.6	0.292821	0.271225	0.25613	0.209422
382.8	0.292872	0.270974	0.256583	0.209525
383	0.292476	0.27043	0.255452	0.208603
383.2	0.293239	0.27096	0.255505	0.208535
383.4	0.293972	0.271368	0.255292	0.208739
383.6	0.294322	0.27192	0.25527	0.209358
383.8	0.293916	0.271815	0.255009	0.209388
384	0.293467	0.27168	0.255584	0.209326
384.2	0.293482	0.272356	0.256056	0.209505
384.4	0.294536	0.273403	0.25688	0.210244
384.6	0.295159	0.273545	0.256881	0.210245
384.8	0.294929	0.273147	0.25687	0.210305
385	0.294212	0.272563	0.256927	0.209201
385.2	0.293755	0.272486	0.257487	0.208848
385.4	0.293199	0.271544	0.257735	0.208236
385.6	0.293142	0.271219	0.258486	0.207938
385.8	0.292404	0.2703	0.258296	0.206924
386	0.291619	0.269833	0.258642	0.206464
386.2	0.291465	0.269752	0.258297	0.207057
386.4	0.292114	0.269685	0.258667	0.207697
386.6	0.29223	0.269964	0.258888	0.207752
386.8	0.292222	0.269169	0.258629	0.208188
387	0.292208	0.269	0.258012	0.208464
387.2	0.29266	0.269988	0.258686	0.209346
387.4	0.293132	0.270032	0.258039	0.209787
387.6	0.293466	0.271092	0.258431	0.209939
387.8	0.292995	0.270942	0.258077	0.209659
388	0.2931	0.271294	0.258409	0.210054
388.2	0.292865	0.271393	0.257792	0.209982
388.4	0.293544	0.271771	0.257054	0.209516
388.6	0.293413	0.270743	0.2566	0.209086
388.8	0.293178	0.270526	0.256193	0.20879
389	0.292744	0.26956	0.256011	0.208003
389.2	0.292409	0.268711	0.255588	0.20779
389.4	0.2921	0.267961	0.255333	0.207491
389.6	0.291629	0.267497	0.254941	0.206357
389.8	0.291338	0.267539	0.254189	0.206026
390	0.292022	0.267666	0.254383	0.206406
390.2	0.292966	0.267439	0.254308	0.207036
390.4	0.293185	0.266634	0.254291	0.207284
390.6	0.293866	0.26789	0.254417	0.207562
390.8	0.294406	0.267911	0.254412	0.208343
391	0.294175	0.268149	0.254669	0.208739
391.2	0.294037	0.26833	0.254745	0.20877
391.4	0.29341	0.268014	0.254474	0.207411
391.6	0.292935	0.269091	0.25482	0.207081
391.8	0.292411	0.269047	0.255493	0.207827
392	0.293341	0.269807	0.256347	0.208721
392.2	0.293433	0.269932	0.256309	0.208593
392.4	0.293633	0.27011	0.256293	0.208458
392.6	0.293602	0.269713	0.257188	0.208824
392.8	0.292919	0.269495	0.256566	0.208194
393	0.29262	0.268936	0.256525	0.207987
393.2	0.291988	0.268583	0.255961	0.208102
393.4	0.291425	0.267648	0.255537	0.207909
393.6	0.291554	0.268042	0.255505	0.20758
393.8	0.29249	0.268697	0.255229	0.208307
394	0.291715	0.267378	0.254241	0.207654
394.2	0.292201	0.26712	0.254103	0.20835
394.4	0.291868	0.266854	0.25357	0.208039
394.6	0.291627	0.267103	0.253098	0.207393
394.8	0.291592	0.26666	0.252284	0.207518
395	0.291084	0.266275	0.252142	0.207277
395.2	0.290801	0.2658	0.251817	0.206894
395.4	0.290653	0.265995	0.251449	0.206139
395.6	0.29158	0.267151	0.252069	0.207124
395.8	0.292275	0.267745	0.252754	0.208256
396	0.293377	0.268781	0.253608	0.208156
396.2	0.294224	0.269078	0.253956	0.208284
396.4	0.294171	0.269378	0.254252	0.207613
396.6	0.294498	0.269154	0.254429	0.207532
396.8	0.29407	0.268609	0.254212	0.207042
397	0.294229	0.26833	0.254727	0.207017
397.2	0.294501	0.268668	0.255184	0.207481
397.4	0.29459	0.268078	0.255572	0.207858
397.6	0.295516	0.268893	0.255983	0.208407
397.8	0.295579	0.269418	0.255332	0.208101
398	0.294466	0.268828	0.254926	0.208177
398.2	0.29494	0.269952	0.25587	0.209522
398.4	0.293938	0.26983	0.256025	0.209743
398.6	0.293616	0.270292	0.25631	0.209402
398.8	0.293497	0.271028	0.256375	0.20919
399	0.29372	0.271888	0.256983	0.209844
399.2	0.294274	0.27198	0.257289	0.209978
399.4	0.293656	0.272441	0.256478	0.209635
399.6	0.294276	0.273835	0.257327	0.210396
[truncated: 1,001 more rows]

## Sheet: Glypican 1
Time(s)	352nM	264nM	176nM
0	-0.0021313	-0.0024664	0.00028921
0.2	0.00091912	-0.0005703	0.00177331
0.4	0.00363975	0.00228164	0.00316484
0.6	0.00693149	0.00466958	0.00463396
0.8	0.0105635	0.00795102	0.00634343
1	0.0142772	0.0111409	0.00775371
1.2	0.0186251	0.0149239	0.00932986
1.4	0.0224945	0.0185308	0.0103098
1.6	0.026805	0.0220849	0.0120341
1.8	0.0305369	0.0250316	0.0132087
2	0.0344988	0.0282732	0.0144704
2.2	0.0380753	0.030854	0.0161426
2.4	0.0418278	0.0328105	0.0170423
2.6	0.0456916	0.0358472	0.019467
2.8	0.048675	0.0382787	0.0204363
3	0.0516245	0.0406887	0.0226473
3.2	0.0552386	0.04322	0.0245996
3.4	0.0593943	0.0464909	0.0275531
3.6	0.0629915	0.0491358	0.0300069
3.8	0.0670385	0.0520084	0.0325706
4	0.0704778	0.0539879	0.0341507
4.2	0.0735631	0.0559257	0.0360292
4.4	0.075975	0.0589012	0.0371613
4.6	0.079611	0.0614684	0.0393275
4.8	0.0827033	0.0646048	0.0406036
5	0.0859109	0.0668395	0.0418885
5.2	0.089141	0.0696775	0.0430499
5.4	0.091932	0.0719022	0.0435181
5.6	0.0951401	0.0741018	0.044978
5.8	0.097084	0.0752252	0.045337
6	0.100689	0.0782971	0.0468784
6.2	0.103137	0.0795993	0.0483621
6.4	0.105889	0.0808111	0.0485789
6.6	0.10826	0.0820232	0.0495988
6.8	0.109791	0.083027	0.0501903
7	0.111221	0.0845035	0.0511395
7.2	0.113458	0.0852589	0.0519414
7.4	0.116184	0.0871969	0.0535199
7.6	0.118461	0.0887764	0.0546143
7.8	0.12062	0.0903081	0.056038
8	0.122099	0.0919776	0.056474
8.2	0.124226	0.0940733	0.0577447
8.4	0.126626	0.0965256	0.0591315
8.6	0.129863	0.0990863	0.0612326
8.8	0.132341	0.101218	0.0627726
9	0.135595	0.103935	0.0650937
9.2	0.138166	0.106555	0.0667417
9.4	0.140678	0.108423	0.0677942
9.6	0.142838	0.110426	0.0697795
9.8	0.145651	0.112628	0.071079
10	0.149087	0.11572	0.0731887
10.2	0.151365	0.117453	0.0744915
10.4	0.154188	0.119262	0.0752389
10.6	0.156226	0.121061	0.0760251
10.8	0.158146	0.122352	0.0767247
11	0.160585	0.12478	0.0773805
11.2	0.163376	0.126	0.0778386
11.4	0.166459	0.128588	0.0793801
11.6	0.168475	0.129989	0.0801905
11.8	0.170793	0.131485	0.0813221
12	0.172764	0.133372	0.0823779
12.2	0.17504	0.13496	0.0835063
12.4	0.177808	0.136593	0.0853915
12.6	0.180166	0.138611	0.0870384
12.8	0.181061	0.139793	0.0880887
13	0.182852	0.141632	0.0894615
13.2	0.183802	0.142672	0.0906082
13.4	0.185187	0.144476	0.0920322
13.6	0.186118	0.146334	0.0939047
13.8	0.187929	0.148188	0.0947847
14	0.18889	0.150259	0.0955082
14.2	0.190246	0.151982	0.0962127
14.4	0.19148	0.153665	0.0969725
14.6	0.193344	0.155512	0.0981169
14.8	0.19511	0.157379	0.0991618
15	0.196955	0.159588	0.0999576
15.2	0.198569	0.160974	0.101061
15.4	0.200776	0.163198	0.103225
15.6	0.202529	0.164542	0.104512
15.8	0.205022	0.166338	0.105758
16	0.207392	0.167535	0.106943
16.2	0.210077	0.169153	0.108367
16.4	0.212574	0.170288	0.109416
16.6	0.213654	0.170944	0.110132
16.8	0.214598	0.171724	0.111263
17	0.217001	0.173504	0.112673
17.2	0.218059	0.174211	0.114118
17.4	0.218846	0.174855	0.115574
17.6	0.219279	0.175575	0.116595
17.8	0.221177	0.177234	0.117411
18	0.222461	0.178921	0.118152
18.2	0.223747	0.179582	0.119506
18.4	0.225214	0.181364	0.120483
18.6	0.226255	0.182462	0.121402
18.8	0.226849	0.183419	0.121798
19	0.228091	0.184548	0.123068
19.2	0.229726	0.186077	0.124534
19.4	0.230722	0.186921	0.124925
19.6	0.231802	0.188388	0.125203
19.8	0.233557	0.189354	0.125622
20	0.235069	0.190432	0.126081
20.2	0.236396	0.190889	0.126666
20.4	0.237642	0.191708	0.126761
20.6	0.239678	0.192793	0.12866
20.8	0.241055	0.194025	0.129541
21	0.242509	0.195187	0.13022
21.2	0.242999	0.195622	0.131339
21.4	0.244415	0.19777	0.132943
21.6	0.246127	0.19979	0.134082
21.8	0.248502	0.201705	0.135197
22	0.249219	0.202241	0.136024
22.2	0.250553	0.20267	0.137201
22.4	0.252264	0.204435	0.138385
22.6	0.253212	0.205529	0.139613
22.8	0.255374	0.207267	0.141005
23	0.256636	0.20868	0.14194
23.2	0.25807	0.209986	0.143052
23.4	0.258112	0.210577	0.143208
23.6	0.259392	0.212721	0.144298
23.8	0.260728	0.213698	0.145389
24	0.261447	0.214614	0.14586
24.2	0.263096	0.215345	0.147322
24.4	0.265195	0.216976	0.148532
24.6	0.266933	0.217581	0.149329
24.8	0.267516	0.21803	0.149346
25	0.268644	0.219282	0.149941
25.2	0.269748	0.220265	0.150185
25.4	0.271753	0.221842	0.151382
25.6	0.273281	0.222287	0.151223
25.8	0.275013	0.223418	0.151951
26	0.275401	0.223505	0.15254
26.2	0.276969	0.22474	0.153337
26.4	0.27809	0.226221	0.154225
26.6	0.27883	0.227483	0.155104
26.8	0.280131	0.228844	0.155678
27	0.280193	0.229977	0.156313
27.2	0.280676	0.231637	0.157295
27.4	0.280726	0.232896	0.15845
27.6	0.281397	0.234703	0.159694
27.8	0.281546	0.235349	0.160453
28	0.282121	0.236469	0.1614
28.2	0.282504	0.237696	0.161987
28.4	0.283268	0.2383	0.162527
28.6	0.284181	0.238359	0.163147
28.8	0.284756	0.238628	0.163807
29	0.286001	0.240044	0.16469
29.2	0.286932	0.240841	0.165153
29.4	0.288472	0.241765	0.165532
29.6	0.289951	0.243005	0.166439
29.8	0.291202	0.244003	0.167731
30	0.292055	0.244137	0.168529
30.2	0.293301	0.245	0.169294
30.4	0.294694	0.245456	0.170737
30.6	0.296615	0.246686	0.172355
30.8	0.297969	0.247318	0.17304
31	0.298809	0.248415	0.173891
31.2	0.299627	0.249504	0.174804
31.4	0.300603	0.250169	0.176184
31.6	0.301229	0.251266	0.176651
31.8	0.301629	0.251556	0.176962
32	0.301844	0.251927	0.176799
32.2	0.302164	0.251853	0.176696
32.4	0.303667	0.252056	0.177736
32.6	0.304321	0.252652	0.178248
32.8	0.304389	0.252603	0.178592
33	0.304143	0.253202	0.178502
33.2	0.30419	0.253231	0.178365
33.4	0.304736	0.253933	0.178652
33.6	0.305567	0.255077	0.179913
33.8	0.306529	0.256453	0.180416
34	0.307066	0.257474	0.18141
34.2	0.307997	0.259049	0.181936
34.4	0.309931	0.260424	0.183204
34.6	0.311324	0.262143	0.184589
34.8	0.312023	0.262646	0.185256
35	0.312453	0.263629	0.185198
35.2	0.313454	0.265354	0.18651
35.4	0.314118	0.266633	0.187211
35.6	0.314394	0.267228	0.187351
35.8	0.315071	0.267126	0.187871
36	0.316151	0.26699	0.187924
36.2	0.317157	0.267385	0.18916
36.4	0.317965	0.268149	0.1903
36.6	0.318079	0.268354	0.191049
36.8	0.31836	0.267862	0.191965
37	0.318729	0.268312	0.192334
37.2	0.319269	0.268741	0.192917
37.4	0.320027	0.270225	0.194195
37.6	0.320766	0.271173	0.194999
37.8	0.321472	0.272188	0.195885
38	0.321936	0.27316	0.196523
38.2	0.323263	0.274314	0.19691
38.4	0.325088	0.274557	0.197493
38.6	0.325591	0.275334	0.198318
38.8	0.32586	0.275262	0.198454
39	0.325728	0.276059	0.197875
39.2	0.326835	0.277371	0.199266
39.4	0.326806	0.277271	0.199285
39.6	0.327548	0.27736	0.199591
39.8	0.329083	0.277819	0.200757
40	0.330527	0.278167	0.20149
40.2	0.331237	0.279339	0.202597
40.4	0.331544	0.280117	0.20334
40.6	0.332091	0.281085	0.204695
40.8	0.333129	0.282203	0.206115
41	0.334094	0.283539	0.207073
41.2	0.333852	0.284014	0.207846
41.4	0.334933	0.285134	0.209178
41.6	0.335077	0.285349	0.209562
41.8	0.335145	0.285967	0.209925
42	0.336466	0.287306	0.210715
42.2	0.337028	0.287852	0.210368
42.4	0.337281	0.287685	0.210446
42.6	0.33618	0.287738	0.210455
42.8	0.336359	0.287902	0.210934
43	0.336991	0.288378	0.211011
43.2	0.337703	0.288701	0.211438
43.4	0.338184	0.288859	0.211448
43.6	0.339439	0.290027	0.212156
43.8	0.340306	0.290611	0.212413
44	0.341215	0.291842	0.213067
44.2	0.341682	0.292835	0.213656
44.4	0.341873	0.293398	0.214289
44.6	0.34283	0.295025	0.215366
44.8	0.343274	0.296004	0.216358
45	0.344026	0.297213	0.217354
45.2	0.344541	0.297547	0.218773
45.4	0.345995	0.298895	0.219382
45.6	0.346559	0.299765	0.220139
45.8	0.347471	0.300347	0.220038
46	0.348393	0.300478	0.219942
46.2	0.348085	0.300299	0.219203
46.4	0.347674	0.300059	0.219573
46.6	0.347426	0.300115	0.219142
46.8	0.348541	0.300813	0.219305
47	0.348399	0.300922	0.218351
47.2	0.347994	0.300954	0.21833
47.4	0.348506	0.301326	0.218427
47.6	0.34808	0.301252	0.218229
47.8	0.34826	0.301631	0.218532
48	0.348753	0.302445	0.218909
48.2	0.348896	0.302054	0.219364
48.4	0.348513	0.30203	0.219451
48.6	0.34876	0.302868	0.220783
48.8	0.349348	0.302902	0.22231
49	0.350975	0.303601	0.22381
49.2	0.351974	0.304378	0.225896
49.4	0.353186	0.305631	0.227365
49.6	0.354271	0.306476	0.22842
49.8	0.355445	0.306783	0.229418
50	0.356494	0.307835	0.230304
50.2	0.357365	0.309774	0.231366
50.4	0.357484	0.310566	0.231814
50.6	0.357675	0.311899	0.231858
50.8	0.358746	0.313262	0.232536
51	0.35908	0.314342	0.233198
51.2	0.359932	0.31544	0.234659
51.4	0.360687	0.315914	0.234898
51.6	0.359677	0.316117	0.234712
51.8	0.360685	0.316929	0.235204
52	0.360837	0.317047	0.234616
52.2	0.360715	0.316378	0.235187
52.4	0.360474	0.315951	0.234725
52.6	0.360773	0.315838	0.234789
52.8	0.36114	0.31533	0.234748
53	0.361424	0.315043	0.234973
53.2	0.362136	0.315824	0.236302
53.4	0.362693	0.316276	0.236627
53.6	0.363484	0.316418	0.236375
53.8	0.36399	0.316526	0.236218
54	0.364482	0.317199	0.236183
54.2	0.364594	0.317887	0.23664
54.4	0.365397	0.318456	0.237026
54.6	0.366012	0.319858	0.238053
54.8	0.367689	0.321147	0.238793
55	0.368322	0.321701	0.239739
55.2	0.369476	0.32313	0.241167
55.4	0.369253	0.323116	0.241017
55.6	0.369268	0.323167	0.241479
55.8	0.371136	0.323668	0.242981
56	0.371534	0.3241	0.243881
56.2	0.372014	0.324729	0.244889
56.4	0.37235	0.324887	0.244834
56.6	0.372264	0.325294	0.245351
56.8	0.372712	0.325713	0.245671
57	0.373243	0.325842	0.246356
57.2	0.373549	0.326432	0.246503
57.4	0.373259	0.326649	0.246244
57.6	0.373193	0.326519	0.24578
57.8	0.373482	0.327009	0.245694
58	0.373586	0.327904	0.246203
58.2	0.373693	0.328583	0.246973
58.4	0.373837	0.329042	0.246961
58.6	0.373461	0.329823	0.24761
58.8	0.374297	0.330744	0.247963
59	0.37476	0.331159	0.248635
59.2	0.375099	0.331877	0.249188
59.4	0.375345	0.331593	0.249238
59.6	0.376585	0.332385	0.250995
59.8	0.377779	0.333515	0.252734
60	0.378418	0.334127	0.253495
60.2	0.37846	0.334648	0.253611
60.4	0.378275	0.333967	0.253332
60.6	0.378414	0.334321	0.253611
60.8	0.378947	0.33411	0.253781
61	0.379355	0.333979	0.254104
61.2	0.379221	0.334593	0.253937
61.4	0.379536	0.334928	0.254472
61.6	0.379894	0.334975	0.254841
61.8	0.380277	0.335103	0.254831
62	0.380003	0.335248	0.254892
62.2	0.380324	0.334802	0.255376
62.4	0.380563	0.334758	0.255406
62.6	0.381297	0.335126	0.256323
62.8	0.381598	0.335276	0.256494
63	0.382227	0.335689	0.256243
63.2	0.382686	0.335817	0.256917
63.4	0.383678	0.336601	0.258124
63.6	0.384271	0.338046	0.259061
63.8	0.385017	0.338527	0.260079
64	0.385338	0.338673	0.259875
64.2	0.385304	0.338935	0.259703
64.4	0.386292	0.339999	0.260036
64.6	0.386504	0.340714	0.260364
64.8	0.386336	0.341243	0.260336
65	0.386941	0.342141	0.26079
65.2	0.387059	0.342886	0.261118
65.4	0.387337	0.34366	0.26147
65.6	0.387463	0.343631	0.261193
65.8	0.387663	0.344367	0.261222
66	0.388509	0.344781	0.261932
66.2	0.389298	0.345018	0.26247
66.4	0.388603	0.344572	0.26218
66.6	0.388344	0.344431	0.2624
66.8	0.387946	0.343851	0.262423
67	0.388701	0.343788	0.262871
67.2	0.388999	0.343518	0.263947
67.4	0.389419	0.344248	0.26474
67.6	0.389829	0.345045	0.265351
67.8	0.390371	0.3449	0.266348
68	0.39052	0.344817	0.266341
68.2	0.390763	0.345238	0.266604
68.4	0.391108	0.345357	0.266386
68.6	0.390666	0.344474	0.266323
68.8	0.390333	0.344489	0.266262
69	0.39018	0.344086	0.26648
69.2	0.38984	0.344961	0.266529
69.4	0.390186	0.34563	0.266506
69.6	0.390386	0.345601	0.266515
69.8	0.390927	0.346486	0.266944
70	0.391267	0.346127	0.26643
70.2	0.390754	0.346357	0.26615
70.4	0.389974	0.345909	0.265643
70.6	0.390331	0.346643	0.266679
70.8	0.391114	0.346956	0.267922
71	0.39173	0.348024	0.269396
71.2	0.392105	0.349038	0.270438
71.4	0.392145	0.350183	0.270953
71.6	0.392025	0.350534	0.272137
71.8	0.392801	0.351186	0.272968
72	0.393168	0.352585	0.273608
72.2	0.393696	0.352596	0.273763
72.4	0.394382	0.352381	0.274598
72.6	0.394302	0.352962	0.274585
72.8	0.394089	0.353119	0.273857
73	0.39444	0.353189	0.273798
73.2	0.395975	0.353984	0.274561
73.4	0.397042	0.354191	0.274164
73.6	0.397847	0.354431	0.274301
73.8	0.398648	0.354926	0.273652
74	0.398849	0.355191	0.273173
74.2	0.399191	0.355755	0.27349
74.4	0.399065	0.355489	0.273799
74.6	0.399386	0.355969	0.274933
74.8	0.399791	0.356218	0.275945
75	0.399714	0.355828	0.276348
75.2	0.398929	0.355311	0.276067
75.4	0.398591	0.355498	0.276992
75.6	0.398704	0.354997	0.277832
75.8	0.399378	0.355845	0.278472
76	0.399688	0.356098	0.279713
76.2	0.399715	0.355242	0.280034
76.4	0.400182	0.355639	0.280782
76.6	0.4	0.356127	0.280574
76.8	0.400549	0.356077	0.280627
77	0.401211	0.356365	0.28157
77.2	0.401226	0.35654	0.282043
77.4	0.400964	0.356551	0.281196
77.6	0.401289	0.356836	0.281853
77.8	0.40127	0.357886	0.281348
78	0.400966	0.358243	0.281753
78.2	0.401209	0.35795	0.281343
78.4	0.400965	0.358123	0.281926
78.6	0.401359	0.358493	0.282119
78.8	0.401388	0.358688	0.282572
79	0.401072	0.358236	0.282502
79.2	0.400694	0.358478	0.282429
79.4	0.401171	0.358679	0.283166
79.6	0.401471	0.358403	0.282927
79.8	0.401688	0.359408	0.28337
80	0.402243	0.359493	0.284239
80.2	0.402835	0.360068	0.283627
80.4	0.403642	0.360548	0.284285
80.6	0.403699	0.360636	0.284689
80.8	0.404071	0.360889	0.284531
81	0.404014	0.360745	0.284667
81.2	0.403995	0.360754	0.28472
81.4	0.404605	0.36133	0.284919
81.6	0.405532	0.362459	0.28568
81.8	0.407131	0.363794	0.28631
82	0.407404	0.36378	0.287055
82.2	0.407898	0.363961	0.287109
82.4	0.407817	0.365339	0.288367
82.6	0.407583	0.36516	0.287608
82.8	0.407582	0.365616	0.287914
83	0.407674	0.365649	0.287556
83.2	0.407652	0.36572	0.287402
83.4	0.407272	0.365443	0.287107
83.6	0.407207	0.365738	0.286892
83.8	0.406354	0.365642	0.287005
84	0.406839	0.366038	0.28752
84.2	0.407163	0.36677	0.287792
84.4	0.406398	0.366275	0.28865
84.6	0.406308	0.365913	0.28874
84.8	0.406327	0.366225	0.289026
85	0.406452	0.366547	0.289162
85.2	0.407182	0.367444	0.290011
85.4	0.407548	0.367884	0.290315
85.6	0.408372	0.368115	0.290964
85.8	0.408838	0.368178	0.291973
86	0.408601	0.368292	0.292418
86.2	0.409107	0.369019	0.292668
86.4	0.409675	0.369415	0.292482
86.6	0.409976	0.368718	0.291409
86.8	0.410685	0.368805	0.29108
87	0.410855	0.368089	0.290542
87.2	0.411078	0.368114	0.290544
87.4	0.411105	0.368575	0.29123
87.6	0.411575	0.369198	0.292248
87.8	0.410811	0.369278	0.293029
88	0.412027	0.370733	0.294036
88.2	0.412719	0.371526	0.294731
88.4	0.412306	0.371109	0.295148
88.6	0.41311	0.371387	0.295861
88.8	0.413424	0.371993	0.296359
89	0.413639	0.372605	0.29648
89.2	0.414029	0.373466	0.296887
89.4	0.41356	0.373368	0.297352
89.6	0.414003	0.374102	0.298365
89.8	0.414253	0.374856	0.298997
90	0.415055	0.375595	0.299687
90.2	0.415204	0.375802	0.299317
90.4	0.415573	0.375811	0.298783
90.6	0.415137	0.374812	0.297455
90.8	0.41481	0.373743	0.296145
91	0.415095	0.373689	0.296564
91.2	0.41527	0.374024	0.296738
91.4	0.415193	0.374445	0.297083
91.6	0.415422	0.374538	0.297451
91.8	0.414775	0.374769	0.297413
92	0.415881	0.375763	0.298065
92.2	0.41534	0.375879	0.298215
92.4	0.414899	0.375778	0.298875
92.6	0.414887	0.375711	0.29875
92.8	0.415155	0.376453	0.299051
93	0.415317	0.376288	0.2993
93.2	0.415535	0.377007	0.30013
93.4	0.415581	0.377009	0.300713
93.6	0.415995	0.377854	0.30133
93.8	0.416438	0.378209	0.302382
94	0.417615	0.378088	0.303121
94.2	0.418039	0.37786	0.302601
94.4	0.418724	0.377656	0.302052
94.6	0.418724	0.376062	0.301352
94.8	0.419319	0.375997	0.301232
95	0.420314	0.376842	0.301779
95.2	0.420503	0.377472	0.301601
95.4	0.420961	0.378142	0.301376
95.6	0.420178	0.378089	0.301438
95.8	0.420407	0.379347	0.301152
96	0.420462	0.37946	0.300941
96.2	0.420231	0.380489	0.30103
96.4	0.420822	0.381151	0.301236
96.6	0.420668	0.381174	0.300528
96.8	0.421457	0.381466	0.301797
97	0.421119	0.381241	0.302141
97.2	0.421109	0.382475	0.302742
97.4	0.420729	0.382522	0.302774
97.6	0.420836	0.382196	0.304384
97.8	0.421641	0.381399	0.30547
98	0.422365	0.380797	0.306488
98.2	0.421909	0.380073	0.30695
98.4	0.421396	0.379413	0.307707
98.6	0.4209	0.378648	0.308512
98.8	0.420954	0.379176	0.308987
99	0.42124	0.379239	0.309461
99.2	0.421312	0.379106	0.309572
99.4	0.420602	0.378159	0.308734
99.6	0.419642	0.377768	0.308455
99.8	0.420531	0.378755	0.308671
100	0.420068	0.378746	0.308466
100.2	0.420552	0.380273	0.308728
100.4	0.420887	0.380772	0.308153
100.6	0.421054	0.381682	0.308333
100.8	0.421618	0.382584	0.308689
101	0.422115	0.384087	0.309205
101.2	0.422392	0.385097	0.308943
101.4	0.422778	0.385052	0.309049
101.6	0.423232	0.384985	0.309368
101.8	0.423686	0.385074	0.309239
102	0.423643	0.384788	0.309636
102.2	0.423319	0.384502	0.309165
102.4	0.423647	0.384719	0.309564
102.6	0.423814	0.385193	0.30937
102.8	0.424555	0.385109	0.309372
103	0.42523	0.384634	0.309454
103.2	0.42468	0.383781	0.309646
103.4	0.423977	0.383401	0.309709
103.6	0.424431	0.384112	0.310715
103.8	0.424809	0.384294	0.311681
104	0.425451	0.384831	0.311754
104.2	0.425958	0.385669	0.311971
104.4	0.426065	0.38576	0.31208
104.6	0.426575	0.386152	0.312626
104.8	0.427344	0.387034	0.313144
105	0.427279	0.387389	0.31356
105.2	0.42731	0.387375	0.312815
105.4	0.427372	0.387403	0.313055
105.6	0.42692	0.387126	0.312899
105.8	0.426751	0.386946	0.313339
106	0.426416	0.386014	0.31348
106.2	0.426675	0.386664	0.313469
106.4	0.426664	0.387246	0.31433
106.6	0.426663	0.387381	0.313504
106.8	0.427347	0.386886	0.313594
107	0.427381	0.387463	0.313867
107.2	0.427689	0.388103	0.314606
107.4	0.428217	0.389231	0.3148
107.6	0.42894	0.389465	0.315248
107.8	0.429098	0.389095	0.314913
108	0.429308	0.389813	0.314321
108.2	0.429344	0.389724	0.314171
108.4	0.428882	0.389222	0.314044
108.6	0.429875	0.38978	0.314476
108.8	0.430466	0.39002	0.314837
109	0.430601	0.390098	0.314591
109.2	0.432094	0.39025	0.315541
109.4	0.43188	0.389809	0.316181
109.6	0.431863	0.389356	0.317001
109.8	0.432071	0.388912	0.317237
110	0.432358	0.388975	0.318392
110.2	0.432876	0.390187	0.319143
110.4	0.432901	0.390468	0.319789
110.6	0.433304	0.390815	0.319205
110.8	0.43371	0.391489	0.319661
111	0.433775	0.392716	0.320183
111.2	0.433637	0.392952	0.319734
111.4	0.433335	0.393147	0.319569
111.6	0.432879	0.393111	0.319521
111.8	0.432911	0.393652	0.319063
112	0.43273	0.394341	0.318929
112.2	0.432417	0.393854	0.319254
112.4	0.431565	0.393437	0.31963
112.6	0.432424	0.393693	0.320262
112.8	0.432552	0.39392	0.320522
113	0.432916	0.394661	0.321071
113.2	0.433059	0.393845	0.321354
113.4	0.433398	0.394026	0.321824
113.6	0.433715	0.394139	0.322652
113.8	0.433633	0.394275	0.322402
114	0.433126	0.394225	0.322889
114.2	0.433185	0.394611	0.322531
114.4	0.433131	0.39427	0.321864
114.6	0.432842	0.394007	0.321644
114.8	0.4328	0.393908	0.321172
115	0.432134	0.39332	0.320599
115.2	0.431984	0.393178	0.320008
115.4	0.432302	0.393598	0.320556
115.6	0.432542	0.393556	0.320688
115.8	0.432754	0.393305	0.320418
116	0.432565	0.392883	0.320341
116.2	0.432363	0.39199	0.320872
116.4	0.432657	0.392421	0.321371
116.6	0.434163	0.393208	0.322268
116.8	0.434565	0.393723	0.322466
117	0.435147	0.39375	0.322981
117.2	0.435794	0.393826	0.323264
117.4	0.437479	0.394883	0.324445
117.6	0.437733	0.395163	0.324687
117.8	0.437696	0.395535	0.324434
118	0.437289	0.395841	0.32422
118.2	0.437766	0.396543	0.324341
118.4	0.437845	0.396459	0.324077
118.6	0.438168	0.396786	0.32474
118.8	0.438936	0.39805	0.325329
119	0.439123	0.398684	0.326206
119.2	0.439725	0.398777	0.327013
119.4	0.439422	0.398922	0.327363
119.6	0.439129	0.398699	0.327345
119.8	0.438357	0.398664	0.326732
120	0.437916	0.398034	0.326221
120.2	0.437571	0.398103	0.326522
120.4	0.43776	0.398296	0.32665
120.6	0.438153	0.398011	0.327112
120.8	0.437266	0.397869	0.326537
121	0.436808	0.3974	0.326634
121.2	0.436437	0.397603	0.32643
121.4	0.436467	0.39736	0.326098
121.6	0.43618	0.396902	0.325596
121.8	0.435697	0.396388	0.324759
122	0.435231	0.396634	0.324591
122.2	0.435444	0.396304	0.324051
122.4	0.435523	0.395856	0.323968
122.6	0.435972	0.396029	0.324422
122.8	0.436754	0.396407	0.325114
123	0.43745	0.396909	0.325762
123.2	0.437758	0.397723	0.326494
123.4	0.438343	0.398531	0.326626
123.6	0.438389	0.399009	0.326609
123.8	0.438399	0.399248	0.326202
124	0.438566	0.399215	0.326922
124.2	0.439752	0.4011	0.328549
124.4	0.439904	0.401045	0.329231
124.6	0.439965	0.40173	0.329105
124.8	0.43942	0.402209	0.328844
125	0.43932	0.401584	0.328541
125.2	0.438936	0.401204	0.328336
125.4	0.438812	0.400104	0.328255
125.6	0.438899	0.399427	0.328417
125.8	0.438881	0.399864	0.328447
126	0.438328	0.399192	0.32837
126.2	0.438071	0.398633	0.327875
126.4	0.437554	0.397737	0.327763
126.6	0.43749	0.397783	0.327629
126.8	0.438302	0.398317	0.327961
127	0.438778	0.400013	0.328734
127.2	0.438962	0.401284	0.329649
127.4	0.440234	0.402002	0.329572
127.6	0.439779	0.402651	0.329772
127.8	0.440078	0.403365	0.330216
128	0.440671	0.404305	0.331113
128.2	0.441678	0.405957	0.332329
128.4	0.440749	0.405187	0.331853
128.6	0.441	0.405212	0.331301
128.8	0.440837	0.404911	0.331095
129	0.440734	0.404577	0.330539
129.2	0.441107	0.404429	0.331523
129.4	0.441623	0.404766	0.331977
129.6	0.442114	0.405303	0.332234
129.8	0.442204	0.404916	0.332508
130	0.442346	0.404069	0.332324
130.2	0.443016	0.404287	0.332426
130.4	0.442801	0.403799	0.331995
130.6	0.443053	0.404201	0.331834
130.8	0.443476	0.404688	0.331888
131	0.443427	0.405635	0.332244
131.2	0.443559	0.406439	0.332059
131.4	0.443951	0.406882	0.331583
131.6	0.443572	0.406584	0.331838
131.8	0.444261	0.407496	0.332305
132	0.444185	0.407704	0.332304
132.2	0.443583	0.407425	0.332397
132.4	0.442756	0.405966	0.331237
132.6	0.442565	0.405756	0.330912
132.8	0.442429	0.405419	0.330852
133	0.442752	0.405193	0.331323
133.2	0.442767	0.404118	0.332326
133.4	0.44227	0.404112	0.332345
133.6	0.442289	0.403732	0.332605
133.8	0.442024	0.403079	0.332269
134	0.442317	0.403552	0.332292
134.2	0.442136	0.402809	0.332251
134.4	0.441774	0.402962	0.332433
134.6	0.441997	0.403796	0.332819
134.8	0.442538	0.404383	0.333821
135	0.442921	0.405209	0.334258
135.2	0.443427	0.405874	0.3343
135.4	0.443697	0.405454	0.334736
135.6	0.44398	0.405773	0.335744
135.8	0.444275	0.406321	0.335979
136	0.443962	0.405748	0.336327
136.2	0.444023	0.405022	0.33614
136.4	0.444297	0.404682	0.336155
136.6	0.444195	0.404579	0.336386
136.8	0.44454	0.403984	0.336772
137	0.444913	0.404252	0.33672
137.2	0.444651	0.404365	0.336569
137.4	0.444674	0.405015	0.336258
137.6	0.444506	0.405233	0.336077
137.8	0.444399	0.405203	0.335641
138	0.44444	0.405356	0.336028
138.2	0.44459	0.405707	0.335951
138.4	0.445517	0.406704	0.336604
138.6	0.446491	0.407191	0.337061
138.8	0.447534	0.407227	0.3376
139	0.44761	0.407237	0.337137
139.2	0.447151	0.407236	0.336528
139.4	0.446938	0.40685	0.336357
139.6	0.447203	0.407791	0.337199
139.8	0.447135	0.40734	0.33709
140	0.446588	0.407107	0.337191
140.2	0.445888	0.406991	0.336936
140.4	0.444798	0.407096	0.33646
140.6	0.443992	0.406864	0.336051
140.8	0.443524	0.407158	0.336498
141	0.443008	0.406834	0.336198
141.2	0.442907	0.406626	0.336267
141.4	0.44313	0.407436	0.337211
141.6	0.44328	0.407849	0.33797
141.8	0.443866	0.408453	0.338697
142	0.444575	0.409214	0.33996
142.2	0.445902	0.410423	0.340484
142.4	0.447265	0.411556	0.341615
142.6	0.447931	0.412288	0.341738
142.8	0.448062	0.412512	0.341212
143	0.448648	0.413645	0.341529
143.2	0.449003	0.414585	0.34159
143.4	0.448991	0.414566	0.34148
143.6	0.449291	0.414937	0.34228
143.8	0.449233	0.414742	0.341997
144	0.449261	0.414749	0.342309
144.2	0.448893	0.41492	0.34262
144.4	0.448174	0.413766	0.34208
144.6	0.447786	0.41284	0.342414
144.8	0.446656	0.411912	0.342273
145	0.446784	0.410651	0.342116
145.2	0.446775	0.41018	0.34241
145.4	0.44724	0.410513	0.343305
145.6	0.446772	0.409795	0.343839
145.8	0.446897	0.409189	0.344162
146	0.447738	0.409435	0.344662
146.2	0.448319	0.41044	0.344525
146.4	0.448384	0.410996	0.345117
146.6	0.448686	0.411425	0.345041
146.8	0.44875	0.411219	0.344833
147	0.449504	0.411677	0.345112
147.2	0.449311	0.411781	0.344899
147.4	0.449374	0.41174	0.345078
147.6	0.449902	0.411965	0.345459
147.8	0.449987	0.412099	0.344836
148	0.449974	0.412094	0.345122
148.2	0.449371	0.412185	0.344753
148.4	0.448827	0.411529	0.34461
148.6	0.448052	0.411291	0.34453
148.8	0.447379	0.411596	0.344523
149	0.447885	0.411123	0.344693
149.2	0.447664	0.410853	0.3444
149.4	0.44757	0.410812	0.34445
149.6	0.44704	0.410253	0.344705
149.8	0.448025	0.410604	0.344907
150	0.44896	0.411199	0.345261
150.2	0.449134	0.412552	0.345852
150.4	0.449745	0.412848	0.346734
150.6	0.450376	0.413065	0.3471
150.8	0.450072	0.412254	0.346626
151	0.450212	0.411807	0.346778
151.2	0.450719	0.413057	0.347557
151.4	0.450753	0.413128	0.347932
151.6	0.450789	0.412967	0.347465
151.8	0.45016	0.412974	0.346971
152	0.450065	0.413301	0.34778
152.2	0.450497	0.414209	0.348311
152.4	0.450714	0.414572	0.348752
152.6	0.451109	0.414425	0.3487
152.8	0.45179	0.41567	0.349287
153	0.451851	0.415628	0.348452
153.2	0.451524	0.415263	0.347542
153.4	0.450613	0.414617	0.347191
153.6	0.45107	0.414878	0.34765
153.8	0.451782	0.415295	0.347479
154	0.451978	0.415108	0.347573
154.2	0.452167	0.415659	0.347627
154.4	0.452594	0.415106	0.348219
154.6	0.452298	0.414799	0.348624
154.8	0.451543	0.4146	0.348433
155	0.451429	0.414591	0.348994
155.2	0.451408	0.41646	0.349051
155.4	0.450852	0.416415	0.34866
155.6	0.451136	0.417036	0.348901
155.8	0.450903	0.417297	0.349506
156	0.451536	0.417926	0.35064
156.2	0.452645	0.419365	0.351382
156.4	0.452658	0.419081	0.350791
156.6	0.452793	0.418666	0.350617
156.8	0.453173	0.419117	0.350261
157	0.4525	0.418289	0.349229
157.2	0.452298	0.417652	0.348843
157.4	0.452805	0.417638	0.348672
157.6	0.453452	0.41781	0.348486
157.8	0.45368	0.416966	0.348198
158	0.454204	0.417116	0.34852
158.2	0.453977	0.417137	0.348027
158.4	0.453294	0.416396	0.348375
158.6	0.452999	0.416176	0.348817
158.8	0.452323	0.415795	0.348293
159	0.452298	0.415327	0.34746
159.2	0.452609	0.416332	0.347169
159.4	0.452446	0.416345	0.347447
159.6	0.452593	0.416281	0.348181
159.8	0.45276	0.416391	0.348817
160	0.452852	0.416979	0.349799
160.2	0.453226	0.417309	0.350838
160.4	0.452755	0.416307	0.350992
160.6	0.453441	0.415985	0.3518
160.8	0.453724	0.416737	0.35128
161	0.45357	0.417438	0.351881
161.2	0.453859	0.41835	0.352366
161.4	0.453897	0.418887	0.352706
161.6	0.454075	0.419335	0.353044
161.8	0.454152	0.419324	0.35374
162	0.454151	0.419748	0.353412
162.2	0.453527	0.419592	0.353314
162.4	0.453469	0.418861	0.353479
162.6	0.454081	0.419129	0.352998
162.8	0.45448	0.419333	0.352637
163	0.45538	0.420046	0.352291
163.2	0.455674	0.420956	0.353018
163.4	0.455488	0.420239	0.352585
163.6	0.455542	0.419511	0.351943
163.8	0.455974	0.419385	0.352214
164	0.456177	0.419039	0.352367
164.2	0.456326	0.419012	0.352437
164.4	0.456242	0.418769	0.352004
164.6	0.45657	0.419028	0.351526
164.8	0.456222	0.419622	0.351289
165	0.455949	0.420215	0.35219
165.2	0.455361	0.420013	0.352144
165.4	0.454592	0.419791	0.352339
165.6	0.454888	0.419898	0.352565
165.8	0.454487	0.420006	0.352413
166	0.45397	0.41999	0.351946
166.2	0.453456	0.419796	0.352307
166.4	0.453507	0.419486	0.352401
166.6	0.453774	0.419339	0.351986
166.8	0.45429	0.419549	0.352781
167	0.454756	0.41971	0.353073
167.2	0.454709	0.418596	0.352869
167.4	0.454937	0.41733	0.352145
167.6	0.455354	0.41738	0.352385
167.8	0.455451	0.41739	0.352419
168	0.45556	0.418045	0.352814
168.2	0.455897	0.418136	0.353226
168.4	0.455939	0.417798	0.353212
168.6	0.456762	0.41811	0.354069
168.8	0.457106	0.418832	0.354451
169	0.456926	0.419343	0.354496
169.2	0.456361	0.419553	0.35438
169.4	0.456844	0.420848	0.355199
169.6	0.45691	0.421786	0.355796
169.8	0.456795	0.422564	0.355821
170	0.455884	0.422043	0.355768
170.2	0.455427	0.421671	0.355502
170.4	0.455042	0.420844	0.35543
170.6	0.455097	0.42029	0.355196
170.8	0.455689	0.420558	0.355657
171	0.455502	0.420574	0.355444
171.2	0.455673	0.420181	0.354449
171.4	0.455688	0.419623	0.355086
171.6	0.455748	0.419725	0.355085
171.8	0.455505	0.419702	0.354362
172	0.456075	0.420131	0.354853
172.2	0.457001	0.420368	0.355086
172.4	0.457544	0.421235	0.355414
172.6	0.457795	0.421968	0.355805
172.8	0.457467	0.422091	0.35521
173	0.457288	0.422593	0.355429
173.2	0.45733	0.423057	0.355563
173.4	0.457436	0.423496	0.355785
173.6	0.456624	0.423438	0.355782
173.8	0.456255	0.423438	0.355469
174	0.455506	0.422901	0.355615
174.2	0.455178	0.423432	0.355799
174.4	0.45486	0.422991	0.356485
174.6	0.455168	0.423121	0.357032
174.8	0.454826	0.422746	0.356859
175	0.454769	0.421945	0.356285
175.2	0.454946	0.420401	0.355891
175.4	0.455024	0.419608	0.356475
175.6	0.455658	0.420248	0.356006
175.8	0.455657	0.420482	0.356249
176	0.456319	0.420686	0.356773
176.2	0.456712	0.421444	0.357148
176.4	0.457035	0.421581	0.3572
176.6	0.457069	0.42145	0.356803
176.8	0.457962	0.42147	0.356208
177	0.458818	0.422021	0.356256
177.2	0.458929	0.421816	0.356091
177.4	0.458597	0.422287	0.356134
177.6	0.458805	0.422883	0.356222
177.8	0.458605	0.423221	0.356716
178	0.458665	0.423869	0.357966
178.2	0.458592	0.424721	0.358362
178.4	0.458756	0.424144	0.358608
178.6	0.458783	0.424363	0.359038
178.8	0.45851	0.424299	0.358873
179	0.45903	0.424486	0.358989
179.2	0.458013	0.42404	0.358348
179.4	0.458195	0.425237	0.35849
179.6	0.458749	0.42606	0.358947
179.8	0.457788	0.425543	0.359256
180	0.458292	0.425999	0.359933
180.2	0.458169	0.426766	0.360322
180.4	0.458759	0.426708	0.35989
180.6	0.45912	0.426371	0.359662
180.8	0.458849	0.425937	0.359038
181	0.458422	0.425186	0.358701
181.2	0.458172	0.425229	0.359079
181.4	0.458318	0.424639	0.359017
181.6	0.458726	0.424209	0.359355
181.8	0.459014	0.423928	0.359737
182	0.45861	0.423472	0.359646
182.2	0.458618	0.42328	0.359244
182.4	0.459135	0.422843	0.359103
182.6	0.459197	0.423701	0.359972
182.8	0.459141	0.424269	0.360129
183	0.458799	0.425239	0.360396
183.2	0.457754	0.425838	0.360255
183.4	0.458744	0.427044	0.360895
183.6	0.458568	0.427563	0.361173
183.8	0.458508	0.428022	0.361674
184	0.458825	0.428595	0.362216
184.2	0.458608	0.42877	0.36175
184.4	0.459122	0.428266	0.361633
184.6	0.45906	0.428016	0.361877
184.8	0.458837	0.427654	0.361553
185	0.458975	0.427304	0.36159
185.2	0.459218	0.426841	0.362081
185.4	0.459129	0.425733	0.361505
185.6	0.459413	0.424918	0.361242
185.8	0.459237	0.424559	0.360203
186	0.459347	0.424348	0.359695
186.2	0.459961	0.424953	0.360028
186.4	0.4605	0.424791	0.360713
186.6	0.46078	0.425244	0.361588
186.8	0.460525	0.425398	0.361579
187	0.46035	0.426573	0.361841
187.2	0.459972	0.426625	0.361965
187.4	0.460318	0.426924	0.361637
187.6	0.459926	0.427207	0.361837
187.8	0.460162	0.427195	0.362212
188	0.459941	0.427466	0.362405
188.2	0.459566	0.427449	0.362268
188.4	0.459475	0.427453	0.362694
188.6	0.459064	0.427669	0.362562
188.8	0.458857	0.427693	0.36243
189	0.45877	0.427722	0.362345
189.2	0.459645	0.42809	0.362598
189.4	0.459755	0.428814	0.362234
189.6	0.459994	0.429285	0.362019
189.8	0.460522	0.430848	0.362143
190	0.46125	0.430794	0.36248
190.2	0.461251	0.430627	0.362924
190.4	0.462001	0.429911	0.363148
190.6	0.462496	0.429189	0.363191
190.8	0.462057	0.428452	0.36309
191	0.461821	0.428397	0.363032
191.2	0.461832	0.427707	0.363023
191.4	0.461424	0.427036	0.362111
191.6	0.461265	0.426561	0.361586
191.8	0.461547	0.426115	0.361929
192	0.46161	0.426586	0.361889
192.2	0.461164	0.42581	0.361818
192.4	0.461409	0.42639	0.362682
192.6	0.461078	0.426846	0.362605
192.8	0.460908	0.427078	0.362408
193	0.461335	0.427479	0.362396
193.2	0.461293	0.428138	0.362379
193.4	0.460556	0.428452	0.362319
193.6	0.460303	0.42887	0.363036
193.8	0.460045	0.429172	0.363181
194	0.460207	0.428222	0.362852
194.2	0.460576	0.428687	0.363294
194.4	0.460765	0.428801	0.364042
194.6	0.460511	0.428616	0.364401
194.8	0.460644	0.428939	0.363687
195	0.460478	0.429176	0.363037
195.2	0.461116	0.429163	0.363082
195.4	0.460823	0.429444	0.362542
195.6	0.461633	0.430373	0.362726
195.8	0.461901	0.430143	0.363447
196	0.461649	0.430267	0.363359
196.2	0.462092	0.430228	0.364075
196.4	0.462299	0.430205	0.364043
196.6	0.462371	0.429934	0.363838
196.8	0.462352	0.429315	0.36327
197	0.461965	0.428841	0.363411
197.2	0.462224	0.428786	0.363989
197.4	0.461862	0.427683	0.364209
197.6	0.461564	0.427652	0.364807
197.8	0.461438	0.426668	0.364059
198	0.462446	0.426351	0.363858
198.2	0.462481	0.4271	0.364703
198.4	0.462148	0.426793	0.365113
198.6	0.461919	0.42621	0.364781
198.8	0.462162	0.426484	0.364312
199	0.461415	0.426562	0.364518
199.2	0.461959	0.42684	0.364736
199.4	0.460868	0.427367	0.364443
199.6	0.460632	0.427995	0.36438
199.8	0.460312	0.428416	0.364831
200	0.460795	0.429063	0.365385
200.2	0.461826	0.430376	0.365604
200.4	0.462036	0.430533	0.365412
200.6	0.461877	0.43099	0.365358
200.8	0.461923	0.43184	0.365622
201	0.461996	0.432746	0.366809
201.2	0.462795	0.433361	0.367755
201.4	0.462281	0.433003	0.367513
201.6	0.462974	0.433332	0.367803
201.8	0.46322	0.432663	0.367581
202	0.46343	0.433038	0.367219
202.2	0.463602	0.432956	0.367955
202.4	0.463517	0.431955	0.368134
202.6	0.463227	0.431584	0.368014
202.8	0.463525	0.431796	0.36828
203	0.46309	0.43136	0.368057
203.2	0.462661	0.430701	0.367297
203.4	0.462032	0.43	0.367757
203.6	0.462165	0.429839	0.367677
203.8	0.461839	0.429631	0.367804
204	0.462134	0.429219	0.367593
204.2	0.462325	0.429633	0.367318
204.4	0.462125	0.429555	0.367659
204.6	0.462258	0.429413	0.368366
204.8	0.463409	0.429705	0.369164
205	0.464022	0.429655	0.369739
205.2	0.464046	0.429664	0.370201
205.4	0.463841	0.429149	0.369913
205.6	0.464284	0.429316	0.370178
205.8	0.463871	0.428919	0.37015
206	0.463427	0.428472	0.369306
206.2	0.463245	0.427988	0.369398
206.4	0.462465	0.427448	0.368996
206.6	0.462472	0.427958	0.368786
206.8	0.462328	0.427782	0.368816
207	0.462184	0.427661	0.368335
207.2	0.462562	0.428207	0.36838
207.4	0.462749	0.428238	0.368958
207.6	0.462682	0.428742	0.368542
207.8	0.463335	0.429677	0.36918
208	0.464031	0.430876	0.369694
208.2	0.465103	0.432731	0.370542
208.4	0.465556	0.433472	0.370746
208.6	0.466133	0.433121	0.370757
208.8	0.466597	0.433343	0.370844
209	0.466635	0.433488	0.370886
209.2	0.466048	0.433684	0.371208
209.4	0.465464	0.433886	0.370777
209.6	0.465842	0.434492	0.371178
209.8	0.465047	0.433522	0.370782
210	0.464171	0.432729	0.370258
210.2	0.463929	0.43211	0.369945
210.4	0.463698	0.431794	0.369647
210.6	0.463386	0.431792	0.369008
210.8	0.462867	0.43076	0.36844
211	0.462964	0.430499	0.368033
211.2	0.462945	0.430345	0.367541
211.4	0.462341	0.429506	0.366811
211.6	0.462478	0.429795	0.366883
211.8	0.463394	0.430609	0.367293
212	0.463741	0.431815	0.36747
212.2	0.463941	0.43253	0.367432
212.4	0.463198	0.431465	0.367075
212.6	0.462389	0.430972	0.367581
212.8	0.462023	0.431331	0.36827
213	0.462318	0.431576	0.368676
213.2	0.462054	0.431742	0.369509
213.4	0.461969	0.432513	0.370018
213.6	0.463148	0.432981	0.371602
213.8	0.463101	0.433333	0.37225
214	0.463686	0.433527	0.372868
214.2	0.464461	0.433537	0.372803
214.4	0.465033	0.434102	0.372963
214.6	0.465387	0.433956	0.372842
214.8	0.466386	0.433319	0.373022
215	0.466594	0.432964	0.372207
215.2	0.466909	0.433051	0.371761
215.4	0.467534	0.433504	0.37178
215.6	0.467676	0.434412	0.371866
215.8	0.467844	0.434725	0.371544
216	0.467943	0.435035	0.371094
216.2	0.466237	0.434289	0.370196
216.4	0.464717	0.433435	0.369404
216.6	0.464124	0.433989	0.369492
216.8	0.463604	0.433289	0.368719
217	0.46287	0.432918	0.368384
217.2	0.461956	0.432319	0.368127
217.4	0.461416	0.432717	0.36799
217.6	0.462531	0.432798	0.368368
217.8	0.462655	0.432737	0.368885
218	0.462637	0.431898	0.368754
218.2	0.462886	0.431962	0.369599
218.4	0.463161	0.431549	0.370061
218.6	0.464014	0.431416	0.370726
218.8	0.464929	0.431161	0.371116
219	0.464955	0.431256	0.370736
219.2	0.465402	0.431994	0.371687
219.4	0.465676	0.432168	0.372035
219.6	0.464896	0.431862	0.371935
219.8	0.464687	0.431663	0.371736
220	0.464865	0.431683	0.372023
220.2	0.464156	0.431576	0.37219
220.4	0.464312	0.43144	0.372839
220.6	0.46438	0.431732	0.372733
220.8	0.464264	0.431016	0.372698
221	0.464793	0.431979	0.372943
221.2	0.464674	0.432068	0.373329
221.4	0.464377	0.432554	0.372768
221.6	0.464752	0.432479	0.372873
221.8	0.464226	0.43292	0.373176
222	0.463647	0.432949	0.372557
222.2	0.464201	0.433461	0.373147
222.4	0.464787	0.433829	0.372848
222.6	0.464754	0.434557	0.372265
222.8	0.464349	0.43399	0.371153
223	0.46387	0.433389	0.370394
223.2	0.463485	0.433387	0.369866
223.4	0.463078	0.432844	0.369221
223.6	0.463055	0.432497	0.369216
223.8	0.463162	0.432269	0.368667
224	0.46352	0.43214	0.368849
224.2	0.463039	0.432471	0.368919
224.4	0.462551	0.43251	0.368799
224.6	0.462348	0.432586	0.368434
224.8	0.46325	0.433184	0.369855
225	0.462701	0.433408	0.369708
225.2	0.462017	0.433775	0.370609
225.4	0.461282	0.43314	0.369717
225.6	0.461216	0.433422	0.369922
225.8	0.461233	0.433864	0.370347
226	0.461284	0.433532	0.370279
226.2	0.461695	0.43395	0.370825
226.4	0.461206	0.434127	0.370375
226.6	0.460642	0.433095	0.369514
226.8	0.460703	0.432549	0.369831
227	0.461076	0.432607	0.370527
227.2	0.461368	0.432872	0.370565
227.4	0.462104	0.433003	0.371088
227.6	0.463098	0.433286	0.371527
227.8	0.463461	0.433615	0.371145
228	0.463618	0.433726	0.371154
228.2	0.463818	0.434218	0.371653
228.4	0.464968	0.434344	0.372612
228.6	0.465941	0.43416	0.373797
228.8	0.46635	0.434209	0.374315
229	0.465989	0.43388	0.374974
229.2	0.466132	0.433547	0.375159
229.4	0.46601	0.432579	0.374114
229.6	0.466421	0.433763	0.374862
229.8	0.466342	0.433941	0.37479
230	0.466268	0.434008	0.374486
230.2	0.466118	0.434649	0.374041
230.4	0.465603	0.434211	0.373814
230.6	0.465465	0.434097	0.373571
230.8	0.46494	0.434586	0.37374
231	0.464736	0.434847	0.373275
231.2	0.464453	0.433941	0.372456
231.4	0.464294	0.433923	0.372113
231.6	0.464351	0.434068	0.372414
231.8	0.464201	0.434451	0.372092
232	0.464787	0.434287	0.372393
232.2	0.464743	0.434175	0.372636
232.4	0.464665	0.433726	0.373165
232.6	0.464119	0.433972	0.373487
232.8	0.463965	0.434133	0.373691
233	0.464322	0.43503	0.374685
233.2	0.464469	0.435082	0.373775
233.4	0.464793	0.435754	0.373888
233.6	0.465	0.437177	0.3749
233.8	0.465098	0.437348	0.375033
234	0.465373	0.437493	0.375388
234.2	0.465064	0.437334	0.375013
234.4	0.465162	0.437294	0.375292
234.6	0.465943	0.437974	0.374956
234.8	0.46579	0.437855	0.374418
235	0.466195	0.437685	0.374506
235.2	0.466275	0.436993	0.374657
235.4	0.465753	0.436653	0.373922
235.6	0.465833	0.436733	0.374076
235.8	0.466145	0.436544	0.373612
236	0.466606	0.436094	0.373903
236.2	0.466013	0.435136	0.373297
236.4	0.465381	0.434865	0.373271
236.6	0.465639	0.435442	0.374157
236.8	0.465988	0.435072	0.374298
237	0.465651	0.4352	0.374215
237.2	0.465191	0.434782	0.373717
237.4	0.465196	0.434892	0.374607
237.6	0.465246	0.434983	0.375278
237.8	0.465178	0.43462	0.375673
238	0.465678	0.435077	0.376054
238.2	0.465827	0.43484	0.376316
238.4	0.466912	0.435482	0.377348
238.6	0.467273	0.435536	0.377528
238.8	0.467425	0.434951	0.377366
239	0.467914	0.434946	0.377813
239.2	0.467003	0.434477	0.377
239.4	0.46645	0.434014	0.375591
239.6	0.466809	0.435289	0.375786
239.8	0.467045	0.435073	0.375633
240	0.466811	0.435165	0.374949
240.2	0.466452	0.43502	0.373995
240.4	0.465672	0.435506	0.373947
240.6	0.465905	0.435902	0.373914
240.8	0.465522	0.436403	0.373431
241	0.465239	0.436441	0.372774
241.2	0.465431	0.436427	0.372739
241.4	0.465412	0.436886	0.373099
241.6	0.465612	0.43738	0.373234
241.8	0.465347	0.437045	0.372832
242	0.46577	0.436982	0.372946
242.2	0.465614	0.436868	0.373913
242.4	0.465606	0.436409	0.374521
242.6	0.465229	0.435854	0.374577
242.8	0.466476	0.435608	0.374913
243	0.466018	0.435704	0.374793
243.2	0.466431	0.436021	0.374982
243.4	0.467354	0.436896	0.375359
243.6	0.467844	0.437406	0.375584
243.8	0.467861	0.437016	0.375496
244	0.467927	0.43794	0.375665
244.2	0.468431	0.438285	0.375881
244.4	0.468187	0.438679	0.376598
244.6	0.469212	0.438891	0.376342
244.8	0.46965	0.43918	0.376551
245	0.468863	0.4382	0.376263
245.2	0.468821	0.438643	0.376465
245.4	0.467992	0.438584	0.375556
245.6	0.467926	0.438165	0.375398
245.8	0.466874	0.437165	0.374581
246	0.467062	0.437346	0.37492
246.2	0.46667	0.437583	0.375805
246.4	0.466111	0.436536	0.375579
246.6	0.466152	0.436707	0.375743
246.8	0.465965	0.435849	0.375333
247	0.465568	0.436328	0.375404
247.2	0.466318	0.436528	0.375477
247.4	0.466392	0.436763	0.376113
247.6	0.466207	0.436545	0.376292
247.8	0.46613	0.436916	0.376566
248	0.466548	0.437725	0.377552
248.2	0.467445	0.438056	0.378076
248.4	0.466958	0.437963	0.377959
248.6	0.467212	0.438008	0.377634
248.8	0.466459	0.437816	0.377762
249	0.466066	0.437977	0.377837
249.2	0.466707	0.438463	0.378346
249.4	0.466907	0.437682	0.377655
249.6	0.467139	0.43762	0.37851
249.8	0.467195	0.437286	0.377708
250	0.467618	0.437236	0.377255
250.2	0.467346	0.437022	0.377137
250.4	0.466759	0.436903	0.376728
250.6	0.466863	0.437324	0.376337
250.8	0.466279	0.436629	0.375775
251	0.466954	0.437204	0.376233
251.2	0.466501	0.436536	0.376353
251.4	0.466522	0.436741	0.3777
251.6	0.466644	0.436561	0.377895
251.8	0.466306	0.436582	0.377797
252	0.466819	0.437124	0.378665
252.2	0.46603	0.437185	0.378638
252.4	0.465293	0.436876	0.378461
252.6	0.465286	0.437249	0.378798
252.8	0.465535	0.437096	0.379174
253	0.465674	0.437087	0.378619
253.2	0.465575	0.437128	0.378405
253.4	0.465835	0.437056	0.378021
253.6	0.465234	0.437402	0.377768
253.8	0.465507	0.437059	0.375977
254	0.465157	0.436901	0.374899
254.2	0.464609	0.436673	0.373817
254.4	0.464457	0.436851	0.373264
254.6	0.464788	0.436585	0.373158
254.8	0.464879	0.43602	0.373499
255	0.46514	0.435797	0.374551
255.2	0.465569	0.436046	0.375837
255.4	0.466113	0.436751	0.377392
255.6	0.466226	0.436586	0.377447
255.8	0.466721	0.437065	0.378411
256	0.46714	0.437645	0.379049
256.2	0.46682	0.438111	0.378828
256.4	0.467722	0.438217	0.37933
256.6	0.467777	0.438637	0.37968
256.8	0.46804	0.438403	0.379612
257	0.468287	0.438893	0.379096
257.2	0.468458	0.439284	0.379806
257.4	0.467879	0.438943	0.379969
257.6	0.467716	0.438918	0.379307
257.8	0.467855	0.438617	0.378666
258	0.46768	0.438637	0.378725
258.2	0.466963	0.43816	0.378322
258.4	0.467044	0.438227	0.379125
258.6	0.467392	0.438255	0.37991
258.8	0.467113	0.438258	0.380631
259	0.467127	0.438701	0.380963
259.2	0.466996	0.439006	0.381297
259.4	0.46659	0.438837	0.381312
259.6	0.466888	0.438974	0.380987
259.8	0.466898	0.439113	0.380985
260	0.466015	0.438794	0.38032
260.2	0.465943	0.438828	0.380119
260.4	0.465481	0.438673	0.380368
260.6	0.464773	0.438524	0.380479
260.8	0.464922	0.438759	0.379777
261	0.465032	0.438974	0.379602
261.2	0.464444	0.439082	0.379321
261.4	0.463546	0.438792	0.378513
261.6	0.464048	0.439111	0.378658
261.8	0.463916	0.438917	0.378802
262	0.463015	0.438796	0.37825
262.2	0.46287	0.438144	0.377982
262.4	0.463455	0.438406	0.379009
262.6	0.464428	0.439118	0.379105
262.8	0.464829	0.438672	0.37902
263	0.466138	0.439399	0.379129
263.2	0.46668	0.438454	0.379003
263.4	0.46782	0.438255	0.37928
263.6	0.468263	0.43821	0.379385
263.8	0.468506	0.438113	0.379656
264	0.469205	0.438926	0.381079
264.2	0.46928	0.439054	0.381228
264.4	0.469053	0.439212	0.381434
264.6	0.468267	0.439147	0.380597
264.8	0.467895	0.439059	0.379962
265	0.467298	0.439241	0.379935
265.2	0.46624	0.439568	0.379515
265.4	0.465664	0.439448	0.379466
265.6	0.465158	0.439941	0.379911
265.8	0.464372	0.440714	0.380209
266	0.463922	0.441194	0.380592
266.2	0.465142	0.441467	0.38147
266.4	0.46519	0.442395	0.38223
266.6	0.466015	0.442561	0.382187
266.8	0.466218	0.441485	0.382241
267	0.466288	0.441255	0.382131
267.2	0.466457	0.440443	0.381617
267.4	0.467013	0.441083	0.381853
267.6	0.467194	0.44098	0.381837
267.8	0.467603	0.441508	0.381865
268	0.468107	0.441685	0.383252
268.2	0.468494	0.440627	0.383117
268.4	0.468156	0.440126	0.383395
268.6	0.466971	0.439368	0.382319
268.8	0.466492	0.438868	0.382176
269	0.466386	0.439491	0.382013
269.2	0.466483	0.439798	0.382149
269.4	0.466996	0.439937	0.382392
269.6	0.467112	0.440227	0.381663
269.8	0.467527	0.440724	0.381273
270	0.467523	0.440235	0.381598
270.2	0.467991	0.440382	0.381385
270.4	0.467327	0.440399	0.381575
270.6	0.468148	0.43957	0.382076
270.8	0.467639	0.439642	0.382075
271	0.467725	0.439773	0.382065
271.2	0.467608	0.439326	0.381943
271.4	0.467304	0.439497	0.382598
271.6	0.466912	0.439457	0.38249
271.8	0.466506	0.439559	0.382146
272	0.466358	0.439386	0.383435
272.2	0.466534	0.439351	0.383627
272.4	0.465244	0.439049	0.383854
272.6	0.464954	0.439227	0.383034
272.8	0.465033	0.439798	0.383207
273	0.465384	0.440397	0.38347
273.2	0.465485	0.440338	0.383473
273.4	0.465736	0.439552	0.382843
273.6	0.465421	0.439472	0.381637
273.8	0.465583	0.439863	0.382128
274	0.465245	0.439707	0.383042
274.2	0.465797	0.439679	0.382668
274.4	0.466087	0.439429	0.383037
274.6	0.466554	0.439021	0.38323
274.8	0.466487	0.439451	0.383404
275	0.465827	0.438368	0.382723
275.2	0.465138	0.437758	0.382005
275.4	0.465441	0.438172	0.382035
275.6	0.464941	0.437988	0.381334
275.8	0.464426	0.437634	0.380955
276	0.464482	0.438268	0.382028
276.2	0.464754	0.438608	0.382464
276.4	0.464609	0.438363	0.382972
276.6	0.465652	0.439052	0.383365
276.8	0.465812	0.439636	0.38368
277	0.46492	0.439085	0.383414
277.2	0.46475	0.43864	0.383062
277.4	0.464529	0.437991	0.382804
277.6	0.465066	0.439124	0.382692
277.8	0.465635	0.439768	0.382847
278	0.466116	0.440385	0.382817
278.2	0.466853	0.440053	0.382359
278.4	0.466993	0.440353	0.382068
278.6	0.466988	0.440918	0.381697
278.8	0.467656	0.441191	0.381672
279	0.467227	0.44081	0.380902
279.2	0.467595	0.440476	0.380958
279.4	0.467578	0.439912	0.380543
[truncated: 1,602 more rows]

## Sheet: FLRT1
Time(s)	315nM	228nM	158nM	88nM	53nM
[truncated: 3,000 more rows]
