# Supplementary material for: From netrin‐1‐targeted SPECT/CT to internal radiotherapy for management of advanced solid tumors
Source: EMBO Mol Med. 2023 Mar 6;15(4):e16732. doi: 10.15252/emmm.202216732 (PMC10086585; doi:10.15252/emmm.202216732)
Supplement: Supplementary file 4 — Source Data for Figure 1 [file EMMM-15-e16732-s003.zip › Figure 1/1B/Netrin in the ECM of cancer cells, Numerical Values.xlsx]

## Sheet: Feuil1
distance from plastic membrane	Membrane			Negative
1	0.17	0.03	7	0.18	0.01	7
2	0.23	0.03	7	0.18	0.01	7
3	0.28	0.04	7	0.17	0.01	7
4	0.35	0.07	7	0.18	0.01	7
5	0.36	0.07	7	0.17	0.01	7
6	0.35	0.05	7	0.15	0.02	7
7	0.46	0.06	7	0.11	0.01	7
8	0.71	0.06	7	0.1	0.01	7
9	1	0.06	7	0.12	0.01	7
10	0.79	0.05	7	0.15	0.02	7
11	0.49	0.03	7	0.17	0.01	7
12	0.34	0.03	7	0.17	0.01	7
13	0.3	0.04	7	0.17	0.01	7
14	0.28	0.06	7	0.17	0.01	7
15	0.25	0.06	7	0.17	0	7
16	0.25	0.05	7	0.17	0.01	7
17	0.25	0.04	7	0.16	0.01	7
