# Supplementary material for: From netrin‐1‐targeted SPECT/CT to internal radiotherapy for management of advanced solid tumors
Source: EMBO Mol Med. 2023 Mar 6;15(4):e16732. doi: 10.15252/emmm.202216732 (PMC10086585; doi:10.15252/emmm.202216732)
Supplement: Supplementary file 4 — Source Data for Figure 1 [file EMMM-15-e16732-s003.zip › Figure 1/1E/Quantification of netrin-1, Blot.xlsx]

## Sheet: Feuil1
Volume (Int)	4T1		EMT6
Heparin	-	+	-	+
Soluble Netrin-1	8191098	38046780	12326040	24239898
Actin	13105638	8340300	13998312	23954022
Ratio Soluble Netrin-1 / Actin	0.625006	4.5618	0.880538	1.01193
Ratio over control (=conditions without heparin)	1	7.29881	1	1.14922
