# Supplementary material for: From netrin‐1‐targeted SPECT/CT to internal radiotherapy for management of advanced solid tumors
Source: EMBO Mol Med. 2023 Mar 6;15(4):e16732. doi: 10.15252/emmm.202216732 (PMC10086585; doi:10.15252/emmm.202216732)
Supplement: Supplementary file 4 — Source Data for Figure 1 [file EMMM-15-e16732-s003.zip › Figure 1/1D/Quantification of netrin-1, Blot.xlsx]

## Sheet: Feuil1
Volume (Int)	67NR			4T1			EMT6
SDS	+	-		+	-		+	-
Netrin-1	92040	132600		9671428	2270008		8619728	2028000
Actin	4546080	4642992		9178464	9468672		9664080	8732208
Ratio Netrin/actin	0.020246	0.0285592		1.05371	0.239739		0.891935	0.232244
Ratio over control = condition with SDS)		1.41061		1	0.227519		1	0.260382
