# Supplementary material for: From netrin‐1‐targeted SPECT/CT to internal radiotherapy for management of advanced solid tumors
Source: EMBO Mol Med. 2023 Mar 6;15(4):e16732. doi: 10.15252/emmm.202216732 (PMC10086585; doi:10.15252/emmm.202216732)
Supplement: Supplementary file 5 — Source Data for Figure 2 [file EMMM-15-e16732-s008.zip]

Archive with 12 entries (9 files):
- Figure 2/
- __MACOSX/._Figure 2
- Figure 2/.DS_Store
- __MACOSX/Figure 2/._.DS_Store
- Figure 2/2C/
- __MACOSX/Figure 2/._2C
- Figure 2/2D/
- __MACOSX/Figure 2/._2D
- Figure 2/2C/NP137 fragments, Blot.pptx
- __MACOSX/Figure 2/2C/._NP137 fragments, Blot.pptx
- Figure 2/2D/Bio-layer interferometry analysis, Numerical Values.xlsx
- __MACOSX/Figure 2/2D/._Bio-layer interferometry analysis, Numerical Values.xlsx
