# Supplementary material for: From netrin‐1‐targeted SPECT/CT to internal radiotherapy for management of advanced solid tumors
Source: EMBO Mol Med. 2023 Mar 6;15(4):e16732. doi: 10.15252/emmm.202216732 (PMC10086585; doi:10.15252/emmm.202216732)
Supplement: Supplementary file 5 — Source Data for Figure 2 [file EMMM-15-e16732-s008.zip › Figure 2/2D/Bio-layer interferometry analysis, Numerical Values.xlsx]

## Sheet: NP137-NODAGA
Time	75nM	50nM	20nM	10nM	5nM	2nM	1nM
0	0.0254134	0.0170315	0.0156305	0.00426514	0.00698978	0.00607684	0.00771538
0.2	0.0294319	0.0196374	0.0160839	0.00426886	0.00665368	0.00483845	0.00715213
0.4	0.034481	0.022657	0.0160216	0.00347771	0.00626344	0.00360412	0.00624294
0.6	0.0406269	0.0268927	0.0170876	0.00357145	0.00612734	0.00340812	0.00605991
0.8	0.0469194	0.0312658	0.0186901	0.00397629	0.00602986	0.00278262	0.00538409
1	0.0535995	0.0361016	0.0199583	0.00400875	0.00541651	0.00258857	0.00473706
1.2	0.0608988	0.0415107	0.0222427	0.00457963	0.00577792	0.00245998	0.00403792
1.4	0.0688027	0.0469255	0.0240553	0.00515854	0.00597073	0.00265492	0.00341878
1.6	0.076829	0.0521867	0.0265731	0.00622732	0.00609986	0.00261297	0.0028544
1.8	0.0849357	0.0586009	0.029185	0.00779551	0.00645405	0.0027829	0.00313294
2	0.0933141	0.0647238	0.0324631	0.0095558	0.00755878	0.0035712	0.0033256
2.2	0.10088	0.0705537	0.035051	0.0114214	0.00824093	0.00352801	0.00376549
2.4	0.10897	0.0758057	0.0376835	0.0130546	0.00943215	0.00382908	0.00480768
2.6	0.116877	0.0812447	0.0415463	0.015154	0.0110732	0.00501422	0.0060199
2.8	0.123831	0.0861618	0.0440193	0.0169157	0.0114299	0.00512921	0.00648652
3	0.131368	0.0917071	0.0462874	0.0185461	0.0125256	0.00539774	0.00693029
3.2	0.139278	0.097835	0.0492969	0.0212092	0.0143284	0.00587576	0.00836218
3.4	0.145725	0.102845	0.0518971	0.0220151	0.0142443	0.00606801	0.00853908
3.6	0.152201	0.107851	0.0544337	0.0241661	0.0153945	0.00670076	0.00889936
3.8	0.158536	0.112367	0.0561195	0.0256756	0.0158083	0.00651045	0.00897833
4	0.165572	0.117823	0.05836	0.0277432	0.0173382	0.00768501	0.00974721
4.2	0.171649	0.123065	0.0605202	0.0287619	0.0179912	0.0074075	0.0104189
4.4	0.178254	0.127644	0.0627669	0.0300176	0.018516	0.00765983	0.0107542
4.6	0.184145	0.132005	0.0653864	0.0315494	0.0184501	0.00799583	0.0111433
4.8	0.190045	0.13636	0.0678415	0.0326466	0.0188385	0.00842343	0.0111344
5	0.196003	0.140814	0.0697688	0.0334615	0.0194031	0.00896026	0.0108811
5.2	0.201658	0.145184	0.0725793	0.034729	0.0207925	0.00927648	0.0106734
5.4	0.207716	0.14961	0.0745852	0.0357499	0.021204	0.00953629	0.0103617
5.6	0.2133	0.153909	0.0772062	0.0369201	0.0213656	0.0091859	0.0101221
5.8	0.219792	0.159492	0.0803327	0.0382747	0.0220753	0.00956772	0.0106772
6	0.226345	0.163995	0.0831389	0.0395582	0.0225298	0.0100842	0.0107834
6.2	0.23168	0.16861	0.0852681	0.0406249	0.0225504	0.00933188	0.0106738
6.4	0.238172	0.173514	0.0881916	0.042112	0.0236335	0.00979203	0.012087
6.6	0.243061	0.177838	0.0908755	0.0431436	0.0240168	0.00972818	0.0120874
6.8	0.247909	0.181848	0.0924467	0.0441548	0.0242875	0.00951855	0.011666
7	0.253329	0.186659	0.0946213	0.0456926	0.0252238	0.00974285	0.0121646
7.2	0.257601	0.191128	0.0961107	0.0467987	0.0253868	0.00966449	0.0115884
7.4	0.262066	0.195554	0.0980821	0.0479308	0.0257351	0.00952585	0.011241
7.6	0.267311	0.200073	0.100083	0.0495308	0.0263997	0.0101011	0.0116101
7.8	0.272266	0.204114	0.102435	0.0510579	0.0268911	0.0105548	0.0118177
8	0.276672	0.20843	0.104218	0.0527425	0.0274618	0.0110136	0.0121985
8.2	0.280892	0.21261	0.106588	0.0542162	0.026953	0.0105449	0.0118699
8.4	0.285512	0.215881	0.108427	0.055832	0.0272346	0.0104779	0.011891
8.6	0.289936	0.219642	0.110077	0.0568604	0.0278226	0.0108171	0.0118835
8.8	0.294991	0.224439	0.112478	0.0585357	0.0290726	0.0119343	0.0121772
9	0.299563	0.228566	0.114988	0.0602275	0.0302463	0.0127033	0.0120344
9.2	0.303363	0.232788	0.117387	0.0616117	0.0310526	0.0131889	0.0119627
9.4	0.308007	0.236936	0.119012	0.0626467	0.0313112	0.0133563	0.0112713
9.6	0.312551	0.240513	0.121336	0.0636703	0.0315691	0.0140533	0.0112994
9.8	0.317847	0.244819	0.124572	0.06509	0.0323399	0.0153282	0.0120956
10	0.322028	0.248728	0.126998	0.066103	0.0328026	0.0162054	0.0121015
10.2	0.325832	0.252241	0.129091	0.0668834	0.0334437	0.0160086	0.0123085
10.4	0.330197	0.256078	0.131796	0.06836	0.034443	0.0166433	0.0136641
10.6	0.333455	0.259042	0.134287	0.0699838	0.0356689	0.0171061	0.0136498
10.8	0.337123	0.262417	0.136203	0.071495	0.0361009	0.0179216	0.013763
11	0.340809	0.266342	0.138592	0.0734133	0.0371511	0.0190007	0.0144336
11.2	0.343446	0.269355	0.140352	0.0735111	0.0375232	0.0185626	0.0141352
11.4	0.347166	0.272984	0.143557	0.0745254	0.038292	0.0184982	0.0150516
11.6	0.350032	0.275782	0.145277	0.074917	0.0378752	0.0179859	0.0149289
11.8	0.353599	0.27912	0.147595	0.0760004	0.0387035	0.0180841	0.0151278
12	0.355943	0.282363	0.14902	0.0765926	0.0389887	0.0173177	0.0152466
12.2	0.358999	0.285364	0.151573	0.0777498	0.0397971	0.0176861	0.0154761
12.4	0.362333	0.288874	0.153982	0.0794507	0.0413935	0.0180207	0.0165952
12.6	0.365329	0.293107	0.156913	0.0803447	0.0426493	0.0186367	0.0172469
12.8	0.368111	0.296251	0.159813	0.081795	0.0433207	0.0185198	0.0170771
13	0.370831	0.299372	0.161586	0.0826899	0.0441783	0.0186266	0.0171759
13.2	0.3733	0.302357	0.162678	0.0833572	0.0448199	0.0185966	0.0175019
13.4	0.37664	0.305634	0.164585	0.0840301	0.0453985	0.018768	0.0176715
13.6	0.38028	0.309059	0.167233	0.0852551	0.0463205	0.0191273	0.0183401
13.8	0.383588	0.312049	0.16971	0.0861989	0.0470465	0.019006	0.0187736
14	0.386161	0.314451	0.171256	0.0866046	0.0475117	0.0181809	0.0182093
14.2	0.3892	0.316736	0.172775	0.0876769	0.0479866	0.0177054	0.0179544
14.4	0.392118	0.319855	0.175322	0.0891924	0.04825	0.0173557	0.0178554
14.6	0.394958	0.322513	0.177324	0.0909367	0.0494424	0.017929	0.0171943
14.8	0.398347	0.32598	0.17948	0.0921488	0.0491918	0.01858	0.0167394
15	0.400409	0.328704	0.181461	0.0931082	0.0499865	0.0183176	0.0162417
15.2	0.40274	0.330713	0.182929	0.0930472	0.0495474	0.0175901	0.0153796
15.4	0.405262	0.333378	0.185053	0.0939701	0.0496889	0.0176779	0.015103
15.6	0.407623	0.336207	0.186914	0.0952272	0.0506509	0.018414	0.0149276
15.8	0.410465	0.339415	0.189478	0.0969452	0.0514819	0.0195704	0.0149815
16	0.412321	0.341482	0.191444	0.0983335	0.0530434	0.019742	0.0151859
16.2	0.414913	0.344177	0.194308	0.0999056	0.0540629	0.0205839	0.0154835
16.4	0.416946	0.346404	0.196364	0.10097	0.0543265	0.0205601	0.0157948
16.6	0.418805	0.348526	0.198374	0.101823	0.0548349	0.0209058	0.015857
16.8	0.421112	0.349674	0.19979	0.102963	0.05533	0.020258	0.0156879
17	0.424094	0.352147	0.201415	0.103725	0.0560356	0.0209709	0.0170891
17.2	0.427459	0.355097	0.20337	0.105295	0.0569427	0.0219678	0.0181358
17.4	0.430971	0.357978	0.206122	0.107162	0.0574599	0.0224634	0.0192826
17.6	0.434169	0.359887	0.208298	0.109065	0.0578982	0.0223086	0.0202346
17.8	0.436889	0.361524	0.21036	0.110359	0.0580983	0.0222851	0.0204946
18	0.439713	0.363868	0.211958	0.111609	0.0585727	0.0225006	0.0203493
18.2	0.442494	0.366784	0.213844	0.11305	0.058908	0.0232374	0.0206661
18.4	0.445378	0.369464	0.216517	0.114542	0.0590824	0.023183	0.0208068
18.6	0.447962	0.372463	0.218354	0.11642	0.0597852	0.0241984	0.0205776
18.8	0.450555	0.374382	0.220473	0.117386	0.059457	0.0245371	0.0206295
19	0.452271	0.376431	0.221641	0.118335	0.0594949	0.0243383	0.0199957
19.2	0.454926	0.379052	0.223705	0.119304	0.0602489	0.0245845	0.0203759
19.4	0.45672	0.382425	0.225716	0.12098	0.0605738	0.025312	0.0201386
19.6	0.458936	0.385307	0.227481	0.122641	0.0612159	0.0260122	0.0207943
19.8	0.46064	0.3881	0.229327	0.123634	0.0616873	0.0259768	0.0203229
20	0.461929	0.389854	0.230506	0.124488	0.0619317	0.0255444	0.0205833
20.2	0.462741	0.391412	0.231947	0.125331	0.0617935	0.0250485	0.0198651
20.4	0.464221	0.392643	0.232379	0.126105	0.0619334	0.0248314	0.0197096
20.6	0.465422	0.394483	0.233572	0.127081	0.0630064	0.0246084	0.019618
20.8	0.467444	0.395911	0.234772	0.127758	0.0634499	0.0238111	0.0200024
21	0.469787	0.398218	0.237031	0.12889	0.0640585	0.0248107	0.0206717
21.2	0.472635	0.400885	0.238669	0.131155	0.0656545	0.0260601	0.0213794
21.4	0.474682	0.401844	0.24047	0.132346	0.0662837	0.0263665	0.0213758
21.6	0.477272	0.403782	0.242427	0.134398	0.0677709	0.0264298	0.0216613
21.8	0.479927	0.405718	0.244114	0.135791	0.0691082	0.0275246	0.0218371
22	0.48227	0.407637	0.246034	0.136858	0.069684	0.0285085	0.0215608
22.2	0.484493	0.40941	0.247891	0.13772	0.0694998	0.0290189	0.0220094
22.4	0.486895	0.411354	0.250506	0.139138	0.0700728	0.0296638	0.0216236
22.6	0.48947	0.413169	0.252684	0.140412	0.0705596	0.0304589	0.0214912
22.8	0.491585	0.414578	0.254873	0.14133	0.0711358	0.0310644	0.0216598
23	0.494334	0.41724	0.256383	0.142568	0.0710754	0.0318768	0.021908
23.2	0.496976	0.419094	0.258972	0.143218	0.072107	0.032224	0.0228104
23.4	0.498685	0.421595	0.260624	0.144534	0.072113	0.0330788	0.0225522
23.6	0.501099	0.424233	0.262845	0.14568	0.0734146	0.0341221	0.0238045
23.8	0.502468	0.426453	0.264719	0.145857	0.0743041	0.0339601	0.023256
24	0.503235	0.427708	0.265883	0.146956	0.0745743	0.0340388	0.0231404
24.2	0.504068	0.428773	0.266917	0.147541	0.0751147	0.0337154	0.0228158
24.4	0.505413	0.430928	0.267875	0.14773	0.075815	0.033719	0.0234206
24.6	0.506392	0.432972	0.269205	0.14897	0.0769599	0.0337665	0.024373
24.8	0.507534	0.434729	0.270395	0.149448	0.0771031	0.0331106	0.0247509
25	0.509109	0.436904	0.272348	0.150034	0.0784438	0.0342012	0.024857
25.2	0.51114	0.43924	0.274159	0.151921	0.0800756	0.0345052	0.0252186
25.4	0.512714	0.440801	0.275684	0.152687	0.0809007	0.0339616	0.0246674
25.6	0.514133	0.442847	0.276815	0.153744	0.0813889	0.0335908	0.0249196
25.8	0.515355	0.443904	0.277983	0.154434	0.0813482	0.033579	0.0241727
26	0.516055	0.445145	0.279513	0.154665	0.0806016	0.0330575	0.0235525
26.2	0.517827	0.446626	0.280474	0.155134	0.0808235	0.0324945	0.0232333
26.4	0.519601	0.448595	0.282404	0.156315	0.082117	0.0325463	0.0231171
26.6	0.521772	0.450423	0.285042	0.157939	0.0828074	0.0333218	0.0236254
26.8	0.52352	0.452091	0.286655	0.159321	0.0825344	0.0343148	0.0237295
27	0.525755	0.453505	0.288538	0.160794	0.0824918	0.0348143	0.0239751
27.2	0.527618	0.454938	0.290571	0.162035	0.083134	0.0349784	0.024393
27.4	0.529105	0.457477	0.292501	0.163761	0.0835151	0.0356891	0.024888
27.6	0.531087	0.459385	0.294674	0.164829	0.0841656	0.0367481	0.0259264
27.8	0.532333	0.460428	0.296211	0.165677	0.0845967	0.0363431	0.0257548
28	0.533558	0.462109	0.29831	0.167474	0.0852525	0.0366524	0.0267803
28.2	0.535615	0.464251	0.3	0.168556	0.0855762	0.036888	0.0277579
28.4	0.536856	0.466162	0.301509	0.169834	0.0860721	0.0374655	0.0285848
28.6	0.53843	0.468388	0.303566	0.172267	0.0875493	0.0383078	0.0298247
28.8	0.539877	0.470083	0.306319	0.173304	0.0882238	0.0385499	0.0301309
29	0.541759	0.471862	0.309007	0.174342	0.0896643	0.039408	0.0302236
29.2	0.543304	0.473792	0.310787	0.176093	0.0901669	0.0390364	0.0301487
29.4	0.545301	0.475341	0.312064	0.177338	0.0911452	0.0389727	0.0297246
29.6	0.546029	0.476758	0.312982	0.177868	0.0917814	0.0388826	0.0294745
29.8	0.547871	0.478518	0.314892	0.179681	0.093366	0.0395656	0.0296387
30	0.549491	0.480494	0.3163	0.180699	0.0946008	0.039624	0.0297213
30.2	0.551422	0.481874	0.316862	0.181344	0.0956946	0.0393903	0.0291323
30.4	0.552088	0.482823	0.318281	0.182762	0.0960602	0.0393213	0.0287726
30.6	0.552752	0.483597	0.319178	0.183664	0.09546	0.0395011	0.0281524
30.8	0.553772	0.484099	0.320136	0.18398	0.0942685	0.0392004	0.0275999
31	0.555245	0.485457	0.321524	0.184699	0.0947374	0.039224	0.0277832
31.2	0.556499	0.48645	0.322409	0.185105	0.0947571	0.03909	0.0278722
31.4	0.557016	0.487118	0.322756	0.184861	0.0945987	0.0385158	0.0276608
31.6	0.557247	0.487552	0.323663	0.184545	0.0945505	0.0384616	0.0274625
31.8	0.558644	0.488458	0.324345	0.185801	0.09544	0.03802	0.0279335
32	0.560272	0.490113	0.325539	0.187175	0.0959508	0.0381247	0.0286355
32.2	0.561533	0.491625	0.326481	0.187764	0.096312	0.0380806	0.0284254
32.4	0.562392	0.492538	0.327398	0.188729	0.096758	0.0384305	0.0283971
32.6	0.564238	0.494764	0.329506	0.190031	0.0985801	0.0390069	0.0287334
32.8	0.565548	0.496009	0.331504	0.190783	0.0984922	0.0394645	0.0289084
33	0.566971	0.497331	0.333015	0.19154	0.099202	0.0392974	0.0286361
33.2	0.568865	0.498704	0.334129	0.192674	0.0997715	0.039226	0.0287
33.4	0.570534	0.500596	0.335875	0.194339	0.101287	0.0401195	0.0289555
33.6	0.571439	0.502569	0.337674	0.19554	0.102184	0.0409051	0.0297733
33.8	0.572869	0.503981	0.339273	0.19697	0.102963	0.0412562	0.0297341
34	0.574456	0.505376	0.340581	0.197882	0.103366	0.041007	0.0297114
34.2	0.575064	0.506316	0.341461	0.198303	0.103028	0.0405548	0.0294706
34.4	0.575631	0.507453	0.343122	0.199701	0.102985	0.0404688	0.0291939
34.6	0.576848	0.508754	0.344474	0.200327	0.103088	0.040724	0.0293039
34.8	0.578309	0.51039	0.346158	0.201148	0.103168	0.0411249	0.0294159
35	0.580182	0.512013	0.347071	0.202473	0.104106	0.0413381	0.0295754
35.2	0.580843	0.512838	0.347667	0.203366	0.104401	0.0410183	0.0290952
35.4	0.581567	0.514195	0.348604	0.204118	0.104462	0.0413994	0.029433
35.6	0.582893	0.515742	0.350388	0.205542	0.105661	0.0422545	0.0304339
35.8	0.584662	0.51687	0.351228	0.207622	0.106499	0.0428516	0.0308362
36	0.586526	0.519196	0.352855	0.209201	0.107627	0.0432851	0.0315145
36.2	0.587751	0.520983	0.354751	0.210375	0.108702	0.0444837	0.0316198
36.4	0.589366	0.521988	0.356256	0.211964	0.109304	0.045099	0.0324047
36.6	0.590745	0.523877	0.358298	0.213306	0.110217	0.046446	0.0332154
36.8	0.592362	0.52461	0.360318	0.214926	0.110894	0.0475895	0.0345266
37	0.593526	0.525313	0.361767	0.215885	0.112462	0.0476997	0.0344042
37.2	0.594825	0.526677	0.363496	0.217017	0.113049	0.0485387	0.0343429
37.4	0.595041	0.527259	0.364433	0.217726	0.113491	0.0486804	0.0339826
37.6	0.595907	0.527891	0.365463	0.217947	0.113326	0.0486442	0.0334143
37.8	0.597047	0.528761	0.366748	0.217826	0.113523	0.0481424	0.0325111
38	0.597904	0.529625	0.367872	0.218111	0.113617	0.0481455	0.0325905
38.2	0.598606	0.530978	0.369057	0.218479	0.114194	0.0483399	0.032153
38.4	0.600109	0.532341	0.370312	0.219656	0.115292	0.0483972	0.0321453
38.6	0.601169	0.533718	0.371268	0.220272	0.115654	0.0481345	0.0321715
38.8	0.602081	0.536076	0.37248	0.221903	0.116198	0.048115	0.0323242
39	0.603614	0.537412	0.374107	0.223185	0.116686	0.0482551	0.0323992
39.2	0.60512	0.538885	0.375777	0.224181	0.117784	0.0487807	0.032829
39.4	0.606996	0.540327	0.376803	0.225428	0.11812	0.0489366	0.0332748
39.6	0.608325	0.54138	0.377798	0.226357	0.118248	0.0487581	0.0336548
39.8	0.609408	0.542217	0.37823	0.227445	0.11785	0.0489777	0.0330521
40	0.610973	0.543125	0.379006	0.228617	0.118308	0.0483995	0.0335783
40.2	0.612261	0.543682	0.38012	0.230069	0.11827	0.0495572	0.0338014
40.4	0.613488	0.544022	0.380511	0.230671	0.118122	0.049124	0.0340392
40.6	0.614617	0.545136	0.381142	0.231848	0.11854	0.0507564	0.0345278
40.8	0.615556	0.545324	0.381352	0.232485	0.119251	0.0506009	0.0338917
41	0.615772	0.545511	0.381602	0.23316	0.119306	0.0503108	0.0329507
41.2	0.616594	0.546544	0.38234	0.233708	0.119059	0.0505726	0.0325417
41.4	0.616876	0.546369	0.382491	0.233571	0.119107	0.0506232	0.032661
41.6	0.618106	0.547327	0.38383	0.234555	0.119521	0.0503513	0.0321989
41.8	0.618846	0.548068	0.384865	0.235315	0.120445	0.0503855	0.0323573
42	0.618727	0.548053	0.385545	0.235583	0.121024	0.0500552	0.0328124
42.2	0.619568	0.549054	0.386955	0.236251	0.12237	0.0503957	0.0324954
42.4	0.620437	0.550711	0.388653	0.237262	0.123498	0.0503874	0.0330423
42.6	0.620644	0.552727	0.390743	0.238543	0.124433	0.0512546	0.0336998
42.8	0.621801	0.554489	0.392942	0.240377	0.126072	0.0520494	0.0342541
43	0.623769	0.555756	0.394982	0.241202	0.127561	0.0527475	0.0349334
43.2	0.624944	0.557313	0.396291	0.241865	0.12813	0.0529847	0.0356032
43.4	0.625802	0.55811	0.397047	0.24205	0.127661	0.0531491	0.0351832
43.6	0.626513	0.559088	0.398111	0.242723	0.127882	0.0538798	0.0352321
43.8	0.627711	0.559732	0.398479	0.243433	0.127745	0.0544434	0.0347938
44	0.629416	0.561047	0.399725	0.244625	0.128268	0.0548844	0.0355262
44.2	0.631235	0.56275	0.400983	0.245868	0.128938	0.0563489	0.0359232
44.4	0.632515	0.564064	0.401714	0.246939	0.129104	0.056851	0.0356201
44.6	0.634071	0.565914	0.402631	0.248806	0.129815	0.0580706	0.0359515
44.8	0.63542	0.567059	0.403918	0.249788	0.130269	0.0577351	0.035815
45	0.637001	0.568064	0.40521	0.251696	0.130806	0.0582752	0.0367074
45.2	0.638316	0.56938	0.406388	0.252995	0.131585	0.0580968	0.0373624
45.4	0.639865	0.570307	0.408226	0.254933	0.132667	0.0583102	0.0383991
45.6	0.641045	0.571329	0.409267	0.256886	0.133381	0.0576539	0.0383503
45.8	0.640865	0.571425	0.409421	0.25748	0.133907	0.0576096	0.0381081
46	0.641348	0.57156	0.409889	0.257308	0.133881	0.0568672	0.037254
46.2	0.642273	0.573052	0.411406	0.258574	0.134738	0.0574849	0.0371682
46.4	0.642362	0.574064	0.412265	0.259428	0.134847	0.0574919	0.0374002
46.6	0.643095	0.575202	0.413476	0.260642	0.135239	0.0585147	0.0375667
46.8	0.643844	0.57623	0.414881	0.261216	0.136086	0.0586318	0.0379376
47	0.644318	0.577642	0.416051	0.261466	0.136672	0.058667	0.0378938
47.2	0.644662	0.578774	0.416763	0.261434	0.136537	0.0589813	0.0379155
47.4	0.64566	0.579743	0.417963	0.262006	0.137425	0.0594402	0.0377913
47.6	0.647284	0.58115	0.41946	0.263361	0.138793	0.0602687	0.0379607
47.8	0.64803	0.581897	0.420495	0.263944	0.139156	0.0600358	0.0380356
48	0.649558	0.582876	0.422189	0.265165	0.140105	0.060159	0.0384374
48.2	0.651223	0.58377	0.423567	0.266192	0.141281	0.0607257	0.0383003
48.4	0.65231	0.584485	0.424914	0.267318	0.141611	0.0606657	0.038313
48.6	0.653819	0.585331	0.426494	0.268189	0.142364	0.0611914	0.0391839
48.8	0.655257	0.585806	0.42791	0.268849	0.142698	0.0613107	0.0394673
49	0.656286	0.586151	0.428463	0.270255	0.143251	0.0610304	0.0396719
49.2	0.656906	0.587079	0.429324	0.271072	0.143511	0.0604495	0.0391357
49.4	0.657976	0.587685	0.430015	0.272539	0.143581	0.0606046	0.0395313
49.6	0.658228	0.587786	0.429931	0.273205	0.14281	0.0600781	0.0391606
49.8	0.658651	0.587642	0.43027	0.273542	0.142783	0.0597991	0.0390054
50	0.659578	0.588657	0.430498	0.274089	0.14217	0.059616	0.0386636
50.2	0.65983	0.589512	0.431415	0.274932	0.142226	0.0596181	0.038678
50.4	0.659826	0.590039	0.430982	0.275361	0.141329	0.0594968	0.0376049
50.6	0.660516	0.591381	0.432306	0.276438	0.142114	0.0603346	0.0377573
50.8	0.661459	0.592964	0.433625	0.277455	0.142883	0.06042	0.0379481
51	0.662215	0.593982	0.434168	0.278121	0.143361	0.0601499	0.0378702
51.2	0.663605	0.595444	0.43535	0.279423	0.144783	0.0603378	0.0379731
51.4	0.664285	0.596076	0.436921	0.279728	0.145921	0.0602222	0.0376968
51.6	0.665517	0.596864	0.438514	0.281002	0.147017	0.0607965	0.0383893
51.8	0.666194	0.597858	0.439767	0.282261	0.148066	0.0611013	0.0385516
52	0.667627	0.59882	0.441525	0.283501	0.149103	0.0616771	0.0392042
52.2	0.66884	0.599956	0.443314	0.284583	0.150602	0.0621713	0.0393285
52.4	0.669278	0.600622	0.444325	0.285706	0.151065	0.0623364	0.0398959
52.6	0.670298	0.601489	0.445759	0.286164	0.152197	0.0637068	0.0408405
52.8	0.671445	0.602638	0.446604	0.287094	0.152315	0.0642225	0.0407417
53	0.672456	0.603586	0.447057	0.287901	0.152526	0.0642804	0.0408972
53.2	0.673796	0.60461	0.447761	0.288607	0.152629	0.0645843	0.0407872
53.4	0.674604	0.604848	0.447904	0.289332	0.152773	0.0651875	0.0414317
53.6	0.675108	0.605349	0.448424	0.289875	0.152457	0.0654741	0.0413524
53.8	0.676121	0.606058	0.44935	0.290571	0.152884	0.0662646	0.0420186
54	0.677483	0.607389	0.449472	0.291654	0.152791	0.0665986	0.0419251
54.2	0.678494	0.6076	0.450206	0.292224	0.153027	0.0670609	0.0413533
54.4	0.679574	0.608794	0.451116	0.29357	0.153603	0.0677911	0.0414222
54.6	0.680399	0.609362	0.452711	0.294425	0.154432	0.0682946	0.0418324
54.8	0.681964	0.610552	0.453739	0.295252	0.155189	0.0684114	0.0415594
55	0.682202	0.611069	0.454203	0.295532	0.155689	0.0681261	0.0413843
55.2	0.682858	0.612291	0.455999	0.296766	0.157083	0.0682805	0.041158
55.4	0.683058	0.613003	0.457354	0.296772	0.157258	0.0690309	0.041229
55.6	0.684149	0.613955	0.458317	0.298096	0.158106	0.0698823	0.041618
55.8	0.684591	0.614823	0.459416	0.298997	0.158991	0.0702059	0.0413482
56	0.685105	0.615685	0.460289	0.299379	0.159689	0.0701398	0.0419953
56.2	0.685732	0.61657	0.461753	0.300109	0.16046	0.0698425	0.0423041
56.4	0.686049	0.617325	0.462412	0.300928	0.16114	0.0702367	0.0428125
56.6	0.686898	0.618261	0.463511	0.301213	0.161968	0.0706053	0.043365
56.8	0.687585	0.618997	0.463845	0.302414	0.161514	0.0705607	0.0428204
57	0.687621	0.619428	0.463891	0.302205	0.162067	0.0700155	0.0422882
57.2	0.687995	0.619753	0.4643	0.30287	0.162519	0.06978	0.0419544
57.4	0.687921	0.620226	0.464322	0.30305	0.162436	0.0695524	0.0414003
57.6	0.688243	0.620773	0.464714	0.304013	0.162133	0.0688704	0.0410902
57.8	0.689483	0.621685	0.465636	0.30511	0.162987	0.0688903	0.0415338
58	0.69022	0.62249	0.465744	0.305537	0.162864	0.0683463	0.041042
58.2	0.69088	0.622761	0.467257	0.306473	0.163119	0.0689543	0.0406747
58.4	0.691667	0.623614	0.468362	0.307515	0.164034	0.0692905	0.0407404
58.6	0.692192	0.624473	0.469226	0.307905	0.16438	0.0694059	0.0406105
58.8	0.693299	0.625063	0.469782	0.308597	0.164955	0.069771	0.0404971
59	0.693938	0.625924	0.471242	0.309651	0.165645	0.0701029	0.0411092
59.2	0.695136	0.626601	0.473398	0.310876	0.16653	0.0713844	0.0419329
59.4	0.696366	0.627408	0.474625	0.311795	0.167029	0.0723526	0.0425553
59.6	0.697327	0.628007	0.475355	0.312626	0.167476	0.0726376	0.0433354
59.8	0.697912	0.627994	0.475542	0.313034	0.167213	0.0722041	0.043857
60	0.699735	0.629339	0.476507	0.313892	0.167839	0.0726394	0.045049
60.2	0.700403	0.629614	0.477254	0.31432	0.168126	0.0719115	0.0451439
60.4	0.70108	0.630283	0.478305	0.315954	0.168808	0.0722897	0.0453287
60.6	0.701843	0.631144	0.478866	0.31645	0.169297	0.0724755	0.0459272
60.8	0.702299	0.631306	0.479014	0.316869	0.169576	0.072715	0.0460713
61	0.703205	0.632038	0.479803	0.317103	0.171163	0.0729203	0.0462413
61.2	0.704241	0.633173	0.48013	0.318038	0.171843	0.0733064	0.0463913
61.4	0.704449	0.634164	0.481101	0.318735	0.172002	0.0730258	0.04605
61.6	0.70537	0.635217	0.481645	0.32015	0.173244	0.0733726	0.0463368
61.8	0.706332	0.636349	0.482212	0.320862	0.173749	0.0734662	0.0458348
62	0.70735	0.637841	0.4829	0.322223	0.174444	0.0745123	0.0460202
62.2	0.708605	0.639131	0.484172	0.323934	0.175646	0.0755444	0.0460608
62.4	0.70864	0.640324	0.484391	0.32429	0.176242	0.0759879	0.0454014
62.6	0.709685	0.641548	0.48551	0.325599	0.177185	0.0766183	0.0458242
62.8	0.710405	0.642008	0.486285	0.326668	0.178312	0.0772709	0.0457795
63	0.711272	0.643293	0.487987	0.327861	0.179468	0.0776467	0.0462895
63.2	0.712839	0.643965	0.489211	0.329548	0.179862	0.0786849	0.0469248
63.4	0.713642	0.644916	0.490009	0.33074	0.180056	0.078681	0.0468886
63.6	0.714157	0.645408	0.490471	0.331171	0.17967	0.0784097	0.0470495
63.8	0.714997	0.644955	0.490638	0.331751	0.179288	0.078021	0.046848
64	0.716151	0.646068	0.49187	0.33269	0.179766	0.0784084	0.0472032
64.2	0.716732	0.646588	0.493189	0.333535	0.179757	0.0781603	0.0475959
64.4	0.717622	0.647406	0.494647	0.334873	0.179889	0.0790107	0.0483609
64.6	0.718358	0.647366	0.494423	0.334497	0.179973	0.0790597	0.0486679
64.8	0.71896	0.64719	0.495206	0.335499	0.179842	0.0791289	0.0491056
65	0.719475	0.647845	0.496714	0.336186	0.180327	0.079461	0.0493193
65.2	0.719316	0.648069	0.497012	0.336482	0.179889	0.0789411	0.0493665
65.4	0.719847	0.648488	0.498199	0.337107	0.180376	0.0787605	0.0492087
65.6	0.7215	0.649755	0.498212	0.33805	0.18165	0.0792048	0.0495534
65.8	0.72196	0.651191	0.498185	0.339116	0.18166	0.0789677	0.04923
66	0.722548	0.652688	0.498581	0.340505	0.182889	0.0801541	0.0496058
66.2	0.72288	0.65377	0.499056	0.341376	0.183605	0.0807056	0.0488954
66.4	0.722987	0.654743	0.499492	0.342012	0.184185	0.0811194	0.0488093
66.6	0.724245	0.655056	0.500106	0.343235	0.185364	0.0817498	0.0492797
66.8	0.72468	0.655548	0.501146	0.343397	0.186396	0.0819698	0.0492966
67	0.725469	0.656582	0.502033	0.344064	0.186831	0.0817709	0.0491022
67.2	0.726394	0.657456	0.503363	0.345885	0.187754	0.0823208	0.0493206
67.4	0.727381	0.658226	0.504961	0.346976	0.188232	0.0829771	0.0492774
67.6	0.728121	0.65896	0.50612	0.347677	0.18849	0.0828818	0.0493732
67.8	0.728325	0.658855	0.506545	0.348099	0.188883	0.0827712	0.0491891
68	0.729613	0.65976	0.507961	0.348981	0.188883	0.0835699	0.0494474
68.2	0.729945	0.660607	0.509146	0.349614	0.188611	0.083767	0.0494904
68.4	0.730365	0.661198	0.509277	0.349904	0.188563	0.0837338	0.0496291
68.6	0.730333	0.661152	0.509974	0.350356	0.188727	0.0840015	0.0495898
68.8	0.730182	0.661131	0.510949	0.350737	0.188717	0.0839479	0.0498468
69	0.73028	0.661465	0.51141	0.350798	0.189405	0.0837608	0.0493947
69.2	0.730954	0.661581	0.512167	0.351074	0.19058	0.0834724	0.0490464
69.4	0.731594	0.662088	0.512365	0.35128	0.191376	0.0838099	0.0487697
69.6	0.732733	0.663502	0.513545	0.352617	0.192555	0.084207	0.0493821
69.8	0.733378	0.664163	0.514516	0.353962	0.192879	0.0845718	0.0500761
70	0.734028	0.66476	0.515398	0.354745	0.193675	0.0852325	0.0503223
70.2	0.734766	0.665551	0.516114	0.356394	0.194755	0.0862839	0.0507418
70.4	0.735601	0.666232	0.516879	0.356869	0.195569	0.0863011	0.0516714
70.6	0.736387	0.666391	0.516859	0.357062	0.195866	0.0859394	0.0519889
70.8	0.736345	0.66687	0.51718	0.357303	0.196507	0.0855672	0.0519667
71	0.736655	0.667609	0.517471	0.35811	0.196872	0.0852214	0.0514546
71.2	0.738087	0.668386	0.518202	0.359382	0.197466	0.0857615	0.0521453
71.4	0.73917	0.668811	0.519001	0.360075	0.197636	0.086423	0.0525356
71.6	0.73968	0.669027	0.518749	0.360279	0.197277	0.0860796	0.0527911
71.8	0.740166	0.669807	0.518992	0.360548	0.197441	0.0864357	0.0528023
72	0.740894	0.670029	0.519476	0.360716	0.196399	0.0875085	0.0520383
72.2	0.740778	0.671116	0.519133	0.360997	0.196177	0.0870908	0.0515106
72.4	0.741108	0.671768	0.518717	0.361532	0.196519	0.0873911	0.051332
72.6	0.741126	0.672452	0.519208	0.362568	0.197293	0.0882139	0.0514341
72.8	0.742128	0.673144	0.519673	0.362593	0.198108	0.0883792	0.0513957
73	0.742573	0.673869	0.520105	0.363208	0.198769	0.0880134	0.0512624
73.2	0.743247	0.674357	0.520998	0.363059	0.199296	0.0875354	0.0513301
73.4	0.743927	0.674551	0.52134	0.362974	0.199829	0.087527	0.0511511
73.6	0.745432	0.676037	0.523486	0.364513	0.20133	0.0884326	0.0522446
73.8	0.746212	0.676946	0.524705	0.365382	0.201992	0.0891457	0.0528514
74	0.746619	0.677987	0.525534	0.366525	0.202648	0.0895332	0.0532794
74.2	0.747198	0.678342	0.52601	0.367597	0.20336	0.0895389	0.0532424
74.4	0.747867	0.679474	0.527341	0.367888	0.204092	0.0894883	0.0539592
74.6	0.748237	0.680443	0.52758	0.368557	0.20488	0.0895196	0.054236
74.8	0.749159	0.680965	0.529046	0.369976	0.205862	0.0906025	0.0544059
75	0.750521	0.681856	0.531023	0.371557	0.206457	0.091818	0.0555407
75.2	0.752416	0.6829	0.5328	0.372741	0.207285	0.0927063	0.0563542
75.4	0.753243	0.683727	0.534345	0.373659	0.208053	0.0940976	0.0570954
75.6	0.754414	0.684031	0.534941	0.374092	0.207889	0.0941066	0.0573577
75.8	0.75528	0.685017	0.536115	0.374565	0.208491	0.0946452	0.0567435
76	0.755679	0.684451	0.536019	0.374794	0.208013	0.0944286	0.0552016
76.2	0.756213	0.684875	0.535695	0.375154	0.207846	0.0936722	0.0552129
76.4	0.756773	0.684878	0.535836	0.375839	0.208412	0.0939149	0.0552394
76.6	0.757945	0.685178	0.536517	0.376636	0.208985	0.0942293	0.0562132
76.8	0.758893	0.684882	0.536864	0.376332	0.209038	0.0931703	0.0560484
77	0.759196	0.68473	0.536312	0.375937	0.209033	0.0921625	0.0557441
77.2	0.760063	0.685297	0.536295	0.376226	0.210178	0.091963	0.0551872
77.4	0.761229	0.685647	0.537246	0.377061	0.211253	0.0926835	0.0553312
77.6	0.761821	0.687089	0.538025	0.378261	0.211598	0.0934407	0.0555935
77.8	0.762314	0.687353	0.538902	0.379294	0.211885	0.0937361	0.0556498
78	0.762778	0.687636	0.53906	0.380634	0.212045	0.0937909	0.0555755
78.2	0.763088	0.68854	0.539289	0.381422	0.212064	0.0937129	0.0552693
78.4	0.763546	0.690543	0.540343	0.382514	0.213196	0.0947668	0.0554387
78.6	0.763786	0.691612	0.540785	0.384007	0.213662	0.0950604	0.0551046
78.8	0.76448	0.692897	0.542177	0.38552	0.215042	0.0957801	0.0555322
79	0.764853	0.694055	0.543418	0.386574	0.215691	0.0965363	0.055873
79.2	0.765673	0.695105	0.544469	0.387557	0.217061	0.0971492	0.0556037
79.4	0.765954	0.695907	0.54586	0.38899	0.218278	0.0981445	0.0563079
79.6	0.765778	0.696111	0.546051	0.389264	0.218081	0.0977216	0.0559437
79.8	0.765484	0.696453	0.546615	0.389679	0.218632	0.0978474	0.055911
80	0.76548	0.695935	0.546866	0.389681	0.218473	0.0970569	0.055343
80.2	0.765551	0.69552	0.547314	0.389582	0.218621	0.0965977	0.0560712
80.4	0.766216	0.696092	0.548621	0.390511	0.219892	0.097039	0.0570187
80.6	0.76646	0.69589	0.549397	0.390402	0.220019	0.0957592	0.0572143
80.8	0.76689	0.696397	0.551085	0.390598	0.220858	0.095408	0.0578791
81	0.768017	0.697257	0.551844	0.390964	0.221686	0.0955843	0.0581295
81.2	0.768478	0.698347	0.553062	0.391942	0.222599	0.0961397	0.0584406
81.4	0.769649	0.698627	0.554174	0.392626	0.222668	0.0967229	0.0596568
81.6	0.770517	0.69961	0.554206	0.393274	0.223267	0.0967042	0.0602248
81.8	0.771008	0.699733	0.555306	0.394369	0.223767	0.0969457	0.0610152
82	0.770671	0.699844	0.55486	0.394478	0.222738	0.0959239	0.059745
82.2	0.770945	0.701182	0.55551	0.395279	0.222385	0.0966706	0.0597205
82.4	0.77145	0.70192	0.555508	0.395709	0.222512	0.0969987	0.0588422
82.6	0.771088	0.70207	0.555356	0.396455	0.222377	0.0976239	0.0587309
82.8	0.771152	0.702544	0.555162	0.397632	0.22256	0.0980352	0.0588675
83	0.771913	0.70248	0.555216	0.398151	0.2218	0.0987954	0.05824
83.2	0.772533	0.702539	0.555486	0.398762	0.222178	0.0993679	0.0586409
83.4	0.772891	0.702342	0.556031	0.39983	0.221474	0.0999059	0.0585615
83.6	0.773276	0.702627	0.555858	0.400229	0.22083	0.100395	0.0586937
83.8	0.773645	0.702315	0.556508	0.400854	0.221108	0.100081	0.0591062
84	0.774501	0.702	0.557387	0.401499	0.221546	0.0996614	0.05866
84.2	0.774578	0.701995	0.557711	0.401356	0.221613	0.0992961	0.0577087
84.4	0.775475	0.702606	0.55897	0.402617	0.222408	0.0995928	0.0577631
84.6	0.776005	0.70276	0.559782	0.403428	0.222919	0.0991543	0.0575278
84.8	0.776894	0.703729	0.561559	0.404372	0.223895	0.10033	0.0581627
85	0.777667	0.703947	0.561731	0.405136	0.224723	0.0999812	0.0576057
85.2	0.778073	0.705004	0.562899	0.405923	0.226186	0.100823	0.0575273
85.4	0.778482	0.705316	0.563327	0.406703	0.227433	0.100856	0.0581597
85.6	0.779631	0.706785	0.564504	0.407597	0.228978	0.101361	0.0588665
85.8	0.779942	0.707389	0.565441	0.408347	0.229247	0.102029	0.0589275
86	0.779837	0.707854	0.565257	0.408462	0.229343	0.101736	0.0576698
86.2	0.780797	0.709768	0.566459	0.40905	0.230283	0.102884	0.0585661
86.4	0.781668	0.710627	0.566538	0.409508	0.230627	0.102531	0.058675
86.6	0.781641	0.711506	0.566442	0.409986	0.231358	0.102885	0.0592303
86.8	0.782501	0.712456	0.566334	0.410229	0.231453	0.102237	0.059514
87	0.78389	0.713494	0.566804	0.410272	0.231855	0.102753	0.0597129
87.2	0.784133	0.713805	0.566759	0.409951	0.232081	0.102212	0.0597901
87.4	0.784755	0.714435	0.56703	0.411109	0.232362	0.102469	0.0600111
87.6	0.785695	0.715441	0.567364	0.411808	0.232673	0.10219	0.0609595
87.8	0.785967	0.715669	0.567606	0.412459	0.233082	0.101748	0.0607095
88	0.786366	0.716133	0.56741	0.412255	0.233097	0.10197	0.06011
88.2	0.786199	0.716289	0.567407	0.412223	0.232804	0.101897	0.0595361
88.4	0.78715	0.716697	0.568169	0.413214	0.232999	0.102016	0.0602475
88.6	0.787659	0.717577	0.568466	0.413741	0.233604	0.102411	0.060477
88.8	0.787882	0.717729	0.569217	0.413995	0.233407	0.10269	0.0607265
89	0.788272	0.717758	0.569668	0.414423	0.233736	0.103135	0.0608444
89.2	0.788964	0.718824	0.570554	0.415258	0.234936	0.104515	0.0616006
89.4	0.789793	0.718846	0.571415	0.41611	0.235837	0.105723	0.0630428
89.6	0.791508	0.719975	0.572599	0.417316	0.236696	0.106829	0.0642233
89.8	0.792247	0.720504	0.573242	0.41827	0.237217	0.107219	0.0650526
90	0.792426	0.720595	0.574146	0.418876	0.237694	0.107401	0.0647667
90.2	0.79372	0.721899	0.575359	0.419884	0.23805	0.108056	0.0654724
90.4	0.794893	0.722554	0.576545	0.421852	0.238943	0.108404	0.0659412
90.6	0.795565	0.723577	0.577393	0.422986	0.240361	0.109382	0.065934
90.8	0.795856	0.724097	0.578001	0.423599	0.240927	0.109213	0.0657635
91	0.79592	0.724313	0.578687	0.424717	0.241348	0.109441	0.064783
91.2	0.795359	0.724668	0.578764	0.425034	0.242326	0.108682	0.0645053
91.4	0.795626	0.725364	0.579272	0.427047	0.243055	0.109168	0.0648001
91.6	0.795808	0.725814	0.579516	0.427761	0.242941	0.108222	0.0640591
91.8	0.795129	0.72526	0.579245	0.427482	0.243239	0.10788	0.0630609
92	0.794422	0.725292	0.578438	0.4265	0.242896	0.10691	0.0620368
92.2	0.79453	0.725164	0.579005	0.426681	0.243377	0.105952	0.061909
92.4	0.795187	0.725498	0.579153	0.42673	0.242937	0.105174	0.0620705
92.6	0.795809	0.726099	0.579238	0.427015	0.243423	0.105321	0.0619599
92.8	0.796223	0.725684	0.579788	0.427169	0.243669	0.105268	0.0625342
93	0.797565	0.725983	0.580257	0.427533	0.244604	0.105979	0.0632552
93.2	0.798199	0.726346	0.580504	0.427675	0.245716	0.106319	0.0638186
93.4	0.799349	0.726485	0.581112	0.428022	0.246291	0.106655	0.064195
93.6	0.800028	0.726483	0.581433	0.428171	0.246454	0.106699	0.0644418
93.8	0.801112	0.726975	0.582399	0.428505	0.246951	0.107468	0.0654565
94	0.801665	0.727475	0.583358	0.4292	0.247566	0.108758	0.0653675
94.2	0.802558	0.728787	0.583945	0.430004	0.248165	0.109502	0.0656141
94.4	0.803232	0.729403	0.585308	0.430826	0.249152	0.110174	0.0660461
94.6	0.803834	0.730359	0.586323	0.431515	0.249918	0.111294	0.0662549
94.8	0.803966	0.730746	0.586923	0.431879	0.250135	0.111266	0.0656239
95	0.804505	0.73168	0.587642	0.433265	0.250523	0.112504	0.0655552
95.2	0.805077	0.733428	0.588493	0.43417	0.251789	0.113575	0.0662571
95.4	0.805964	0.734082	0.588515	0.435105	0.251619	0.114271	0.0663856
95.6	0.806433	0.735039	0.589113	0.43572	0.252092	0.114181	0.0661976
95.8	0.806405	0.73507	0.588906	0.435743	0.252381	0.113851	0.0658246
96	0.807103	0.735824	0.58955	0.436501	0.252531	0.114294	0.0653766
96.2	0.808091	0.736444	0.590803	0.437546	0.253219	0.114539	0.0663598
96.4	0.808368	0.736421	0.590693	0.437608	0.253119	0.114781	0.0661873
96.6	0.808909	0.736799	0.591163	0.438036	0.253776	0.115819	0.0660245
96.8	0.809236	0.736771	0.591742	0.438569	0.254324	0.116301	0.0664686
97	0.810064	0.737457	0.591956	0.438811	0.254876	0.116597	0.0666176
97.2	0.810072	0.737375	0.592126	0.438792	0.254968	0.116314	0.066095
97.4	0.810954	0.737711	0.592415	0.439619	0.255227	0.116052	0.0665147
97.6	0.810731	0.737424	0.592661	0.439822	0.255206	0.11605	0.0667109
97.8	0.810736	0.738401	0.593038	0.44077	0.255412	0.116383	0.0675959
98	0.810788	0.738641	0.593939	0.44139	0.255834	0.116862	0.0676832
98.2	0.811121	0.739027	0.594172	0.441913	0.255667	0.116651	0.0678124
98.4	0.81177	0.739294	0.59546	0.442574	0.255981	0.117379	0.0681304
98.6	0.81233	0.739656	0.596326	0.443197	0.255676	0.117727	0.0681243
98.8	0.812848	0.740488	0.596488	0.443806	0.255746	0.11772	0.0680108
99	0.812987	0.740927	0.596828	0.444532	0.25566	0.117824	0.0685638
99.2	0.814307	0.742423	0.597589	0.445702	0.256851	0.118313	0.069234
99.4	0.815415	0.742752	0.598575	0.44716	0.257261	0.118448	0.0698884
99.6	0.815922	0.743934	0.59989	0.448215	0.258189	0.118486	0.0700048
99.8	0.81659	0.744633	0.600516	0.448224	0.258713	0.118743	0.0694549
100	0.817673	0.745372	0.601801	0.449136	0.259492	0.119553	0.0695262
100.2	0.817868	0.746455	0.60246	0.449844	0.260233	0.119791	0.0703019
100.4	0.817701	0.746758	0.602408	0.449531	0.260388	0.119726	0.0697395
100.6	0.818305	0.746977	0.60322	0.449863	0.260827	0.120205	0.0703677
100.8	0.818444	0.747302	0.603343	0.449988	0.26187	0.120078	0.0705316
101	0.819112	0.747723	0.603745	0.450259	0.262647	0.120432	0.0706123
101.2	0.819602	0.747834	0.604126	0.450513	0.262981	0.120574	0.0701205
101.4	0.820388	0.748306	0.604244	0.451255	0.263261	0.120054	0.0701355
101.6	0.821145	0.748733	0.604974	0.451871	0.264042	0.120218	0.0706315
101.8	0.821741	0.748828	0.605695	0.453151	0.265036	0.120399	0.0713532
102	0.821882	0.747662	0.605724	0.452739	0.264797	0.11967	0.0702912
102.2	0.822091	0.747467	0.605351	0.453106	0.264663	0.119467	0.0703713
102.4	0.822052	0.746794	0.605599	0.452833	0.264378	0.118981	0.070215
102.6	0.821979	0.746871	0.605428	0.452961	0.263798	0.118612	0.0697078
102.8	0.822311	0.747478	0.604972	0.454473	0.264431	0.118642	0.0697628
103	0.823119	0.748288	0.605878	0.455467	0.265549	0.118976	0.070054
103.2	0.824636	0.749962	0.606714	0.456856	0.266529	0.120244	0.0706922
103.4	0.826174	0.75147	0.607729	0.458102	0.267055	0.121034	0.0716255
103.6	0.827145	0.753398	0.608267	0.459014	0.267699	0.122097	0.0718712
103.8	0.828027	0.754477	0.609283	0.460047	0.268668	0.123331	0.0720859
104	0.828957	0.755606	0.610642	0.461363	0.26919	0.123922	0.0726276
104.2	0.828556	0.756303	0.610592	0.461477	0.269017	0.124112	0.0722941
104.4	0.828082	0.756088	0.610803	0.461662	0.268861	0.123418	0.0721766
104.6	0.828073	0.755659	0.611429	0.462295	0.269483	0.123873	0.0726242
104.8	0.828018	0.756162	0.611782	0.462591	0.270114	0.124206	0.0727143
105	0.827956	0.756477	0.612252	0.462565	0.269693	0.124186	0.0722281
105.2	0.828311	0.75685	0.613242	0.463061	0.269658	0.124534	0.0721667
105.4	0.828242	0.756684	0.613702	0.463395	0.269582	0.123569	0.0722582
105.6	0.828493	0.756407	0.614841	0.463861	0.26955	0.123441	0.0725483
105.8	0.827954	0.755265	0.614809	0.464018	0.269276	0.123026	0.0720207
106	0.827676	0.754533	0.614108	0.462915	0.268454	0.122496	0.0715628
106.2	0.827959	0.754884	0.614599	0.462889	0.268628	0.122414	0.072092
106.4	0.828055	0.754943	0.615332	0.463011	0.268454	0.121831	0.0721239
106.6	0.82865	0.755475	0.615883	0.46377	0.268576	0.122707	0.0720569
106.8	0.829342	0.756497	0.616515	0.464002	0.269265	0.123682	0.0727613
107	0.830176	0.757333	0.617793	0.463704	0.270069	0.124118	0.0735458
107.2	0.830651	0.757869	0.61823	0.46435	0.270139	0.124466	0.0743232
107.4	0.831835	0.758888	0.619245	0.465247	0.270846	0.124917	0.074931
107.6	0.832373	0.759533	0.620383	0.465732	0.272157	0.125956	0.0746839
107.8	0.832775	0.759917	0.621736	0.466553	0.273149	0.126752	0.0750678
108	0.833324	0.760777	0.622548	0.467615	0.273514	0.126996	0.075056
108.2	0.833505	0.761315	0.622289	0.468329	0.274278	0.126873	0.0745736
108.4	0.833603	0.761463	0.622551	0.468895	0.274738	0.126577	0.0746913
108.6	0.834183	0.762087	0.622622	0.470186	0.275726	0.126914	0.0748739
108.8	0.834728	0.762983	0.622438	0.470787	0.276586	0.127051	0.0744901
109	0.834581	0.764128	0.622707	0.471615	0.276541	0.127104	0.0745903
109.2	0.835782	0.764682	0.623679	0.472922	0.277274	0.128416	0.0752713
109.4	0.836226	0.765009	0.623779	0.473364	0.277759	0.128082	0.0750771
109.6	0.837695	0.765402	0.624447	0.474279	0.278291	0.12887	0.0753526
109.8	0.838395	0.765672	0.623773	0.474453	0.278841	0.129074	0.0755532
110	0.839248	0.766443	0.623176	0.474153	0.279634	0.129174	0.0754484
110.2	0.839533	0.766653	0.62319	0.474352	0.279771	0.128923	0.074902
110.4	0.840319	0.766744	0.623439	0.474836	0.279779	0.129382	0.0754127
110.6	0.841135	0.767113	0.623715	0.47528	0.279756	0.130184	0.0752176
110.8	0.84167	0.767642	0.624405	0.475813	0.280373	0.130473	0.0757651
111	0.841599	0.767331	0.624842	0.476123	0.281013	0.129996	0.0753448
111.2	0.841494	0.767459	0.625317	0.476849	0.281007	0.130106	0.0754787
111.4	0.841785	0.767363	0.626101	0.477193	0.281587	0.130299	0.0752895
111.6	0.842244	0.767901	0.626593	0.477692	0.282472	0.131042	0.0755552
111.8	0.842521	0.768399	0.627363	0.479245	0.283372	0.131735	0.0761208
112	0.843297	0.769057	0.627832	0.480013	0.283859	0.131707	0.0761117
112.2	0.843502	0.769826	0.627987	0.480249	0.284601	0.131993	0.0763238
112.4	0.842884	0.769717	0.62803	0.480662	0.284041	0.131363	0.0758213
112.6	0.843081	0.770351	0.628314	0.481655	0.284668	0.13136	0.075912
112.8	0.843328	0.770972	0.629307	0.482175	0.285569	0.131961	0.0758879
113	0.843563	0.771499	0.629877	0.4828	0.285054	0.132056	0.0762182
113.2	0.844588	0.771819	0.630954	0.483755	0.285491	0.132619	0.0762271
113.4	0.844877	0.772343	0.63173	0.4841	0.285804	0.132327	0.0761922
113.6	0.845391	0.772545	0.632652	0.484344	0.286599	0.132533	0.0764448
113.8	0.845051	0.773243	0.63231	0.483797	0.287114	0.132248	0.0763317
114	0.846179	0.774041	0.632953	0.484061	0.288207	0.132716	0.0764985
114.2	0.846213	0.773729	0.633357	0.484547	0.288158	0.132798	0.0762098
114.4	0.847086	0.774258	0.633496	0.484988	0.288431	0.133392	0.0763704
114.6	0.847208	0.775032	0.633249	0.485401	0.288386	0.133387	0.0760835
114.8	0.847852	0.775195	0.633558	0.485985	0.289062	0.133048	0.0758743
115	0.847781	0.77527	0.633894	0.486065	0.289584	0.13298	0.075821
115.2	0.848433	0.775992	0.634371	0.487416	0.289925	0.133407	0.0766804
115.4	0.849257	0.776653	0.635196	0.488433	0.291426	0.133595	0.077341
115.6	0.849772	0.776967	0.635214	0.488786	0.291753	0.133634	0.0776463
115.8	0.850395	0.777506	0.635706	0.489927	0.292514	0.13374	0.0785564
116	0.850809	0.778104	0.63614	0.48964	0.292288	0.133522	0.0789332
116.2	0.850541	0.778057	0.636081	0.489725	0.291989	0.13396	0.0792607
116.4	0.850758	0.777861	0.63562	0.490001	0.292169	0.134094	0.0792298
116.6	0.851498	0.778595	0.635802	0.490266	0.292884	0.134475	0.0793922
116.8	0.852174	0.779164	0.636384	0.490772	0.293133	0.135093	0.0801532
117	0.85277	0.779301	0.63654	0.491047	0.292729	0.135213	0.0800875
117.2	0.853731	0.779103	0.637604	0.491768	0.292925	0.136339	0.0804026
117.4	0.853984	0.779255	0.637921	0.491974	0.293164	0.136835	0.0805294
117.6	0.854353	0.779696	0.638971	0.492567	0.294145	0.137844	0.0812824
117.8	0.855021	0.780303	0.639423	0.492905	0.294811	0.138921	0.0818628
118	0.85598	0.780438	0.640373	0.49357	0.295311	0.13946	0.0820201
118.2	0.8562	0.780461	0.640678	0.493941	0.29534	0.139626	0.0817175
118.4	0.857168	0.781075	0.641088	0.49413	0.295702	0.139913	0.0814938
118.6	0.857293	0.781512	0.641122	0.494439	0.295676	0.139515	0.0809785
118.8	0.858237	0.781619	0.641342	0.49498	0.296238	0.138887	0.0807331
119	0.858524	0.782683	0.641976	0.495681	0.297437	0.13859	0.081101
119.2	0.858777	0.783757	0.64257	0.496488	0.297726	0.138683	0.0812002
119.4	0.859569	0.784983	0.644225	0.497729	0.299239	0.139111	0.0820513
119.6	0.860142	0.785341	0.644512	0.498032	0.299381	0.138627	0.0818473
119.8	0.860288	0.786465	0.645109	0.498163	0.300039	0.138622	0.0822006
120	0.86072	0.787371	0.645821	0.498328	0.300511	0.138531	0.0819645
120.2	0.860583	0.787218	0.64539	0.498633	0.300371	0.137677	0.0810587
120.4	0.860745	0.787412	0.645371	0.498754	0.301131	0.13714	0.0809063
120.6	0.860522	0.787682	0.64584	0.499078	0.301291	0.136986	0.0806945
120.8	0.861164	0.787877	0.646644	0.50001	0.30129	0.137602	0.0813561
121	0.860907	0.787743	0.647064	0.500708	0.300886	0.137586	0.0809702
121.2	0.861297	0.787581	0.64745	0.501974	0.300849	0.137667	0.0806325
121.4	0.86127	0.787671	0.64754	0.503003	0.301076	0.137598	0.080979
121.6	0.86175	0.788191	0.64874	0.504138	0.302518	0.138379	0.0815613
121.8	0.862379	0.788651	0.649177	0.50443	0.302916	0.138375	0.0817359
122	0.862789	0.788249	0.649684	0.504528	0.302822	0.138324	0.0814942
122.2	0.863278	0.788515	0.649441	0.504329	0.303127	0.138418	0.0811646
122.4	0.864012	0.788635	0.649841	0.505208	0.303512	0.139354	0.0812554
122.6	0.864015	0.788615	0.649242	0.505703	0.303685	0.139458	0.081216
122.8	0.865075	0.789362	0.649834	0.506821	0.304829	0.139997	0.0820587
123	0.865648	0.790657	0.65042	0.50744	0.305775	0.140712	0.0826615
123.2	0.866258	0.791309	0.650699	0.50834	0.306353	0.142281	0.0835851
123.4	0.866432	0.79176	0.651229	0.508917	0.307408	0.142649	0.0837906
123.6	0.866685	0.792196	0.651374	0.508983	0.307678	0.142688	0.0836381
123.8	0.866382	0.792384	0.651386	0.508742	0.307779	0.143298	0.0837046
124	0.866562	0.792675	0.651639	0.509623	0.30772	0.143327	0.0831995
124.2	0.866053	0.792359	0.651548	0.509452	0.307793	0.143687	0.0823517
124.4	0.866846	0.79233	0.652566	0.5099	0.308692	0.144499	0.0828937
124.6	0.867178	0.792575	0.653472	0.510593	0.308926	0.145305	0.0830327
124.8	0.867641	0.792828	0.654378	0.511103	0.308496	0.145423	0.0831642
125	0.867574	0.793305	0.654382	0.510919	0.308275	0.145048	0.0831744
125.2	0.867992	0.793278	0.655159	0.511773	0.308782	0.145607	0.0834316
125.4	0.868236	0.792933	0.655334	0.511873	0.308903	0.145814	0.0841121
125.6	0.868561	0.79379	0.656445	0.512189	0.309916	0.146285	0.0842582
125.8	0.868875	0.794222	0.656826	0.512385	0.30954	0.146052	0.0845002
126	0.868983	0.79388	0.657078	0.512309	0.309316	0.146126	0.0846558
126.2	0.869341	0.794841	0.657358	0.512916	0.309873	0.145938	0.0846382
126.4	0.870068	0.795102	0.658632	0.514831	0.310818	0.146062	0.0853766
126.6	0.870326	0.79524	0.658977	0.515356	0.310969	0.144911	0.085484
126.8	0.871039	0.795763	0.659353	0.515833	0.311367	0.145023	0.0861803
127	0.870612	0.79605	0.658692	0.515087	0.311173	0.144614	0.0861392
127.2	0.870744	0.796127	0.658761	0.51561	0.311737	0.14461	0.0864209
127.4	0.869831	0.795819	0.658478	0.515276	0.311511	0.143666	0.0860873
127.6	0.870216	0.796661	0.65882	0.515779	0.311911	0.144597	0.0862447
127.8	0.870462	0.797145	0.659285	0.516081	0.312665	0.145107	0.0860374
128	0.870409	0.797431	0.659663	0.516498	0.313337	0.145272	0.0855066
128.2	0.871125	0.797968	0.660422	0.516508	0.31438	0.145795	0.0853332
128.4	0.87222	0.79837	0.661206	0.51676	0.314814	0.146116	0.0852603
128.6	0.872143	0.798362	0.661448	0.516503	0.314468	0.146179	0.0847292
128.8	0.872533	0.799182	0.661661	0.516594	0.314945	0.146703	0.0850058
129	0.872448	0.799729	0.661354	0.516389	0.314903	0.14758	0.08482
129.2	0.873066	0.799932	0.662083	0.517078	0.315532	0.14843	0.0852018
129.4	0.874472	0.800628	0.662336	0.517237	0.316278	0.149033	0.0854663
129.6	0.875516	0.800961	0.662875	0.517625	0.316819	0.150165	0.0852997
129.8	0.876544	0.801964	0.663541	0.518492	0.317611	0.150705	0.0853245
130	0.877483	0.802551	0.664064	0.519343	0.318214	0.151179	0.0857086
130.2	0.878543	0.803433	0.664318	0.52014	0.319285	0.15213	0.0864047
130.4	0.878988	0.803741	0.664126	0.520206	0.319413	0.151981	0.0868158
130.6	0.879576	0.804309	0.663998	0.52027	0.318937	0.152287	0.0871066
130.8	0.879926	0.804652	0.663691	0.52052	0.318631	0.152443	0.0872826
131	0.879808	0.805185	0.664397	0.521541	0.319044	0.15244	0.0881259
131.2	0.880324	0.805543	0.664863	0.522831	0.319615	0.152384	0.0886175
131.4	0.880037	0.806199	0.6653	0.523494	0.319798	0.151915	0.0892609
131.6	0.880297	0.806481	0.66591	0.524343	0.319884	0.15213	0.0889695
131.8	0.880744	0.806621	0.667231	0.525432	0.320545	0.151774	0.0894538
132	0.880897	0.80613	0.666926	0.525682	0.320498	0.151131	0.0894534
132.2	0.881312	0.806465	0.667737	0.526148	0.320609	0.15059	0.0893918
132.4	0.881523	0.80618	0.667977	0.526332	0.32075	0.150242	0.0891246
132.6	0.881953	0.806287	0.668773	0.527208	0.321454	0.149779	0.0889979
132.8	0.882228	0.807145	0.669455	0.527421	0.322317	0.149873	0.0892283
133	0.882586	0.807152	0.670197	0.527294	0.322722	0.150151	0.0889531
133.2	0.884643	0.808423	0.671549	0.528355	0.32442	0.151077	0.0900121
133.4	0.885748	0.808827	0.672582	0.5288	0.325377	0.151726	0.0898649
133.6	0.886765	0.809015	0.67356	0.529907	0.326706	0.152515	0.0898422
133.8	0.887299	0.809486	0.674095	0.530454	0.327494	0.152713	0.0900803
134	0.887597	0.809914	0.674171	0.530584	0.328164	0.153751	0.0905373
134.2	0.887887	0.810213	0.673924	0.530234	0.329099	0.154238	0.0907355
134.4	0.886807	0.809961	0.673251	0.530217	0.329152	0.153596	0.0894532
134.6	0.886659	0.809979	0.673191	0.530272	0.328885	0.153359	0.0890033
134.8	0.886514	0.809976	0.673492	0.530612	0.328677	0.152691	0.0885058
135	0.886325	0.810665	0.674226	0.530965	0.329278	0.152836	0.0888044
135.2	0.886296	0.810961	0.673959	0.53134	0.329111	0.152345	0.0882016
135.4	0.886125	0.811353	0.674417	0.531812	0.328781	0.152219	0.0884177
135.6	0.886295	0.810637	0.673775	0.532159	0.328596	0.152354	0.0881508
135.8	0.886986	0.810375	0.673503	0.532617	0.328721	0.152341	0.0886552
136	0.887087	0.809998	0.673095	0.533029	0.328489	0.152243	0.0888658
136.2	0.887214	0.81012	0.673714	0.533293	0.328529	0.152469	0.0885692
136.4	0.887716	0.810087	0.673452	0.533559	0.328477	0.152694	0.0885382
136.6	0.888203	0.810312	0.674015	0.533993	0.328689	0.153136	0.0889639
136.8	0.888	0.810975	0.67386	0.534078	0.328599	0.153326	0.089304
137	0.888816	0.811991	0.673768	0.534432	0.329151	0.154067	0.0900165
137.2	0.889644	0.813487	0.67354	0.534636	0.329846	0.154512	0.0911065
137.4	0.889309	0.813405	0.67388	0.535108	0.329597	0.154377	0.0911488
137.6	0.889881	0.81369	0.67411	0.535747	0.330256	0.155664	0.0917818
137.8	0.888978	0.813593	0.673525	0.535508	0.329722	0.15546	0.0918759
138	0.889583	0.814847	0.674286	0.536002	0.330931	0.156737	0.092154
138.2	0.890031	0.815426	0.674726	0.536605	0.330971	0.156872	0.0918976
138.4	0.889823	0.815523	0.675415	0.53699	0.331348	0.157122	0.0918086
138.6	0.890474	0.816108	0.676458	0.536949	0.331189	0.156917	0.0917555
138.8	0.890831	0.8172	0.677928	0.537677	0.332322	0.157606	0.0914197
139	0.890714	0.817774	0.678896	0.538154	0.332304	0.157512	0.0915373
139.2	0.890856	0.817489	0.679521	0.539045	0.332502	0.15738	0.0913458
139.4	0.891414	0.817494	0.680194	0.539304	0.332926	0.157652	0.0915833
139.6	0.892341	0.81741	0.680873	0.539968	0.333303	0.157424	0.0913733
139.8	0.893348	0.817921	0.682487	0.540837	0.333985	0.157602	0.0920158
140	0.893481	0.818846	0.683768	0.541271	0.334672	0.158818	0.091923
140.2	0.894602	0.819263	0.68423	0.541395	0.335182	0.159139	0.0916903
140.4	0.894724	0.819499	0.684169	0.541506	0.335227	0.159287	0.0912052
140.6	0.895191	0.819885	0.684107	0.541644	0.336497	0.159415	0.0909525
140.8	0.895094	0.821168	0.683995	0.541847	0.337105	0.159603	0.0907293
141	0.895497	0.821416	0.683732	0.541709	0.337776	0.1593	0.0911576
141.2	0.895565	0.822226	0.683838	0.541933	0.338518	0.159586	0.0915015
141.4	0.89572	0.822446	0.684377	0.542787	0.338831	0.159792	0.0918029
141.6	0.89616	0.82235	0.683993	0.54311	0.339179	0.16063	0.092355
141.8	0.896914	0.822982	0.6838	0.543947	0.339642	0.160949	0.0932136
142	0.898091	0.823619	0.684321	0.544682	0.339828	0.16159	0.0937594
142.2	0.897974	0.823417	0.684148	0.545172	0.33976	0.161665	0.0940382
142.4	0.89803	0.822708	0.684308	0.545571	0.340195	0.16186	0.094401
142.6	0.898288	0.822882	0.684692	0.545685	0.340338	0.16203	0.0941802
142.8	0.898372	0.822842	0.684793	0.545865	0.340153	0.162338	0.0940863
143	0.897904	0.822065	0.684754	0.545762	0.338869	0.161156	0.0937741
143.2	0.898724	0.821783	0.685708	0.546382	0.339643	0.161273	0.0936652
143.4	0.899273	0.822254	0.686656	0.546867	0.33985	0.161659	0.0940782
143.6	0.899973	0.822797	0.68793	0.54792	0.340228	0.161849	0.0941638
143.8	0.900101	0.823284	0.689144	0.548524	0.340254	0.162894	0.09448
144	0.900059	0.823925	0.689045	0.548715	0.340686	0.163732	0.0938691
144.2	0.900864	0.82398	0.689223	0.54923	0.34079	0.163775	0.093843
144.4	0.900381	0.823683	0.689017	0.549083	0.341228	0.163931	0.0931759
144.6	0.900749	0.823795	0.689028	0.549248	0.342574	0.16399	0.0935113
144.8	0.900656	0.824044	0.689769	0.549823	0.343146	0.164273	0.0934022
145	0.901024	0.824498	0.689522	0.550222	0.344476	0.163974	0.0936172
145.2	0.901434	0.82503	0.689831	0.550809	0.345208	0.16501	0.0940203
145.4	0.902033	0.825361	0.690316	0.551731	0.34589	0.165258	0.0949141
145.6	0.90253	0.825469	0.690444	0.552139	0.346341	0.165915	0.0955589
145.8	0.903571	0.826385	0.690445	0.552554	0.347433	0.16666	0.0961184
146	0.903492	0.826195	0.690489	0.552164	0.347253	0.165641	0.095683
146.2	0.904377	0.826838	0.690633	0.552293	0.34868	0.166595	0.095967
146.4	0.905037	0.827394	0.691172	0.552728	0.349207	0.167009	0.095549
146.6	0.90538	0.828732	0.692022	0.552856	0.349565	0.167024	0.0957014
146.8	0.905704	0.828824	0.69247	0.552832	0.349364	0.166697	0.0956768
147	0.905658	0.829259	0.692911	0.553234	0.348969	0.166536	0.0951697
147.2	0.90609	0.829368	0.693905	0.553973	0.349758	0.167162	0.0954611
147.4	0.906338	0.830275	0.694475	0.554239	0.350178	0.167983	0.0959291
147.6	0.906751	0.830408	0.695021	0.554563	0.349746	0.167934	0.0957018
147.8	0.906698	0.830559	0.695027	0.555187	0.348857	0.167587	0.0955341
148	0.907203	0.83069	0.694703	0.555617	0.34939	0.167418	0.0955524
148.2	0.906897	0.829824	0.694652	0.555372	0.348943	0.166718	0.095197
148.4	0.906654	0.829857	0.695106	0.555752	0.35003	0.167177	0.0951752
148.6	0.906399	0.829708	0.694776	0.55638	0.350539	0.166632	0.0949313
148.8	0.906682	0.830346	0.695658	0.557675	0.350936	0.166943	0.0949298
149	0.907051	0.831061	0.695486	0.558026	0.351002	0.167107	0.0955521
149.2	0.90738	0.830888	0.695997	0.558748	0.351155	0.167643	0.0959324
149.4	0.907965	0.831625	0.696449	0.55992	0.351621	0.167707	0.0964975
149.6	0.90892	0.832057	0.696381	0.56009	0.351873	0.167971	0.0963132
149.8	0.910134	0.833369	0.696674	0.56065	0.352652	0.168721	0.096568
150	0.910557	0.833678	0.696674	0.560664	0.353241	0.168398	0.0963496
150.2	0.911841	0.834834	0.696858	0.560987	0.354109	0.169643	0.0965556
150.4	0.911988	0.835616	0.697037	0.561602	0.354084	0.16951	0.0964572
150.6	0.912614	0.836205	0.697731	0.561828	0.354031	0.169578	0.0969604
150.8	0.913822	0.836103	0.698318	0.562021	0.354273	0.170199	0.0976749
151	0.914047	0.836552	0.698893	0.562162	0.354138	0.170649	0.0983959
151.2	0.91446	0.83688	0.699725	0.562514	0.354884	0.171451	0.0994579
151.4	0.91442	0.837579	0.70016	0.562021	0.354524	0.171105	0.0995074
151.6	0.913977	0.837295	0.700281	0.561652	0.353494	0.1701	0.0989349
151.8	0.914487	0.837086	0.70089	0.562334	0.353776	0.169931	0.0992473
152	0.914703	0.836417	0.701501	0.562463	0.35458	0.170572	0.0992209
152.2	0.913797	0.836476	0.702183	0.562419	0.354979	0.169622	0.0987166
152.4	0.913677	0.837101	0.702361	0.562893	0.355505	0.170045	0.0991499
152.6	0.912753	0.836733	0.702394	0.563029	0.355342	0.169189	0.0988345
152.8	0.913012	0.836789	0.703322	0.563046	0.355126	0.169713	0.0988257
153	0.913264	0.836946	0.703141	0.562907	0.355339	0.170002	0.0986896
153.2	0.914024	0.837406	0.703559	0.563361	0.356339	0.170764	0.0988514
153.4	0.914534	0.838093	0.704124	0.564157	0.356652	0.171463	0.0993803
153.6	0.915336	0.839482	0.704195	0.564558	0.357288	0.172246	0.0994356
153.8	0.915737	0.840265	0.703926	0.565124	0.358222	0.17283	0.0997905
154	0.916513	0.840965	0.703729	0.565883	0.359492	0.173432	0.100266
154.2	0.917167	0.841545	0.703381	0.566523	0.359945	0.174094	0.10042
154.4	0.916786	0.842241	0.703347	0.567387	0.360273	0.174588	0.100829
154.6	0.91691	0.841969	0.703663	0.567577	0.360489	0.174494	0.10031
154.8	0.917834	0.842009	0.70434	0.567987	0.360291	0.174782	0.101212
155	0.917128	0.841873	0.704265	0.568018	0.359975	0.174321	0.101407
155.2	0.916474	0.841087	0.703474	0.568098	0.359542	0.174246	0.100542
155.4	0.915882	0.840854	0.703359	0.567732	0.359067	0.172795	0.0995895
155.6	0.916438	0.840885	0.703657	0.568348	0.359313	0.173137	0.0998301
155.8	0.917494	0.84066	0.70466	0.569301	0.359945	0.173814	0.100364
156	0.917344	0.840479	0.704437	0.569559	0.360062	0.173825	0.0994676
156.2	0.916741	0.840813	0.704728	0.569598	0.360026	0.173217	0.0988568
156.4	0.917058	0.841224	0.705573	0.570014	0.359901	0.173766	0.0997086
156.6	0.917423	0.841024	0.706208	0.570027	0.36043	0.173781	0.0990597
156.8	0.918025	0.840802	0.706174	0.569834	0.360552	0.17384	0.0982091
157	0.9194	0.8419	0.707101	0.570655	0.361626	0.174402	0.0990376
157.2	0.920369	0.842893	0.70785	0.571164	0.362642	0.175333	0.0997355
157.4	0.920136	0.843434	0.708238	0.571144	0.362892	0.17546	0.0996996
157.6	0.92023	0.844065	0.708245	0.571392	0.363492	0.176063	0.0994122
157.8	0.9206	0.844486	0.708272	0.571864	0.364618	0.176952	0.0999398
158	0.92163	0.845588	0.70923	0.572479	0.365661	0.178116	0.100597
158.2	0.921501	0.845913	0.708926	0.572653	0.365874	0.178038	0.10022
158.4	0.921635	0.84682	0.71005	0.572892	0.366552	0.178436	0.100781
158.6	0.922176	0.847285	0.710615	0.573098	0.36676	0.177981	0.100629
158.8	0.922764	0.847915	0.711263	0.573778	0.366969	0.178133	0.10143
159	0.922055	0.847777	0.710603	0.574075	0.366844	0.177308	0.101612
159.2	0.921977	0.847556	0.710388	0.573983	0.367148	0.176428	0.100995
159.4	0.922844	0.848304	0.710739	0.574188	0.367997	0.176646	0.101354
159.6	0.923123	0.848492	0.71069	0.574186	0.368248	0.176903	0.101821
159.8	0.923394	0.848461	0.711459	0.574697	0.368731	0.177651	0.101802
160	0.923595	0.84868	0.711349	0.575919	0.369224	0.177656	0.101643
160.2	0.92369	0.848463	0.711601	0.576024	0.369212	0.177857	0.102241
160.4	0.923904	0.848472	0.712014	0.576376	0.369467	0.177622	0.102845
160.6	0.924085	0.848044	0.711549	0.576365	0.369787	0.177077	0.102528
160.8	0.924261	0.847897	0.71168	0.57661	0.36955	0.176877	0.102321
161	0.924529	0.847832	0.712269	0.577132	0.369473	0.177622	0.103097
161.2	0.924449	0.847773	0.712759	0.577574	0.369345	0.178178	0.103331
161.4	0.924372	0.847558	0.713207	0.577143	0.369355	0.178567	0.102966
161.6	0.924647	0.847682	0.713985	0.577435	0.369825	0.179026	0.103324
161.8	0.925821	0.848171	0.714502	0.578426	0.370551	0.179906	0.104208
162	0.927174	0.848496	0.715051	0.578801	0.370773	0.1811	0.104744
162.2	0.927322	0.848762	0.715188	0.579044	0.370825	0.180856	0.104948
162.4	0.92806	0.849647	0.716552	0.579763	0.371701	0.181425	0.105601
162.6	0.928545	0.850025	0.716681	0.580339	0.371643	0.181497	0.105968
162.8	0.928953	0.850032	0.716375	0.581212	0.37202	0.181572	0.106108
163	0.929596	0.849713	0.716079	0.581924	0.372618	0.181533	0.106166
163.2	0.930031	0.849888	0.716009	0.582166	0.373709	0.181715	0.105645
163.4	0.930598	0.850095	0.716204	0.58271	0.37494	0.182543	0.105525
163.6	0.930305	0.850528	0.716389	0.583581	0.375574	0.183096	0.106061
163.8	0.930915	0.85129	0.717463	0.584861	0.376099	0.184678	0.106136
164	0.930756	0.851577	0.717529	0.586103	0.375803	0.184281	0.105457
164.2	0.930325	0.851757	0.718033	0.585935	0.375564	0.184872	0.105049
164.4	0.930634	0.852838	0.718608	0.586574	0.376117	0.184672	0.104917
164.6	0.930693	0.853088	0.718624	0.586774	0.376001	0.184621	0.104687
164.8	0.931027	0.85428	0.719268	0.587068	0.37605	0.184784	0.104269
165	0.931745	0.854858	0.720245	0.587244	0.377064	0.185464	0.104474
165.2	0.931946	0.855628	0.720702	0.586603	0.377757	0.184715	0.104184
165.4	0.932561	0.856768	0.721176	0.586282	0.378612	0.185141	0.103607
165.6	0.93242	0.856749	0.721165	0.585855	0.378545	0.184855	0.103294
165.8	0.932969	0.856976	0.720613	0.585973	0.37874	0.185381	0.103333
166	0.932617	0.856789	0.720261	0.584544	0.378205	0.185503	0.102623
166.2	0.932542	0.856929	0.720499	0.584449	0.377903	0.184689	0.102172
166.4	0.933412	0.857781	0.72137	0.585341	0.378852	0.184865	0.102801
166.6	0.933672	0.85771	0.72171	0.585628	0.379004	0.184596	0.103549
166.8	0.934144	0.858309	0.721565	0.586408	0.379165	0.183866	0.103741
167	0.934732	0.8586	0.721821	0.586812	0.380003	0.184249	0.104201
167.2	0.935214	0.859445	0.722151	0.587745	0.380608	0.184838	0.105103
167.4	0.935489	0.859365	0.722192	0.588256	0.381601	0.184873	0.105483
167.6	0.935907	0.85963	0.722685	0.588997	0.381884	0.185925	0.106604
167.8	0.936509	0.859838	0.723567	0.589477	0.381755	0.186338	0.10685
168	0.937498	0.86045	0.723838	0.590628	0.381912	0.186501	0.106911
168.2	0.938271	0.860499	0.724159	0.590979	0.382838	0.187409	0.107502
168.4	0.938857	0.860649	0.724081	0.590954	0.383682	0.18748	0.107936
168.6	0.939132	0.859964	0.724136	0.591033	0.384257	0.187991	0.108238
168.8	0.939747	0.860263	0.72481	0.591256	0.385179	0.18804	0.108574
169	0.940028	0.859476	0.724074	0.591119	0.385721	0.187949	0.107976
169.2	0.939579	0.859183	0.723855	0.5909	0.385679	0.188215	0.107673
169.4	0.940023	0.859256	0.724415	0.591587	0.385834	0.189852	0.107589
169.6	0.93906	0.858174	0.723706	0.591084	0.384703	0.18951	0.106925
169.8	0.937928	0.857515	0.723038	0.591112	0.383794	0.189346	0.106081
170	0.937301	0.857465	0.722959	0.591126	0.383598	0.188845	0.105472
170.2	0.937945	0.857883	0.723667	0.592248	0.383844	0.18876	0.105873
170.4	0.937679	0.858366	0.72474	0.592795	0.384194	0.188745	0.106355
170.6	0.937693	0.858596	0.725256	0.593234	0.383818	0.188688	0.10645
170.8	0.938309	0.859784	0.72568	0.593651	0.383867	0.188802	0.106936
171	0.938913	0.860766	0.726297	0.593797	0.384629	0.189439	0.107542
171.2	0.939631	0.861658	0.726465	0.594153	0.385406	0.189104	0.107656
171.4	0.940142	0.862051	0.726392	0.593358	0.386106	0.188825	0.107484
171.6	0.941166	0.863153	0.727699	0.593786	0.386385	0.18985	0.108401
171.8	0.942053	0.863966	0.728501	0.594086	0.386581	0.190331	0.109042
172	0.943338	0.865378	0.728403	0.594899	0.387393	0.190566	0.109397
172.2	0.943687	0.865403	0.728541	0.595063	0.387651	0.190744	0.109789
172.4	0.943874	0.865555	0.729146	0.59531	0.387791	0.190832	0.110225
172.6	0.944653	0.866219	0.729587	0.59591	0.38843	0.190659	0.110872
172.8	0.944733	0.8659	0.72971	0.595773	0.388305	0.189868	0.110911
173	0.945185	0.866454	0.729608	0.595946	0.388247	0.190025	0.110761
173.2	0.945716	0.867287	0.73078	0.596661	0.388946	0.191707	0.111684
173.4	0.945947	0.867629	0.730782	0.597268	0.388514	0.191511	0.111422
173.6	0.945884	0.867747	0.730152	0.597875	0.388132	0.191074	0.110841
173.8	0.94602	0.867556	0.729904	0.598564	0.388702	0.19114	0.110602
174	0.947115	0.867852	0.729891	0.599586	0.390007	0.191809	0.110656
174.2	0.947125	0.867553	0.729954	0.599819	0.390713	0.192624	0.109912
174.4	0.946972	0.867594	0.730732	0.600879	0.390688	0.193079	0.109825
174.6	0.947006	0.867998	0.731039	0.601398	0.391047	0.193322	0.109979
174.8	0.947794	0.869243	0.731698	0.60175	0.391734	0.193654	0.110209
175	0.947793	0.869633	0.731743	0.601961	0.392474	0.193402	0.11001
175.2	0.94755	0.869446	0.731678	0.601711	0.393095	0.193261	0.109255
175.4	0.947458	0.869413	0.732025	0.601694	0.392977	0.193359	0.108932
175.6	0.947162	0.869224	0.732518	0.602109	0.392954	0.193599	0.108741
175.8	0.94686	0.869129	0.73244	0.60221	0.39332	0.19306	0.108409
176	0.947169	0.869725	0.732731	0.602655	0.394144	0.192908	0.108513
176.2	0.947129	0.869248	0.733443	0.602942	0.393992	0.193119	0.10882
176.4	0.946522	0.869096	0.734269	0.602916	0.394559	0.192955	0.109041
176.6	0.947118	0.869789	0.734735	0.603372	0.39546	0.192644	0.109478
176.8	0.947042	0.869169	0.73513	0.603219	0.395334	0.192431	0.10915
177	0.947486	0.86991	0.735631	0.603195	0.396205	0.192745	0.109464
177.2	0.947677	0.87061	0.735775	0.603364	0.396398	0.193598	0.109755
177.4	0.948055	0.870769	0.735909	0.603647	0.396117	0.193395	0.109925
177.6	0.948763	0.871201	0.736528	0.604173	0.396447	0.194565	0.110222
177.8	0.949152	0.871403	0.736579	0.604715	0.397007	0.194842	0.110776
178	0.949571	0.871768	0.736543	0.605135	0.397815	0.1954	0.110365
178.2	0.948753	0.872098	0.736901	0.605424	0.397996	0.195502	0.110505
178.4	0.949718	0.873083	0.738172	0.606982	0.398118	0.19619	0.112253
178.6	0.950401	0.874588	0.739104	0.608084	0.399195	0.196802	0.113016
178.8	0.951407	0.875911	0.739618	0.609085	0.399416	0.198107	0.113722
179	0.951045	0.876011	0.740531	0.60968	0.400267	0.198797	0.114405
179.2	0.951017	0.875834	0.741175	0.609647	0.400328	0.198522	0.114335
179.4	0.950945	0.876086	0.74118	0.60992	0.399773	0.198186	0.114558
179.6	0.950793	0.875587	0.741086	0.609855	0.400129	0.198201	0.113931
179.8	0.951253	0.875971	0.741736	0.610429	0.400602	0.198142	0.114995
180	0.951889	0.876496	0.742561	0.61114	0.400963	0.198901	0.115977
180.2	0.952554	0.87594	0.742164	0.611664	0.401124	0.19928	0.116297
180.4	0.952771	0.875777	0.742403	0.611568	0.401548	0.198854	0.115712
180.6	0.954088	0.876161	0.742531	0.611898	0.401804	0.199306	0.115934
180.8	0.954174	0.876017	0.742746	0.611359	0.401523	0.199305	0.115303
181	0.954512	0.876616	0.742412	0.610307	0.400632	0.199438	0.115348
181.2	0.954587	0.877149	0.742147	0.610355	0.399418	0.199774	0.11465
181.4	0.954659	0.877188	0.742004	0.610197	0.398883	0.200006	0.113993
181.6	0.955163	0.877622	0.741817	0.610064	0.398649	0.200254	0.113297
181.8	0.955786	0.878867	0.741467	0.610789	0.39943	0.200038	0.113304
182	0.956358	0.879665	0.741467	0.610818	0.400087	0.20032	0.112771
182.2	0.956268	0.880038	0.741647	0.611539	0.400515	0.20073	0.113129
182.4	0.957301	0.881062	0.742319	0.612932	0.401282	0.202051	0.113731
182.6	0.957734	0.881778	0.742731	0.613716	0.402271	0.202245	0.113693
182.8	0.957774	0.881947	0.742766	0.613498	0.4028	0.202982	0.11431
183	0.957405	0.881217	0.742955	0.613367	0.403498	0.202691	0.115009
183.2	0.957187	0.881081	0.742814	0.613566	0.403637	0.202379	0.11516
183.4	0.957378	0.881148	0.742767	0.613894	0.403949	0.202247	0.115649
183.6	0.957887	0.881167	0.743434	0.614689	0.404978	0.202596	0.115669
183.8	0.95895	0.88177	0.744077	0.615971	0.40629	0.202975	0.117233
184	0.958865	0.881582	0.744243	0.616705	0.406748	0.203286	0.117514
184.2	0.959726	0.881161	0.744288	0.617335	0.407441	0.203188	0.117973
184.4	0.959347	0.881173	0.74502	0.617364	0.407421	0.20346	0.117576
184.6	0.959506	0.881491	0.745795	0.618006	0.40764	0.20422	0.117955
184.8	0.958736	0.881414	0.746114	0.618032	0.407	0.203505	0.117153
185	0.958185	0.881096	0.746383	0.617748	0.406112	0.203584	0.117278
185.2	0.957765	0.880868	0.746729	0.617754	0.405695	0.203542	0.116512
185.4	0.958342	0.881198	0.747196	0.618293	0.40624	0.203655	0.116831
185.6	0.958739	0.882192	0.747696	0.618265	0.40671	0.203983	0.117091
185.8	0.959086	0.882603	0.747957	0.618362	0.407833	0.203448	0.11703
186	0.958366	0.882017	0.747703	0.617468	0.40705	0.203353	0.116311
186.2	0.958283	0.882148	0.747505	0.617297	0.406808	0.203704	0.1161
186.4	0.95848	0.882624	0.747865	0.616989	0.406041	0.203997	0.115804
186.6	0.958219	0.882399	0.747544	0.616436	0.405685	0.20367	0.115415
186.8	0.958714	0.882962	0.747329	0.615735	0.40556	0.203965	0.115466
187	0.958481	0.882919	0.747511	0.616056	0.40527	0.204324	0.115694
187.2	0.959194	0.883774	0.747868	0.616369	0.404891	0.204546	0.115532
187.4	0.960015	0.884238	0.747759	0.61651	0.405061	0.204331	0.115668
187.6	0.960009	0.884199	0.747667	0.617324	0.405512	0.204395	0.115391
187.8	0.961007	0.884261	0.747748	0.618247	0.406416	0.204765	0.115949
188	0.961006	0.88457	0.747971	0.619101	0.406863	0.20516	0.11589
188.2	0.962186	0.885014	0.748662	0.620662	0.40792	0.206424	0.116718
188.4	0.962034	0.885162	0.748651	0.62162	0.408518	0.20747	0.116476
188.6	0.962595	0.8854	0.749619	0.622916	0.40912	0.207398	0.116832
188.8	0.962593	0.885315	0.749804	0.623668	0.4097	0.206619	0.117156
189	0.963419	0.885374	0.750459	0.624203	0.410434	0.207008	0.11799
189.2	0.963354	0.885274	0.749911	0.624325	0.410896	0.206558	0.117477
189.4	0.964279	0.885441	0.750735	0.625255	0.412427	0.206642	0.117745
189.6	0.964255	0.884848	0.750031	0.624327	0.412904	0.206232	0.116936
189.8	0.964774	0.884904	0.750265	0.624891	0.414255	0.206347	0.117236
190	0.965463	0.885759	0.750671	0.625351	0.41427	0.207433	0.117621
190.2	0.966096	0.886593	0.751203	0.625374	0.414977	0.208132	0.11794
190.4	0.966166	0.886542	0.751984	0.62498	0.414909	0.207641	0.117609
190.6	0.965276	0.886062	0.751722	0.624845	0.415359	0.207825	0.117421
190.8	0.966835	0.887015	0.752838	0.625488	0.416227	0.208246	0.118432
191	0.966662	0.886526	0.752452	0.626278	0.416404	0.208524	0.11804
191.2	0.967283	0.886551	0.752229	0.625872	0.416353	0.208644	0.117912
191.4	0.967628	0.886566	0.752762	0.625987	0.417135	0.208872	0.118303
191.6	0.968406	0.887055	0.754027	0.627273	0.417638	0.209546	0.118621
191.8	0.969319	0.888071	0.754427	0.627745	0.417844	0.210762	0.118983
192	0.969256	0.888418	0.754284	0.628381	0.418328	0.211402	0.118733
192.2	0.969315	0.888917	0.754619	0.629369	0.418027	0.212717	0.119293
192.4	0.969535	0.889031	0.754536	0.629525	0.417918	0.212453	0.119062
192.6	0.96997	0.889326	0.755408	0.630148	0.41792	0.212318	0.118873
192.8	0.969654	0.889148	0.755276	0.629887	0.418206	0.212178	0.119086
193	0.968928	0.888773	0.754989	0.628904	0.41827	0.211867	0.118652
193.2	0.968417	0.888481	0.754344	0.628315	0.417553	0.211444	0.118064
193.4	0.968846	0.888461	0.754457	0.628204	0.41787	0.211305	0.118247
193.6	0.968807	0.888969	0.754089	0.627933	0.418556	0.211572	0.118048
193.8	0.969281	0.890368	0.755104	0.628929	0.41966	0.212545	0.119093
194	0.969404	0.890627	0.756051	0.628899	0.420279	0.21272	0.119577
194.2	0.968442	0.89024	0.756452	0.628346	0.42016	0.212384	0.119111
194.4	0.968401	0.890505	0.756625	0.628998	0.420805	0.211998	0.119457
194.6	0.9682	0.890561	0.75677	0.630012	0.421319	0.212314	0.119776
194.8	0.969425	0.891342	0.757494	0.630665	0.42146	0.213036	0.120021
195	0.969121	0.890785	0.756782	0.630533	0.420602	0.213336	0.11885
195.2	0.969858	0.891393	0.757997	0.630449	0.420878	0.21405	0.11976
195.4	0.970697	0.891998	0.758873	0.630623	0.42147	0.214657	0.120532
195.6	0.97091	0.892176	0.759047	0.630918	0.421005	0.21544	0.120392
195.8	0.970637	0.891971	0.758302	0.630436	0.420658	0.215567	0.12065
196	0.970709	0.891891	0.758639	0.630655	0.421347	0.215525	0.120962
196.2	0.970391	0.891521	0.758436	0.630381	0.420494	0.215266	0.120826
196.4	0.970934	0.89098	0.758274	0.630021	0.421013	0.214534	0.120811
196.6	0.970794	0.890698	0.757919	0.63004	0.421216	0.214807	0.120871
196.8	0.970358	0.890511	0.757781	0.629879	0.422127	0.214219	0.121253
197	0.97032	0.890404	0.757343	0.629302	0.422315	0.213458	0.120774
197.2	0.970754	0.890328	0.756628	0.62898	0.421492	0.211947	0.12019
197.4	0.97072	0.890058	0.756706	0.629276	0.422146	0.211589	0.119878
197.6	0.971082	0.890726	0.756852	0.629812	0.42295	0.211234	0.120021
197.8	0.971765	0.890954	0.757386	0.630744	0.423157	0.211029	0.120282
198	0.971812	0.891063	0.758319	0.631328	0.423531	0.210709	0.120587
198.2	0.971909	0.892116	0.758874	0.63263	0.423767	0.210672	0.120265
198.4	0.972816	0.893424	0.759342	0.634146	0.424276	0.211333	0.12131
198.6	0.973098	0.894189	0.759912	0.634469	0.423992	0.211705	0.121215
198.8	0.972976	0.89489	0.76029	0.634589	0.423245	0.212414	0.121211
199	0.972559	0.895443	0.761074	0.634822	0.422603	0.212839	0.121667
199.2	0.972967	0.895902	0.761411	0.635172	0.423239	0.213128	0.122725
199.4	0.973207	0.896181	0.761637	0.63509	0.423275	0.214456	0.123306
199.6	0.973362	0.896409	0.762018	0.635792	0.42289	0.215298	0.123058
199.8	0.97359	0.896354	0.762183	0.636006	0.423186	0.215494	0.123454
200	0.973652	0.895774	0.762379	0.635769	0.423253	0.215491	0.123097
200.2	0.974616	0.896061	0.762323	0.636332	0.424471	0.216555	0.123112
200.4	0.975401	0.896862	0.762898	0.637279	0.426054	0.217675	0.123457
200.6	0.975608	0.897261	0.763348	0.637852	0.427399	0.218458	0.123535
200.8	0.976012	0.897574	0.764081	0.638408	0.429225	0.218644	0.123707
201	0.97641	0.897854	0.764273	0.63798	0.429496	0.218786	0.123587
201.2	0.977826	0.897855	0.764533	0.638192	0.430531	0.218214	0.123388
201.4	0.979242	0.898583	0.765479	0.63891	0.431825	0.219171	0.124189
201.6	0.980193	0.899379	0.765874	0.639467	0.432648	0.219154	0.124781
201.8	0.980707	0.900175	0.767172	0.640097	0.433816	0.220275	0.125281
202	0.980804	0.900808	0.76798	0.64064	0.434749	0.220403	0.125677
202.2	0.980829	0.90134	0.768113	0.641248	0.436119	0.220871	0.125654
202.4	0.980872	0.901534	0.768381	0.64127	0.436385	0.220897	0.126469
202.6	0.979984	0.901602	0.768476	0.641269	0.436338	0.220293	0.126801
202.8	0.979336	0.901492	0.768671	0.641193	0.436222	0.219863	0.126689
203	0.979151	0.902035	0.768694	0.641071	0.436083	0.219977	0.127156
203.2	0.979336	0.9016	0.767881	0.641093	0.435427	0.219433	0.126644
203.4	0.978807	0.901547	0.767793	0.640434	0.434851	0.220019	0.126197
203.6	0.97857	0.901742	0.76705	0.640414	0.434604	0.219726	0.125195
203.8	0.978364	0.901256	0.766475	0.63997	0.434083	0.219503	0.125077
204	0.978311	0.901293	0.765822	0.639469	0.434106	0.219855	0.125179
204.2	0.978998	0.902152	0.765573	0.63972	0.435142	0.220719	0.125223
204.4	0.978461	0.902142	0.765231	0.639736	0.434717	0.220296	0.125003
204.6	0.978386	0.902267	0.765191	0.639508	0.434665	0.219905	0.124543
204.8	0.978554	0.902259	0.764791	0.639608	0.434436	0.219781	0.124727
205	0.979229	0.902465	0.765527	0.639163	0.433761	0.220228	0.1246
205.2	0.980975	0.902693	0.766817	0.640019	0.434807	0.220644	0.12534
205.4	0.981308	0.903083	0.767168	0.640312	0.434846	0.220394	0.125839
205.6	0.981166	0.902783	0.766925	0.640826	0.435141	0.220146	0.125616
205.8	0.982033	0.903334	0.767579	0.641463	0.436369	0.220764	0.126679
206	0.98189	0.902983	0.76798	0.642128	0.436749	0.220612	0.126378
206.2	0.982021	0.903062	0.768267	0.642842	0.437538	0.220802	0.126538
206.4	0.982273	0.902987	0.769024	0.64371	0.43731	0.220736	0.127146
206.6	0.982814	0.902901	0.769516	0.64482	0.437694	0.22126	0.126993
206.8	0.98347	0.902717	0.770037	0.645582	0.438032	0.221512	0.126878
207	0.984193	0.903591	0.770733	0.646509	0.438342	0.222238	0.127422
207.2	0.984386	0.9034	0.770475	0.64708	0.437996	0.221879	0.126566
207.4	0.983842	0.903432	0.770318	0.646529	0.437715	0.221778	0.126064
207.6	0.984245	0.904147	0.771059	0.647229	0.437868	0.222385	0.126436
207.8	0.984904	0.904769	0.771648	0.648134	0.438314	0.22366	0.127255
208	0.984931	0.905108	0.771603	0.648023	0.438452	0.224222	0.127261
208.2	0.984718	0.905407	0.772073	0.648186	0.438722	0.224282	0.126943
208.4	0.98506	0.906168	0.77239	0.64871	0.439161	0.224287	0.12735
208.6	0.985995	0.907173	0.772975	0.649116	0.439579	0.224892	0.127804
208.8	0.98646	0.90768	0.773367	0.649455	0.440025	0.225942	0.128942
209	0.986836	0.907766	0.77402	0.648958	0.43996	0.226365	0.129082
209.2	0.986728	0.907937	0.773939	0.649067	0.440961	0.226132	0.12906
209.4	0.986675	0.908277	0.773349	0.648483	0.440744	0.22553	0.12864
209.6	0.986147	0.908658	0.772936	0.648443	0.44095	0.226103	0.128459
209.8	0.987256	0.909946	0.773538	0.648901	0.441347	0.226597	0.129598
210	0.987047	0.910152	0.7733	0.648965	0.441776	0.226687	0.128915
210.2	0.987486	0.910547	0.773552	0.649604	0.441878	0.227251	0.129031
210.4	0.987802	0.90993	0.773728	0.650165	0.442266	0.227517	0.129027
210.6	0.98835	0.909918	0.773785	0.650741	0.443506	0.228378	0.129014
210.8	0.988254	0.909762	0.773843	0.650483	0.443799	0.22835	0.129124
211	0.98851	0.909996	0.774526	0.650728	0.444618	0.228983	0.129368
211.2	0.988187	0.909557	0.774299	0.650765	0.444392	0.228622	0.128742
211.4	0.98806	0.909213	0.775173	0.65006	0.444322	0.229007	0.128483
211.6	0.988651	0.909907	0.776556	0.650993	0.445	0.230755	0.129795
211.8	0.988743	0.910003	0.776321	0.651294	0.445328	0.230989	0.129826
212	0.988449	0.909297	0.776115	0.650721	0.445361	0.230856	0.129492
212.2	0.988786	0.909475	0.776219	0.650696	0.445881	0.231293	0.129692
212.4	0.990059	0.909926	0.776841	0.65132	0.446312	0.231821	0.131222
212.6	0.990286	0.910118	0.776817	0.651065	0.445792	0.232131	0.131422
212.8	0.990151	0.910163	0.776822	0.651335	0.445941	0.231993	0.13154
213	0.989872	0.910118	0.776485	0.651026	0.445222	0.23134	0.131023
213.2	0.990234	0.910431	0.777196	0.651669	0.445184	0.231899	0.131193
213.4	0.990799	0.910759	0.777557	0.652163	0.445257	0.231948	0.131584
213.6	0.991113	0.911899	0.777765	0.652667	0.444725	0.232403	0.131906
213.8	0.992364	0.912448	0.778806	0.653578	0.44448	0.231787	0.132417
214	0.992194	0.912456	0.77881	0.653945	0.444825	0.232167	0.131717
214.2	0.992612	0.912958	0.779482	0.655227	0.444498	0.232597	0.13175
214.4	0.992751	0.912766	0.779794	0.655336	0.44494	0.232233	0.13145
214.6	0.993106	0.913409	0.780555	0.655359	0.445708	0.232481	0.131352
214.8	0.992699	0.913068	0.780936	0.655074	0.445982	0.232302	0.130729
215	0.993482	0.914024	0.781871	0.656242	0.447445	0.232831	0.13146
215.2	0.993379	0.914329	0.781969	0.656263	0.447959	0.232637	0.130806
215.4	0.993505	0.914648	0.782191	0.65608	0.448275	0.232976	0.130344
215.6	0.993862	0.915643	0.782388	0.657158	0.448808	0.23324	0.130657
215.8	0.993984	0.915088	0.782576	0.657184	0.449374	0.232492	0.129856
216	0.994155	0.915153	0.782725	0.657116	0.450257	0.232658	0.129779
216.2	0.994766	0.916119	0.783197	0.657629	0.450842	0.233455	0.129836
216.4	0.995118	0.915997	0.782852	0.657798	0.451296	0.23311	0.130476
216.6	0.994787	0.916605	0.782197	0.657875	0.451585	0.232748	0.130221
216.8	0.995285	0.91716	0.781682	0.65889	0.452413	0.232739	0.130169
217	0.995471	0.916775	0.781532	0.659099	0.45184	0.23306	0.130436
217.2	0.996277	0.916674	0.781646	0.659918	0.452079	0.234307	0.130868
217.4	0.995906	0.916171	0.781073	0.659406	0.451031	0.233671	0.13001
217.6	0.996097	0.916459	0.781011	0.659672	0.44992	0.233514	0.129542
217.8	0.997073	0.915937	0.781912	0.6602	0.450405	0.23409	0.129725
218	0.996605	0.915493	0.781125	0.659509	0.449822	0.234152	0.129259
218.2	0.997293	0.915625	0.781886	0.659746	0.449437	0.234773	0.129249
218.4	0.996699	0.914928	0.782019	0.65943	0.449193	0.234485	0.128576
218.6	0.99658	0.915277	0.782742	0.659612	0.449474	0.234781	0.128832
218.8	0.996312	0.914861	0.78252	0.659508	0.449516	0.23518	0.129163
219	0.996731	0.91579	0.783197	0.660649	0.450703	0.235856	0.129909
219.2	0.996525	0.91597	0.78341	0.660587	0.450864	0.236219	0.129561
219.4	0.996853	0.916468	0.783532	0.660696	0.450435	0.236717	0.130004
219.6	0.997297	0.91722	0.784066	0.661381	0.450798	0.237137	0.130388
219.8	0.997478	0.917147	0.784385	0.661551	0.45136	0.236784	0.130487
220	0.997731	0.918184	0.784037	0.661843	0.452328	0.237332	0.131506
220.2	0.998571	0.918648	0.784066	0.661843	0.452911	0.237994	0.132284
220.4	0.998336	0.918353	0.783006	0.661105	0.453224	0.23708	0.132743
220.6	0.998938	0.919113	0.783326	0.66157	0.45432	0.237379	0.133561
220.8	0.999825	0.919271	0.783319	0.661826	0.454826	0.237402	0.133179
221	1.00028	0.918497	0.783754	0.662339	0.455207	0.237836	0.133517
221.2	1.00116	0.919337	0.784041	0.662947	0.456265	0.238591	0.13371
221.4	1.00143	0.91971	0.784561	0.663104	0.456487	0.237965	0.132909
221.6	1.00149	0.919956	0.784797	0.663716	0.45721	0.237545	0.133007
221.8	1.00165	0.919699	0.784999	0.663277	0.45716	0.237873	0.133463
222	1.00076	0.919448	0.784868	0.662522	0.456	0.237312	0.132746
222.2	1.00074	0.919053	0.785286	0.663077	0.455278	0.237725	0.132264
222.4	0.999971	0.919197	0.785296	0.663247	0.455034	0.237283	0.131786
222.6	0.99994	0.919549	0.786412	0.663778	0.455217	0.237545	0.132185
222.8	0.999612	0.91924	0.786166	0.663382	0.454832	0.236719	0.131489
223	0.999984	0.920004	0.786068	0.663867	0.45561	0.237033	0.13109
223.2	1.00011	0.920287	0.785802	0.663612	0.455298	0.237447	0.130543
223.4	1.00004	0.920742	0.785861	0.663875	0.454783	0.237572	0.130302
223.6	1.00017	0.920755	0.785708	0.664117	0.455273	0.236786	0.129859
223.8	0.999953	0.920741	0.785227	0.664312	0.455689	0.23649	0.130167
224	0.999608	0.921093	0.784807	0.664175	0.456514	0.237346	0.131084
224.2	0.999401	0.920616	0.785	0.663593	0.456566	0.237443	0.131048
224.4	0.999363	0.920874	0.785489	0.66381	0.457146	0.236979	0.131083
224.6	1.00036	0.921479	0.786226	0.664606	0.458448	0.237677	0.131762
224.8	1.00082	0.921939	0.786873	0.665132	0.459058	0.238111	0.131297
225	1.00123	0.92199	0.787408	0.66552	0.45951	0.238682	0.131434
225.2	1.00204	0.923473	0.788323	0.666243	0.460751	0.239036	0.132494
225.4	1.00201	0.923328	0.788732	0.666221	0.460417	0.238501	0.132916
225.6	1.00161	0.922556	0.788545	0.665824	0.459741	0.238037	0.133025
225.8	1.00206	0.922288	0.788384	0.66555	0.459047	0.238708	0.133142
226	1.00305	0.922912	0.789216	0.666317	0.459771	0.240328	0.13376
226.2	1.00376	0.922656	0.789479	0.666714	0.459557	0.240435	0.133908
226.4	1.00421	0.923547	0.790043	0.667017	0.460131	0.240692	0.134427
226.6	1.00483	0.923907	0.791042	0.667142	0.460444	0.240795	0.13456
226.8	1.00481	0.923919	0.790791	0.666784	0.460332	0.24039	0.134241
227	1.00631	0.925263	0.791507	0.66789	0.46147	0.242127	0.135
227.2	1.007	0.925344	0.792079	0.6687	0.462169	0.243472	0.135334
227.4	1.00715	0.925659	0.792231	0.668825	0.462387	0.242783	0.13549
227.6	1.00685	0.925205	0.791445	0.66874	0.462542	0.242154	0.135416
227.8	1.00665	0.926481	0.79141	0.669227	0.462749	0.243378	0.135949
228	1.00656	0.926771	0.791566	0.669553	0.463402	0.244018	0.136264
228.2	1.00728	0.926832	0.791773	0.670055	0.463427	0.243952	0.136233
228.4	1.00726	0.927271	0.792087	0.670377	0.463954	0.243415	0.136355
228.6	1.00683	0.927566	0.791657	0.67077	0.464034	0.24321	0.136556
228.8	1.00608	0.927194	0.791803	0.670452	0.463854	0.242111	0.136025
229	1.00635	0.9266	0.791804	0.670424	0.463451	0.241766	0.136555
229.2	1.00643	0.92672	0.792047	0.670551	0.464101	0.241857	0.137409
229.4	1.00612	0.926249	0.791454	0.669533	0.46339	0.241321	0.13722
229.6	1.00552	0.925271	0.790341	0.669154	0.463672	0.241536	0.136536
229.8	1.00572	0.925062	0.790106	0.66978	0.463917	0.242191	0.136774
230	1.00557	0.924702	0.790516	0.669902	0.464482	0.242484	0.137162
230.2	1.00564	0.924175	0.79071	0.669563	0.463847	0.241677	0.137273
230.4	1.00554	0.924739	0.790961	0.670119	0.464211	0.242159	0.137629
230.6	1.00529	0.924439	0.791609	0.670036	0.464915	0.242615	0.137609
230.8	1.00585	0.924707	0.791666	0.671064	0.46568	0.243894	0.137719
231	1.00718	0.925642	0.792293	0.671761	0.466477	0.245826	0.138306
231.2	1.00759	0.925325	0.792276	0.67232	0.466953	0.246086	0.138549
231.4	1.00798	0.926121	0.792632	0.672751	0.466716	0.245432	0.138223
231.6	1.00876	0.927232	0.793014	0.673869	0.467659	0.246869	0.138175
231.8	1.00958	0.92845	0.794042	0.674435	0.468291	0.248124	0.13849
232	1.01023	0.928587	0.794689	0.675445	0.469112	0.248604	0.138601
232.2	1.01077	0.929659	0.795316	0.676385	0.469838	0.249049	0.138635
232.4	1.00988	0.929782	0.795812	0.676158	0.469549	0.248272	0.138481
232.6	1.00964	0.930177	0.796759	0.67683	0.469444	0.248034	0.138553
232.8	1.01035	0.93057	0.798262	0.676952	0.469873	0.248271	0.138653
233	1.01113	0.931388	0.798948	0.677314	0.469984	0.249028	0.139426
233.2	1.01113	0.931907	0.799452	0.677078	0.470747	0.249339	0.139504
233.4	1.01091	0.932264	0.799615	0.676624	0.470669	0.249151	0.139056
233.6	1.01093	0.931761	0.799658	0.6774	0.471021	0.248806	0.138803
233.8	1.011	0.931934	0.800443	0.67786	0.470819	0.248097	0.138786
234	1.01058	0.931701	0.800636	0.677253	0.469922	0.247329	0.138818
234.2	1.01133	0.932133	0.800751	0.677785	0.470469	0.248133	0.139521
234.4	1.01159	0.932314	0.800464	0.678009	0.47108	0.248526	0.140042
234.6	1.01146	0.931608	0.80025	0.677948	0.471312	0.248579	0.139845
234.8	1.01195	0.931967	0.800387	0.678687	0.47199	0.249722	0.13996
235	1.01225	0.931601	0.800092	0.678355	0.471989	0.250092	0.140003
235.2	1.01255	0.931165	0.800003	0.678686	0.472412	0.249168	0.139685
235.4	1.01327	0.9317	0.799876	0.678804	0.472811	0.24971	0.140035
235.6	1.01361	0.931766	0.799492	0.67897	0.473716	0.250525	0.140059
235.8	1.01392	0.931762	0.799637	0.679823	0.474099	0.250754	0.140458
236	1.01407	0.931577	0.799	0.679987	0.474347	0.250999	0.140393
236.2	1.01392	0.930923	0.798508	0.679205	0.474264	0.250985	0.139558
236.4	1.01363	0.930006	0.798244	0.678691	0.473854	0.250735	0.139353
236.6	1.01383	0.930097	0.79919	0.679443	0.474445	0.251056	0.139418
236.8	1.01421	0.930648	0.79972	0.680033	0.474415	0.251702	0.139836
237	1.01362	0.931037	0.799538	0.680212	0.474084	0.251317	0.139857
237.2	1.0139	0.931422	0.799893	0.680133	0.474541	0.250972	0.139425
237.4	1.01419	0.93217	0.800195	0.680592	0.474554	0.2506	0.138747
237.6	1.01435	0.93153	0.800232	0.681215	0.474301	0.249704	0.138614
237.8	1.0141	0.931742	0.79999	0.680902	0.473692	0.249815	0.138734
238	1.01407	0.932187	0.800229	0.680802	0.473304	0.249583	0.139063
238.2	1.01497	0.932913	0.801304	0.681425	0.474556	0.250658	0.139918
238.4	1.01491	0.933548	0.801952	0.680493	0.474749	0.250373	0.140007
238.6	1.01519	0.9338	0.802688	0.680608	0.47481	0.250451	0.13982
238.8	1.01567	0.934389	0.803326	0.680462	0.475516	0.251114	0.140245
239	1.01606	0.934565	0.803274	0.680046	0.475724	0.25135	0.140728
239.2	1.01661	0.935393	0.803307	0.680273	0.476125	0.251795	0.141697
239.4	1.01707	0.936421	0.803285	0.680569	0.476721	0.252578	0.142828
239.6	1.0178	0.936653	0.803617	0.681413	0.477491	0.252597	0.142898
239.8	1.01789	0.936508	0.80357	0.681817	0.477605	0.252279	0.142672
240	1.01785	0.936089	0.803001	0.681116	0.477621	0.251914	0.14215
240.2	1.01805	0.93604	0.802992	0.680836	0.47766	0.251843	0.141678
240.4	1.01801	0.936922	0.803688	0.681699	0.47834	0.252088	0.142607
240.6	1.01854	0.937821	0.804346	0.682447	0.479087	0.252591	0.143111
240.8	1.01907	0.938952	0.805001	0.683574	0.47954	0.253089	0.143621
241	1.01971	0.939727	0.80538	0.68443	0.480134	0.253258	0.143552
241.2	1.02059	0.940599	0.805881	0.684539	0.481209	0.253357	0.143722
241.4	1.02081	0.94058	0.805593	0.685324	0.481703	0.253401	0.143509
241.6	1.02092	0.939394	0.805914	0.685447	0.481576	0.253015	0.143341
241.8	1.02107	0.939964	0.806489	0.685897	0.482354	0.253446	0.143951
242	1.02131	0.940757	0.807653	0.685979	0.482599	0.253367	0.144087
242.2	1.02183	0.940879	0.808776	0.686158	0.482776	0.254635	0.144661
242.4	1.02207	0.941285	0.809343	0.685919	0.483064	0.255263	0.144797
242.6	1.02195	0.940529	0.808596	0.685856	0.482356	0.25508	0.144649
242.8	1.02204	0.94065	0.808082	0.686391	0.482248	0.255973	0.145468
243	1.02237	0.940444	0.807799	0.686307	0.481861	0.256308	0.145862
243.2	1.02276	0.940677	0.808266	0.686999	0.482285	0.256995	0.146474
243.4	1.02265	0.939781	0.808129	0.686721	0.482415	0.256483	0.146311
243.6	1.02318	0.938969	0.807984	0.686863	0.482169	0.256333	0.145493
243.8	1.02277	0.938736	0.807382	0.686764	0.481582	0.256035	0.144478
244	1.02231	0.938713	0.806652	0.68657	0.481498	0.256149	0.144396
244.2	1.02235	0.939125	0.806751	0.686739	0.481208	0.256601	0.144449
244.4	1.02229	0.939387	0.806486	0.686716	0.481077	0.257047	0.144828
244.6	1.02261	0.939941	0.806136	0.687371	0.481098	0.257491	0.145075
244.8	1.0225	0.939992	0.805932	0.688362	0.481481	0.257251	0.144479
245	1.02229	0.940136	0.805718	0.688879	0.481612	0.257378	0.144185
245.2	1.02154	0.939957	0.805225	0.689034	0.481802	0.256588	0.143891
245.4	1.02111	0.939343	0.804693	0.689518	0.481551	0.255671	0.143214
245.6	1.02147	0.939551	0.805764	0.690011	0.481805	0.255577	0.14337
245.8	1.02157	0.940918	0.80651	0.69057	0.482897	0.255739	0.143761
246	1.0213	0.941432	0.806894	0.690398	0.482052	0.255628	0.143207
246.2	1.02088	0.94104	0.80678	0.690606	0.481982	0.255914	0.142557
246.4	1.02125	0.941762	0.806833	0.690855	0.482551	0.25596	0.143067
246.6	1.02076	0.94144	0.805962	0.690104	0.481313	0.254795	0.142786
246.8	1.02181	0.942516	0.806556	0.690832	0.482367	0.255504	0.143749
247	1.0227	0.94283	0.807286	0.690856	0.482882	0.255675	0.144168
247.2	1.02279	0.943389	0.807523	0.690816	0.483372	0.256043	0.144511
247.4	1.02377	0.944076	0.807793	0.690417	0.484358	0.256262	0.145033
247.6	1.02494	0.944888	0.808332	0.690544	0.485134	0.257462	0.145091
247.8	1.02528	0.945149	0.808543	0.690765	0.486399	0.257795	0.145202
248	1.02546	0.945635	0.808861	0.690606	0.487376	0.259352	0.146079
248.2	1.0258	0.945945	0.809711	0.691022	0.487825	0.260211	0.146672
248.4	1.02584	0.945995	0.809123	0.690952	0.488129	0.260845	0.147481
248.6	1.02524	0.945647	0.809232	0.691514	0.488457	0.260678	0.147058
248.8	1.02553	0.945038	0.809365	0.69206	0.489481	0.261321	0.147091
249	1.02608	0.945094	0.809844	0.692902	0.489915	0.262097	0.148123
249.2	1.02624	0.944258	0.80912	0.692797	0.49003	0.261698	0.147573
249.4	1.02737	0.943876	0.810016	0.69337	0.490277	0.261491	0.147244
249.6	1.02791	0.944438	0.81089	0.69362	0.49031	0.261912	0.147148
249.8	1.02788	0.944738	0.81131	0.693536	0.490628	0.261515	0.146706
250	1.02685	0.943726	0.811424	0.693401	0.489462	0.261284	0.146075
250.2	1.02656	0.943204	0.810489	0.693412	0.489114	0.260994	0.145527
250.4	1.02676	0.943404	0.810317	0.693524	0.488672	0.26045	0.146093
250.6	1.02674	0.942824	0.80974	0.693482	0.487553	0.259596	0.145411
250.8	1.02669	0.943568	0.81058	0.694308	0.48806	0.260165	0.145714
251	1.02717	0.943984	0.810642	0.69432	0.488007	0.260062	0.146159
251.2	1.02693	0.944871	0.810848	0.693979	0.487438	0.259602	0.146103
251.4	1.02779	0.945712	0.8119	0.695211	0.488333	0.260769	0.147272
251.6	1.02797	0.945881	0.812669	0.695462	0.48833	0.261819	0.147704
251.8	1.02785	0.946613	0.813237	0.695829	0.488722	0.262695	0.148365
252	1.02772	0.947898	0.814528	0.696546	0.4895	0.264047	0.148766
252.2	1.02792	0.948514	0.815623	0.696865	0.48977	0.264587	0.149282
252.4	1.0278	0.948404	0.815386	0.697059	0.490126	0.26518	0.149482
252.6	1.02786	0.948777	0.815945	0.696935	0.490599	0.265542	0.148761
252.8	1.02871	0.949125	0.816091	0.697464	0.491816	0.266702	0.149476
253	1.02964	0.949239	0.816041	0.69783	0.492135	0.267136	0.149979
253.2	1.02989	0.948927	0.81639	0.697203	0.492532	0.266468	0.149465
253.4	1.03015	0.949012	0.817269	0.697364	0.492895	0.266237	0.149625
253.6	1.03015	0.949905	0.817821	0.697563	0.493484	0.266721	0.150116
253.8	1.03044	0.950002	0.817708	0.69806	0.494427	0.266802	0.15028
254	1.03013	0.94934	0.817051	0.697821	0.494288	0.266648	0.150154
254.2	1.02999	0.94831	0.815803	0.697376	0.493929	0.265762	0.149299
254.4	1.03033	0.947986	0.8157	0.697744	0.494472	0.26568	0.149461
254.6	1.03054	0.947699	0.815533	0.697881	0.494928	0.265724	0.149439
254.8	1.03063	0.947809	0.815779	0.697303	0.495065	0.265309	0.149657
255	1.03063	0.947522	0.815286	0.697302	0.494523	0.264308	0.149283
255.2	1.03047	0.947541	0.815155	0.697421	0.493524	0.263937	0.149202
255.4	1.03076	0.947852	0.81547	0.698233	0.493802	0.2649	0.149514
255.6	1.03062	0.948058	0.815783	0.698129	0.493415	0.264873	0.149836
255.8	1.03064	0.947986	0.816093	0.698049	0.493011	0.265782	0.149144
256	1.03127	0.948193	0.816962	0.698681	0.493802	0.265969	0.148742
256.2	1.03133	0.948274	0.817202	0.698746	0.493448	0.266519	0.149246
256.4	1.03149	0.948299	0.816798	0.698903	0.493793	0.26658	0.149074
256.6	1.03146	0.948852	0.816871	0.698821	0.49342	0.26637	0.14919
256.8	1.03184	0.949069	0.817061	0.69966	0.493709	0.266827	0.150049
257	1.03283	0.949727	0.818254	0.700191	0.493736	0.267595	0.150891
257.2	1.0327	0.950171	0.818549	0.699473	0.49369	0.267488	0.15061
257.4	1.0331	0.95037	0.819007	0.699916	0.493644	0.267948	0.15069
257.6	1.03413	0.951235	0.820265	0.701648	0.494607	0.26892	0.151393
257.8	1.03402	0.951437	0.820148	0.702071	0.494601	0.26878	0.152022
258	1.03391	0.951364	0.820436	0.701676	0.494897	0.26879	0.152168
258.2	1.03413	0.95116	0.820172	0.70211	0.495143	0.269126	0.151994
258.4	1.03467	0.952378	0.820428	0.702665	0.496825	0.269401	0.152882
258.6	1.03478	0.95273	0.820085	0.702538	0.497554	0.268647	0.152701
258.8	1.03433	0.952517	0.819417	0.701859	0.497148	0.267806	0.151761
259	1.03425	0.952944	0.820044	0.702483	0.497381	0.267319	0.15141
259.2	1.03441	0.952894	0.819908	0.702196	0.497478	0.267199	0.151599
259.4	1.03434	0.952796	0.819797	0.702589	0.49767	0.267124	0.15149
259.6	1.03437	0.952528	0.820202	0.702839	0.497884	0.267521	0.151809
259.8	1.03451	0.952834	0.821282	0.703045	0.498623	0.267819	0.151528
260	1.03491	0.952949	0.821811	0.703559	0.499451	0.26696	0.151874
260.2	1.03425	0.952674	0.821926	0.703855	0.499282	0.266497	0.15196
260.4	1.03479	0.9533	0.822286	0.704685	0.500293	0.266664	0.152011
260.6	1.03503	0.954039	0.822907	0.705258	0.499976	0.26709	0.151939
260.8	1.03589	0.954894	0.823615	0.706017	0.500858	0.268153	0.152262
261	1.0363	0.955017	0.824412	0.706086	0.501129	0.269362	0.151883
261.2	1.03557	0.9544	0.823341	0.705671	0.500746	0.26928	0.150932
261.4	1.03553	0.954241	0.823917	0.706714	0.501113	0.269788	0.151477
261.6	1.03584	0.954787	0.823598	0.707307	0.501569	0.270161	0.151797
261.8	1.03558	0.9547	0.822545	0.706455	0.501294	0.270083	0.151504
262	1.03642	0.95537	0.822339	0.706185	0.501928	0.270842	0.151605
262.2	1.03687	0.955938	0.822006	0.70666	0.502552	0.271633	0.152331
262.4	1.03701	0.956519	0.82173	0.706698	0.502937	0.271164	0.152139
262.6	1.03696	0.955867	0.820963	0.706453	0.502702	0.270601	0.151613
262.8	1.03665	0.955449	0.820746	0.706126	0.501977	0.270759	0.151114
263	1.03714	0.95572	0.821191	0.707014	0.502275	0.270536	0.152077
263.2	1.03708	0.955037	0.820356	0.707037	0.501713	0.270002	0.152355
263.4	1.03663	0.95502	0.820607	0.706822	0.501395	0.269855	0.152082
263.6	1.03627	0.955765	0.82162	0.70661	0.501802	0.269995	0.153128
263.8	1.0363	0.956406	0.822841	0.706792	0.501773	0.269806	0.153595
264	1.03673	0.955812	0.823088	0.706443	0.501978	0.269637	0.153204
264.2	1.03675	0.956196	0.823932	0.70666	0.502317	0.270227	0.153639
264.4	1.03815	0.957009	0.824774	0.707425	0.503221	0.271679	0.154163
264.6	1.03935	0.957732	0.825226	0.707932	0.503222	0.272147	0.154385
264.8	1.03999	0.957597	0.82554	0.708498	0.503902	0.272728	0.154858
265	1.04048	0.957384	0.825988	0.709146	0.504476	0.27374	0.154496
265.2	1.04085	0.957565	0.826163	0.709583	0.504644	0.274116	0.154197
265.4	1.04209	0.958453	0.826866	0.710693	0.505441	0.275043	0.154923
265.6	1.04317	0.959199	0.827047	0.711569	0.5062	0.275434	0.154809
265.8	1.04385	0.959904	0.827538	0.711853	0.506862	0.276113	0.155256
266	1.04472	0.961044	0.82829	0.712752	0.507412	0.276597	0.156044
266.2	1.04474	0.960802	0.828619	0.713605	0.508147	0.276831	0.156814
266.4	1.04496	0.961598	0.828746	0.714153	0.508804	0.27638	0.156864
266.6	1.04491	0.961798	0.828722	0.714233	0.509682	0.276435	0.157359
266.8	1.045	0.962795	0.829217	0.714539	0.510006	0.276848	0.157584
267	1.04411	0.962815	0.828605	0.714821	0.51042	0.276454	0.15816
267.2	1.04301	0.962648	0.828134	0.714604	0.5109	0.276308	0.15781
267.4	1.04241	0.962795	0.828609	0.714019	0.511166	0.276167	0.15766
267.6	1.04221	0.963338	0.828801	0.713388	0.511217	0.2764	0.158629
267.8	1.04242	0.962962	0.829091	0.713119	0.5114	0.276789	0.158077
268	1.04236	0.962292	0.829335	0.712818	0.511901	0.277056	0.157419
268.2	1.04194	0.961685	0.829384	0.712178	0.511686	0.277454	0.157142
268.4	1.04241	0.961091	0.828969	0.712424	0.511291	0.277012	0.156864
268.6	1.04265	0.960611	0.829122	0.712327	0.510763	0.276608	0.156054
268.8	1.04271	0.96001	0.829081	0.71218	0.510317	0.277135	0.155977
269	1.04302	0.959885	0.828936	0.712515	0.50982	0.277551	0.155516
269.2	1.04336	0.959922	0.828986	0.712642	0.509588	0.27795	0.155592
269.4	1.04315	0.95957	0.828526	0.713062	0.509392	0.277437	0.155649
269.6	1.04314	0.959222	0.828326	0.713442	0.509355	0.27697	0.155681
269.8	1.04381	0.959647	0.828828	0.713088	0.509102	0.276744	0.155843
270	1.04408	0.960128	0.829337	0.713863	0.509709	0.276844	0.156396
270.2	1.04458	0.960594	0.830159	0.714134	0.510385	0.277482	0.157609
270.4	1.04532	0.962399	0.831179	0.714569	0.511362	0.278178	0.158024
270.6	1.04548	0.962758	0.831093	0.714909	0.511152	0.278095	0.157605
270.8	1.0459	0.963248	0.831628	0.715265	0.510879	0.278323	0.157656
271	1.04542	0.963261	0.831617	0.716062	0.511512	0.278419	0.157829
271.2	1.0462	0.963866	0.832637	0.716977	0.512599	0.279236	0.157891
271.4	1.04774	0.964704	0.83399	0.717595	0.5131	0.280225	0.158784
271.6	1.04786	0.965025	0.834374	0.717739	0.512958	0.280566	0.159047
271.8	1.04825	0.96507	0.834737	0.718429	0.51328	0.280788	0.159147
272	1.04818	0.96565	0.835738	0.718789	0.513794	0.281534	0.159047
272.2	1.04831	0.965182	0.834863	0.718523	0.51331	0.281372	0.158779
272.4	1.04878	0.965286	0.834937	0.718958	0.514081	0.281613	0.159066
272.6	1.04889	0.965388	0.835334	0.718809	0.514168	0.282321	0.159138
272.8	1.04844	0.96577	0.834726	0.718892	0.514236	0.282762	0.159563
273	1.0482	0.965402	0.833986	0.718481	0.513897	0.282977	0.159595
273.2	1.04817	0.965466	0.833787	0.718943	0.514434	0.283315	0.159937
273.4	1.04779	0.965443	0.83355	0.719159	0.513879	0.283087	0.159479
273.6	1.04776	0.96523	0.833516	0.718901	0.513878	0.282921	0.159062
273.8	1.04749	0.96515	0.833657	0.718578	0.51447	0.28332	0.159069
274	1.04746	0.96555	0.83436	0.718596	0.514888	0.284068	0.159441
274.2	1.04715	0.965027	0.833689	0.717847	0.514303	0.283753	0.158884
274.4	1.04661	0.964919	0.83331	0.717225	0.514258	0.283282	0.158295
274.6	1.04566	0.963901	0.832705	0.71672	0.513092	0.282332	0.157575
274.8	1.04583	0.963728	0.832962	0.716073	0.513215	0.282208	0.157702
275	1.04609	0.963934	0.833583	0.716323	0.514345	0.282639	0.158401
275.2	1.04666	0.963971	0.834264	0.716352	0.514762	0.28279	0.159007
275.4	1.04666	0.964317	0.834494	0.7163	0.514671	0.282611	0.15969
275.6	1.04711	0.964559	0.834572	0.716695	0.515312	0.282204	0.160468
275.8	1.04785	0.965415	0.835191	0.717483	0.516074	0.282486	0.160992
276	1.04867	0.966227	0.835797	0.717623	0.517114	0.282956	0.161016
276.2	1.04938	0.966698	0.835869	0.717931	0.517503	0.283126	0.161457
276.4	1.04932	0.967218	0.836505	0.718361	0.518933	0.283172	0.16209
276.6	1.04942	0.967564	0.836693	0.718633	0.518995	0.283158	0.162765
276.8	1.0502	0.968771	0.836857	0.71966	0.520422	0.283307	0.163596
277	1.05141	0.969645	0.837189	0.720479	0.520819	0.284369	0.164079
277.2	1.05196	0.97061	0.837935	0.721919	0.5214	0.284958	0.164022
277.4	1.05239	0.970643	0.838202	0.721804	0.520995	0.285033	0.163569
277.6	1.05283	0.970902	0.838409	0.721603	0.521092	0.28582	0.163483
277.8	1.05327	0.971375	0.838111	0.721448	0.521265	0.286068	0.163021
278	1.05394	0.971364	0.838393	0.721182	0.520835	0.286085	0.162347
278.2	1.05367	0.970963	0.837054	0.720768	0.520044	0.285579	0.161412
278.4	1.05351	0.970807	0.837324	0.720556	0.520288	0.285736	0.161196
278.6	1.05327	0.970597	0.837152	0.720577	0.520035	0.285254	0.160754
278.8	1.05338	0.970129	0.836597	0.719889	0.519731	0.284916	0.160226
279	1.05319	0.97004	0.836974	0.719712	0.519759	0.285272	0.160249
279.2	1.05285	0.970063	0.837384	0.719725	0.519325	0.285027	0.160241
279.4	1.05275	0.970405	0.837705	0.719822	0.519477	0.285209	0.160673
279.6	1.05343	0.970865	0.838286	0.720172	0.520242	0.285694	0.161446
279.8	1.05279	0.970664	0.838208	0.719876	0.519792	0.285475	0.16077
280	1.05296	0.970589	0.838345	0.719959	0.51973	0.285594	0.161064
280.2	1.05281	0.970583	0.838771	0.720835	0.520087	0.285956	0.161729
280.4	1.05297	0.970372	0.838994	0.722255	0.520714	0.286009	0.162946
280.6	1.05373	0.971127	0.839455	0.723405	0.521349	0.286584	0.163863
280.8	1.05387	0.971902	0.840482	0.724416	0.522228	0.287048	0.164546
281	1.05332	0.971451	0.840399	0.724215	0.521386	0.287876	0.164168
281.2	1.05301	0.971208	0.840586	0.724176	0.52136	0.287864	0.164103
281.4	1.05325	0.970929	0.840617	0.724102	0.521307	0.287684	0.163718
281.6	1.05376	0.971788	0.840929	0.724713	0.522147	0.288978	0.16355
281.8	1.05378	0.971428	0.84011	0.724846	0.522453	0.287876	0.162439
282	1.05504	0.971414	0.840746	0.725145	0.523005	0.288201	0.162471
282.2	1.05519	0.971389	0.840376	0.725783	0.523339	0.288013	0.162307
282.4	1.05505	0.970762	0.840454	0.725737	0.52379	0.287625	0.161909
282.6	1.05494	0.970392	0.839672	0.725487	0.523583	0.286745	0.161959
282.8	1.05509	0.970248	0.839023	0.724888	0.523027	0.286744	0.161777
283	1.0552	0.970798	0.839635	0.72503	0.523375	0.287217	0.162397
283.2	1.0556	0.970909	0.840106	0.725356	0.523472	0.287323	0.163072
283.4	1.05569	0.970979	0.840576	0.725293	0.523729	0.287422	0.163212
283.6	1.0561	0.971526	0.84051	0.725553	0.523776	0.28738	0.163725
283.8	1.05583	0.971144	0.840749	0.72558	0.523628	0.287672	0.16305
284	1.05689	0.971754	0.841592	0.726023	0.524284	0.288584	0.163862
284.2	1.05664	0.971486	0.841589	0.725985	0.524417	0.288774	0.164163
284.4	1.05697	0.972201	0.842025	0.725806	0.524292	0.289174	0.164255
284.6	1.05581	0.972338	0.842085	0.725435	0.523936	0.288877	0.16375
284.8	1.05515	0.971897	0.842183	0.724152	0.524037	0.28905	0.163487
285	1.055	0.971949	0.841582	0.723765	0.52417	0.289521	0.163078
285.2	1.05573	0.972865	0.842217	0.723779	0.525314	0.28959	0.163244
285.4	1.05563	0.973099	0.84255	0.724186	0.526411	0.289489	0.162681
285.6	1.05614	0.973824	0.842782	0.724648	0.527548	0.290158	0.162621
285.8	1.05651	0.973754	0.842328	0.724751	0.527661	0.289426	0.162549
286	1.05753	0.974288	0.842856	0.725124	0.528167	0.290203	0.162434
286.2	1.05694	0.974418	0.842344	0.725981	0.528344	0.29027	0.162695
286.4	1.05726	0.974855	0.84216	0.726114	0.528155	0.290246	0.163257
286.6	1.05762	0.974994	0.842093	0.727059	0.52846	0.290741	0.163889
286.8	1.05793	0.975491	0.842078	0.7276	0.528505	0.291178	0.164395
287	1.05728	0.975251	0.842443	0.728005	0.528146	0.290737	0.164392
287.2	1.05777	0.975586	0.843356	0.729384	0.528361	0.291019	0.165011
287.4	1.05804	0.976283	0.843878	0.730095	0.528389	0.291266	0.165954
287.6	1.05864	0.977346	0.844046	0.730961	0.528385	0.29159	0.166854
287.8	1.05867	0.977448	0.84464	0.730875	0.528532	0.29223	0.16725
288	1.05958	0.977511	0.845248	0.731356	0.529074	0.292566	0.168117
288.2	1.05951	0.976887	0.845027	0.731574	0.528727	0.29241	0.167942
288.4	1.05971	0.977264	0.845458	0.731533	0.528146	0.292464	0.167889
288.6	1.05946	0.977245	0.846044	0.731874	0.528452	0.292752	0.168504
288.8	1.06009	0.977238	0.845568	0.731196	0.528536	0.292847	0.16795
289	1.05994	0.977232	0.84568	0.730891	0.528319	0.292835	0.167701
289.2	1.05953	0.976497	0.845241	0.730215	0.527834	0.292191	0.16714
289.4	1.05857	0.976225	0.845158	0.729838	0.527802	0.291768	0.166328
289.6	1.05891	0.976204	0.844839	0.729759	0.527703	0.291913	0.166032
289.8	1.05919	0.976212	0.844943	0.729662	0.52757	0.292351	0.165864
290	1.05951	0.976249	0.845177	0.729549	0.527668	0.292441	0.164994
290.2	1.05888	0.975723	0.845219	0.729676	0.527246	0.29242	0.164857
290.4	1.05898	0.975491	0.845155	0.730074	0.527881	0.292589	0.16507
290.6	1.05884	0.974561	0.845077	0.730223	0.528094	0.292586	0.164897
290.8	1.05879	0.974802	0.845387	0.729914	0.527906	0.29227	0.164784
291	1.05852	0.97491	0.845669	0.730169	0.527603	0.292302	0.164076
291.2	1.06007	0.976307	0.846679	0.732016	0.528976	0.293635	0.165508
291.4	1.06028	0.976713	0.846785	0.731893	0.528871	0.29412	0.166363
291.6	1.0612	0.977663	0.847522	0.732541	0.529929	0.294819	0.16699
291.8	1.06218	0.9784	0.847834	0.733053	0.531204	0.29522	0.167676
292	1.06321	0.978535	0.848814	0.734118	0.531918	0.295893	0.168043
292.2	1.06361	0.978988	0.848977	0.73439	0.531895	0.296104	0.168153
292.4	1.06359	0.979347	0.84882	0.734586	0.532008	0.296347	0.168718
292.6	1.06375	0.979713	0.849243	0.734841	0.532572	0.296709	0.169171
292.8	1.0632	0.978691	0.847948	0.733172	0.531466	0.295816	0.168119
293	1.06235	0.978234	0.847744	0.732942	0.531339	0.296287	0.168389
293.2	1.06181	0.978095	0.847651	0.733605	0.531189	0.296355	0.168711
293.4	1.06209	0.979536	0.848561	0.733842	0.53216	0.297443	0.169377
293.6	1.06299	0.979909	0.849082	0.734572	0.533259	0.297833	0.169774
293.8	1.06372	0.980781	0.849604	0.735385	0.533597	0.298901	0.170144
294	1.064	0.980976	0.849562	0.735732	0.534176	0.298874	0.170609
294.2	1.06364	0.980548	0.84938	0.736295	0.533857	0.299436	0.170832
294.4	1.06414	0.981229	0.848834	0.736806	0.5349	0.29971	0.171924
294.6	1.0644	0.980905	0.84829	0.736889	0.534256	0.299832	0.171422
294.8	1.06387	0.981574	0.848354	0.736838	0.533887	0.299803	0.170774
295	1.06407	0.982136	0.848936	0.737694	0.534281	0.300218	0.170749
295.2	1.06494	0.982613	0.849135	0.738092	0.534476	0.30046	0.171211
295.4	1.06455	0.982313	0.849328	0.737269	0.534429	0.30038	0.171344
295.6	1.06482	0.982797	0.849352	0.736897	0.53486	0.299983	0.171201
295.8	1.06498	0.982827	0.849307	0.736847	0.53474	0.299325	0.170637
296	1.06444	0.982076	0.849432	0.736886	0.534111	0.299036	0.170179
296.2	1.06435	0.98207	0.849469	0.736682	0.534177	0.299004	0.169971
296.4	1.06396	0.981931	0.849414	0.736733	0.533899	0.298781	0.169881
296.6	1.06327	0.980911	0.849279	0.735291	0.532956	0.298163	0.168949
296.8	1.06346	0.980495	0.849063	0.735102	0.53288	0.298464	0.168444
297	1.06382	0.980855	0.849883	0.736432	0.534192	0.299545	0.168922
297.2	1.0644	0.981241	0.851072	0.737114	0.534713	0.299944	0.169095
297.4	1.06531	0.981939	0.851497	0.737384	0.53577	0.301016	0.169318
297.6	1.06625	0.981872	0.85212	0.737867	0.536372	0.300924	0.169569
297.8	1.06742	0.982151	0.852063	0.738293	0.535825	0.301954	0.169718
298	1.06758	0.982145	0.851666	0.737808	0.53567	0.301871	0.16966
298.2	1.06837	0.982159	0.851896	0.738279	0.535394	0.302384	0.169721
298.4	1.06886	0.983087	0.852094	0.739335	0.536143	0.303091	0.170504
298.6	1.06889	0.983385	0.852404	0.740126	0.535125	0.302902	0.16998
298.8	1.06896	0.984502	0.853273	0.740627	0.53622	0.3031	0.170666
299	1.06981	0.984706	0.854139	0.741639	0.536535	0.303469	0.171403
299.2	1.06987	0.98488	0.854064	0.741758	0.536516	0.303976	0.171888
299.4	1.06907	0.984611	0.854362	0.741586	0.536638	0.304201	0.172172
299.6	1.06842	0.984446	0.854325	0.740992	0.536233	0.303788	0.171564
299.8	1.068	0.984684	0.85413	0.741952	0.536744	0.303443	0.171543
300	1.06762	0.985053	0.854327	0.742052	0.5374	0.30341	0.17202
300.2	1.06757	0.986217	0.854971	0.742441	0.538486	0.303855	0.172519
300.4	1.06772	0.986268	0.855067	0.742314	0.53827	0.30379	0.172616
300.6	1.06752	0.986064	0.854757	0.742124	0.538883	0.304463	0.172275
300.8	1.06723	0.985931	0.854281	0.74224	0.539975	0.304897	0.171872
301	1.06728	0.986177	0.854547	0.74202	0.541086	0.304857	0.171988
301.2	1.06678	0.985865	0.854159	0.741341	0.541014	0.304135	0.171875
301.4	1.06695	0.985773	0.85436	0.741001	0.541514	0.303878	0.171623
301.6	1.06749	0.985568	0.854913	0.740621	0.541372	0.303876	0.171853
301.8	1.06829	0.985784	0.854338	0.740637	0.54116	0.304505	0.171487
302	1.069	0.986066	0.854529	0.741079	0.541608	0.305033	0.171847
302.2	1.06959	0.986397	0.85537	0.742247	0.541899	0.305475	0.172368
302.4	1.06962	0.98743	0.855776	0.743293	0.542279	0.305754	0.172978
302.6	1.0695	0.987299	0.855697	0.743287	0.541878	0.305006	0.172179
302.8	1.07025	0.987608	0.855891	0.743448	0.542696	0.304862	0.172455
303	1.0703	0.987368	0.856098	0.743963	0.541853	0.305562	0.172585
303.2	1.07037	0.987909	0.85669	0.743961	0.54186	0.30619	0.172746
303.4	1.07073	0.987957	0.857069	0.744163	0.54246	0.306517	0.172699
303.6	1.07114	0.988036	0.857103	0.744437	0.542904	0.306125	0.172546
303.8	1.07143	0.988033	0.857238	0.744955	0.543557	0.306043	0.17297
304	1.07182	0.988116	0.857691	0.745275	0.543993	0.306621	0.173131
304.2	1.07211	0.988147	0.857948	0.745914	0.543964	0.307147	0.17298
304.4	1.07235	0.987457	0.857502	0.745568	0.543759	0.307667	0.173108
304.6	1.07197	0.987512	0.857239	0.745645	0.543995	0.308291	0.17248
304.8	1.07128	0.986784	0.857174	0.744501	0.544023	0.307925	0.171982
305	1.07187	0.987304	0.858346	0.74443	0.543759	0.307088	0.172654
305.2	1.07192	0.987195	0.858276	0.744347	0.543098	0.307049	0.173195
305.4	1.07275	0.987717	0.859565	0.745082	0.54349	0.307356	0.172688
305.6	1.07329	0.988266	0.859789	0.745455	0.54355	0.307906	0.17335
305.8	1.07354	0.988706	0.859475	0.746049	0.544106	0.308423	0.173229
306	1.07382	0.988764	0.860145	0.746648	0.54418	0.308956	0.173743
306.2	1.0733	0.989326	0.859527	0.746073	0.543702	0.308275	0.173022
306.4	1.07347	0.989389	0.859082	0.745822	0.543175	0.307537	0.172781
306.6	1.07372	0.989262	0.858735	0.745451	0.542695	0.306423	0.172277
306.8	1.07433	0.989793	0.858725	0.745393	0.543063	0.306474	0.172895
307	1.07409	0.98985	0.858809	0.745288	0.542908	0.307127	0.172709
307.2	1.07522	0.990658	0.858809	0.745171	0.543917	0.307654	0.17299
307.4	1.07603	0.991212	0.85842	0.745845	0.545071	0.307907	0.173652
307.6	1.07645	0.9911	0.858265	0.745679	0.544852	0.307427	0.173718
307.8	1.07638	0.990709	0.85758	0.745669	0.54508	0.307785	0.173952
308	1.07649	0.990224	0.856667	0.745477	0.544737	0.30819	0.173682
308.2	1.07616	0.989231	0.856376	0.744911	0.543898	0.308407	0.173646
308.4	1.07607	0.988987	0.856046	0.744554	0.543882	0.309181	0.174066
308.6	1.07606	0.988996	0.857301	0.744884	0.544288	0.31013	0.174038
308.8	1.07542	0.988759	0.857799	0.744215	0.543919	0.310175	0.173983
309	1.07585	0.989049	0.858406	0.744609	0.543905	0.310604	0.174426
309.2	1.07552	0.98907	0.85868	0.745064	0.544225	0.311554	0.174737
309.4	1.07491	0.988245	0.859424	0.745231	0.544613	0.311148	0.173731
309.6	1.07369	0.987807	0.859081	0.745301	0.54436	0.31086	0.173558
309.8	1.07308	0.987648	0.859271	0.745889	0.544637	0.310679	0.172914
310	1.07319	0.987834	0.859659	0.746012	0.544407	0.310577	0.172843
310.2	1.07274	0.987887	0.858557	0.745666	0.543907	0.309734	0.172017
310.4	1.07282	0.988175	0.8591	0.746301	0.54395	0.309129	0.172853
310.6	1.07303	0.988756	0.858543	0.746636	0.544545	0.308367	0.173109
310.8	1.0729	0.989139	0.858854	0.746889	0.545084	0.30876	0.172971
311	1.07268	0.989639	0.85824	0.747042	0.545122	0.308415	0.17252
311.2	1.07294	0.990565	0.858137	0.747402	0.545636	0.308113	0.173069
311.4	1.07274	0.991313	0.857998	0.748072	0.545885	0.306991	0.173209
311.6	1.07337	0.991659	0.858159	0.748006	0.545893	0.307212	0.173234
311.8	1.07381	0.991893	0.858403	0.748246	0.545686	0.307214	0.172759
312	1.07475	0.991787	0.858935	0.748292	0.545703	0.307596	0.172806
312.2	1.07587	0.992422	0.860212	0.749146	0.54684	0.308967	0.173678
312.4	1.07639	0.993211	0.861231	0.749435	0.547182	0.309728	0.174367
312.6	1.07678	0.993768	0.862404	0.749587	0.547734	0.310897	0.174889
312.8	1.07733	0.994209	0.863133	0.749649	0.547863	0.311659	0.175163
313	1.07807	0.993915	0.863559	0.749765	0.548677	0.311912	0.175475
313.2	1.07753	0.9931	0.863769	0.74947	0.548917	0.311469	0.175661
313.4	1.07805	0.993354	0.863861	0.749703	0.549496	0.31125	0.17569
313.6	1.07785	0.993975	0.864406	0.750626	0.550523	0.311673	0.176299
313.8	1.07865	0.994695	0.865083	0.751345	0.551554	0.312405	0.176474
314	1.07885	0.994768	0.86535	0.751709	0.552158	0.31303	0.177553
314.2	1.07857	0.994349	0.86471	0.751661	0.552029	0.312786	0.177803
314.4	1.07915	0.995047	0.865099	0.75246	0.55315	0.312997	0.178963
314.6	1.07947	0.994946	0.864387	0.753006	0.553252	0.313179	0.178477
314.8	1.07926	0.994877	0.865248	0.753781	0.553181	0.313644	0.178911
315	1.07842	0.994309	0.864381	0.753684	0.553345	0.312923	0.178905
315.2	1.07826	0.994001	0.864337	0.7537	0.552812	0.312334	0.179174
315.4	1.07847	0.994236	0.863972	0.753731	0.552392	0.312484	0.1792
315.6	1.07925	0.99431	0.864277	0.754107	0.552406	0.312753	0.179311
315.8	1.07933	0.994647	0.865197	0.753893	0.552011	0.312894	0.178943
316	1.07974	0.994542	0.864775	0.753763	0.552019	0.313731	0.179455
316.2	1.07961	0.995063	0.865198	0.75373	0.552113	0.313966	0.180243
316.4	1.07896	0.995097	0.86528	0.75334	0.551301	0.31397	0.180401
316.6	1.07908	0.995492	0.865294	0.75357	0.551636	0.315037	0.180749
316.8	1.079	0.9951	0.865152	0.753274	0.551735	0.315072	0.180239
317	1.07776	0.994793	0.864561	0.752241	0.55186	0.31408	0.17962
317.2	1.0776	0.994931	0.864948	0.752231	0.552137	0.314586	0.180208
317.4	1.0777	0.995688	0.865236	0.752371	0.552402	0.315014	0.180357
317.6	1.07703	0.995447	0.865448	0.752433	0.553381	0.315448	0.180366
317.8	1.07683	0.994657	0.865178	0.752519	0.553118	0.315314	0.179564
318	1.07618	0.994097	0.86527	0.752426	0.553639	0.315588	0.179692
318.2	1.07658	0.994475	0.865455	0.752357	0.553862	0.31594	0.17931
318.4	1.07772	0.995397	0.866042	0.753573	0.554473	0.316701	0.179911
318.6	1.07815	0.995161	0.866135	0.753564	0.554501	0.317221	0.179574
318.8	1.07876	0.995413	0.866528	0.753894	0.554816	0.316596	0.17965
319	1.07905	0.995256	0.866215	0.753815	0.554752	0.316317	0.179834
319.2	1.08015	0.995151	0.865935	0.75422	0.554093	0.315892	0.179663
319.4	1.08072	0.99537	0.866025	0.75428	0.553757	0.315525	0.179351
319.6	1.08126	0.995525	0.866464	0.754868	0.554244	0.315661	0.179024
319.8	1.08125	0.995191	0.866271	0.754041	0.553172	0.315845	0.178927
320	1.08191	0.995324	0.866029	0.754522	0.553047	0.316206	0.179246
320.2	1.08208	0.99559	0.866088	0.754961	0.553366	0.315759	0.179373
320.4	1.08227	0.995841	0.866064	0.755279	0.553967	0.316085	0.178656
320.6	1.08258	0.99654	0.866155	0.755253	0.554235	0.316282	0.178569
320.8	1.08286	0.996576	0.866324	0.754407	0.554329	0.315682	0.178279
321	1.08234	0.996862	0.866891	0.754263	0.554169	0.315805	0.178539
321.2	1.08305	0.997292	0.86732	0.754536	0.554931	0.316717	0.179749
321.4	1.08295	0.997487	0.867888	0.75458	0.555549	0.317148	0.179805
321.6	1.0836	0.997688	0.868111	0.754857	0.557202	0.319039	0.180394
321.8	1.08368	0.997946	0.868547	0.755637	0.557693	0.320126	0.180805
322	1.08361	0.998562	0.86897	0.755796	0.558485	0.321256	0.180884
322.2	1.0843	0.999175	0.869014	0.756901	0.558875	0.322228	0.181589
322.4	1.08485	0.999286	0.869567	0.757706	0.559037	0.322812	0.182408
322.6	1.08561	0.999594	0.869616	0.758085	0.559591	0.323223	0.182261
322.8	1.08697	1.00036	0.870493	0.760039	0.560223	0.322792	0.182559
323	1.08774	1.00083	0.871224	0.76144	0.561053	0.32381	0.183258
323.2	1.08797	1.00035	0.871045	0.761934	0.560855	0.323788	0.182799
323.4	1.08764	0.999762	0.870599	0.761298	0.560391	0.323234	0.182271
323.6	1.08675	0.999339	0.870362	0.761477	0.56022	0.323552	0.181869
323.8	1.08671	0.998864	0.869987	0.761068	0.559773	0.322832	0.181645
324	1.08604	0.998547	0.869755	0.761094	0.559517	0.321965	0.181052
324.2	1.08545	0.998025	0.869029	0.760337	0.559112	0.320453	0.17997
324.4	1.08441	0.997837	0.868457	0.759603	0.559208	0.318916	0.179153
324.6	1.08436	0.998418	0.868642	0.758912	0.559319	0.318539	0.179702
324.8	1.08322	0.997269	0.86839	0.757931	0.558585	0.31729	0.179488
325	1.083	0.997129	0.869095	0.758076	0.55883	0.317528	0.179402
325.2	1.08315	0.99723	0.869592	0.757807	0.559343	0.317328	0.179904
325.4	1.08331	0.997444	0.87046	0.758007	0.558804	0.318075	0.179454
325.6	1.08358	0.997861	0.870568	0.757916	0.559303	0.318993	0.179506
325.8	1.08408	0.998349	0.870971	0.758317	0.559517	0.31939	0.179603
326	1.08458	0.99777	0.870579	0.757682	0.559515	0.31953	0.179512
326.2	1.08597	0.998835	0.87059	0.758528	0.559948	0.320145	0.180547
326.4	1.08701	1.00001	0.871179	0.75896	0.560206	0.320261	0.180922
326.6	1.08865	1.00144	0.871575	0.759716	0.56115	0.320951	0.180785
326.8	1.08994	1.00222	0.872609	0.76064	0.561841	0.321766	0.181266
327	1.08994	1.00249	0.872766	0.760677	0.562261	0.322609	0.18143
327.2	1.09022	1.00243	0.872599	0.760015	0.561701	0.323239	0.181275
327.4	1.09016	1.00237	0.872073	0.759804	0.561908	0.322827	0.180568
327.6	1.09042	1.00328	0.872633	0.760585	0.563364	0.323493	0.181218
327.8	1.09096	1.00284	0.872536	0.760315	0.563771	0.323431	0.181459
328	1.09011	1.00285	0.871943	0.760099	0.563676	0.3229	0.181717
328.2	1.09002	1.00335	0.872529	0.760093	0.564441	0.322953	0.182456
328.4	1.08961	1.00355	0.873012	0.760297	0.565151	0.32324	0.183035
328.6	1.09016	1.00448	0.874248	0.761341	0.565833	0.324264	0.183951
328.8	1.08955	1.00381	0.875061	0.761584	0.565904	0.323957	0.183643
329	1.09034	1.00469	0.875879	0.762466	0.566818	0.325456	0.184706
329.2	1.09001	1.00452	0.876297	0.762427	0.566798	0.325838	0.185129
329.4	1.09069	1.00523	0.877489	0.76289	0.567245	0.327005	0.185872
329.6	1.09143	1.00545	0.877871	0.762835	0.567963	0.327243	0.186248
329.8	1.09189	1.00595	0.877951	0.763292	0.568933	0.3277	0.186456
330	1.09231	1.00645	0.877617	0.763167	0.569571	0.32723	0.187067
330.2	1.09252	1.0072	0.87806	0.763996	0.569713	0.327049	0.18715
330.4	1.09216	1.00699	0.877176	0.76397	0.569245	0.32646	0.186713
330.6	1.09179	1.00687	0.877295	0.763805	0.568782	0.326147	0.186771
330.8	1.09132	1.00644	0.876889	0.763459	0.567442	0.325351	0.186303
331	1.09068	1.00558	0.875868	0.763258	0.566816	0.324632	0.185767
331.2	1.09054	1.0051	0.875086	0.762731	0.565835	0.323922	0.185194
331.4	1.09023	1.00466	0.874679	0.763471	0.56631	0.323142	0.184814
331.6	1.09022	1.00402	0.874113	0.762855	0.566264	0.322065	0.184976
331.8	1.08981	1.00333	0.873687	0.762757	0.565701	0.322282	0.184707
332	1.08934	1.00363	0.873514	0.762564	0.565204	0.322387	0.184777
332.2	1.08941	1.00372	0.874649	0.763133	0.565079	0.323225	0.184804
332.4	1.09007	1.0042	0.874638	0.763359	0.565065	0.324229	0.184332
332.6	1.09065	1.00457	0.87501	0.764189	0.565331	0.324969	0.184376
332.8	1.09049	1.00447	0.875384	0.763863	0.565634	0.325358	0.184516
333	1.09076	1.00459	0.875505	0.763367	0.565372	0.32595	0.184743
333.2	1.09089	1.00448	0.876714	0.76335	0.565699	0.326128	0.184453
333.4	1.09179	1.00525	0.877164	0.763395	0.566122	0.32595	0.184567
333.6	1.09221	1.0057	0.877287	0.763038	0.566715	0.32589	0.184032
333.8	1.09251	1.00667	0.877789	0.763641	0.567729	0.326879	0.184588
334	1.09284	1.00751	0.878496	0.763744	0.567816	0.326907	0.185217
334.2	1.09306	1.00735	0.878494	0.763695	0.567981	0.327165	0.185729
334.4	1.093	1.00773	0.877472	0.763604	0.567564	0.326879	0.186007
334.6	1.09296	1.00833	0.877288	0.763271	0.567521	0.326738	0.186727
334.8	1.09294	1.00821	0.876634	0.763016	0.567175	0.326483	0.186152
335	1.09225	1.00777	0.876096	0.763531	0.567504	0.325913	0.186524
335.2	1.09273	1.00802	0.876452	0.764331	0.567809	0.326136	0.186947
335.4	1.09336	1.00843	0.876376	0.765186	0.568304	0.327112	0.187194
335.6	1.09367	1.00779	0.875423	0.765282	0.567877	0.327318	0.187489
335.8	1.09396	1.00861	0.8758	0.766416	0.568228	0.329247	0.187699
336	1.09441	1.00893	0.876111	0.767041	0.568496	0.329835	0.187999
336.2	1.09496	1.00911	0.876545	0.768368	0.568926	0.330335	0.188083
336.4	1.09566	1.00957	0.876039	0.768201	0.569621	0.330908	0.18755
336.6	1.09497	1.00886	0.875835	0.768005	0.569759	0.330799	0.187231
336.8	1.09473	1.00891	0.876039	0.768019	0.569809	0.33049	0.186625
337	1.09387	1.00841	0.876053	0.767891	0.569704	0.330493	0.185859
337.2	1.09356	1.0089	0.876409	0.768285	0.570368	0.330699	0.185778
337.4	1.09338	1.00839	0.876016	0.768003	0.570825	0.330569	0.185139
337.6	1.09328	1.00815	0.87629	0.767768	0.570912	0.331649	0.18528
337.8	1.09269	1.00784	0.876234	0.768071	0.570578	0.331897	0.185566
338	1.09239	1.00799	0.876523	0.767711	0.570155	0.331268	0.185336
338.2	1.0927	1.0077	0.876434	0.767277	0.570953	0.330865	0.18589
338.4	1.09221	1.00797	0.875854	0.766997	0.570243	0.330076	0.185516
338.6	1.09175	1.00826	0.875717	0.766224	0.569962	0.329603	0.185594
338.8	1.09109	1.0085	0.876768	0.766426	0.570042	0.329131	0.185471
339	1.09134	1.00866	0.877548	0.767234	0.570168	0.329069	0.185823
339.2	1.0927	1.00933	0.87851	0.767846	0.57066	0.329984	0.186769
339.4	1.09348	1.00963	0.878424	0.767766	0.570431	0.330332	0.187348
339.6	1.09418	1.00985	0.878817	0.768031	0.570606	0.330823	0.18792
339.8	1.09481	1.01043	0.879982	0.767935	0.570491	0.330864	0.188135
340	1.09557	1.00988	0.880238	0.767958	0.570189	0.330563	0.188187
340.2	1.09658	1.01037	0.880616	0.768573	0.570531	0.331225	0.188637
340.4	1.09726	1.01076	0.880426	0.768785	0.571583	0.331932	0.187926
340.6	1.09717	1.01059	0.880468	0.768892	0.571649	0.331949	0.187675
340.8	1.09711	1.01051	0.880443	0.76952	0.572192	0.332377	0.187285
341	1.09686	1.01026	0.880457	0.770167	0.572902	0.332759	0.187291
341.2	1.09715	1.01023	0.880692	0.770941	0.57333	0.333403	0.187274
341.4	1.09714	1.00895	0.88046	0.770945	0.573913	0.333978	0.186926
341.6	1.0973	1.00867	0.880001	0.77065	0.573609	0.334267	0.186873
341.8	1.09716	1.00833	0.879469	0.770862	0.573188	0.333412	0.186244
342	1.09776	1.00901	0.88003	0.771303	0.574211	0.333638	0.186696
342.2	1.09823	1.00927	0.880321	0.771644	0.574824	0.33359	0.186885
342.4	1.09761	1.00972	0.880078	0.771617	0.574296	0.333685	0.186445
342.6	1.09763	1.01001	0.880461	0.771619	0.574706	0.33435	0.186457
342.8	1.09802	1.01094	0.88138	0.772534	0.575476	0.334969	0.187321
343	1.09864	1.01132	0.882186	0.773064	0.575539	0.335113	0.187352
343.2	1.09879	1.01154	0.882502	0.772611	0.575331	0.335782	0.188373
343.4	1.09895	1.01177	0.88255	0.772447	0.574946	0.336368	0.188398
343.6	1.09927	1.0126	0.883553	0.77283	0.57497	0.336665	0.188797
343.8	1.09964	1.0135	0.884337	0.773442	0.575146	0.337168	0.189912
344	1.10039	1.01361	0.884786	0.773983	0.57551	0.337995	0.190579
344.2	1.10169	1.01515	0.88622	0.775508	0.576983	0.339029	0.191816
344.4	1.10139	1.01549	0.886581	0.775839	0.577591	0.339045	0.191825
344.6	1.10087	1.01499	0.886231	0.775161	0.577496	0.338218	0.192035
344.8	1.10032	1.01487	0.886284	0.776002	0.578259	0.337781	0.192483
345	1.10078	1.01493	0.886755	0.77633	0.578135	0.337763	0.192516
345.2	1.10065	1.01463	0.886223	0.775381	0.578036	0.337752	0.191974
345.4	1.10039	1.01493	0.886192	0.774483	0.578588	0.337492	0.191587
345.6	1.10034	1.01518	0.885583	0.774384	0.578506	0.336504	0.191419
345.8	1.1008	1.01497	0.885176	0.774708	0.578452	0.33648	0.191461
346	1.10094	1.01524	0.885467	0.775261	0.579171	0.336372	0.191778
346.2	1.10124	1.01526	0.885886	0.775568	0.579	0.336962	0.191069
346.4	1.10133	1.01605	0.885596	0.775641	0.579108	0.337429	0.190528
346.6	1.10254	1.01674	0.88601	0.77659	0.58015	0.338292	0.190844
346.8	1.1026	1.01706	0.886449	0.776805	0.579663	0.338438	0.19158
347	1.10272	1.01641	0.886538	0.776272	0.578984	0.337958	0.191363
347.2	1.10274	1.01599	0.885957	0.776125	0.57881	0.338132	0.1917
347.4	1.10335	1.01652	0.886195	0.776445	0.579334	0.338467	0.191394
347.6	1.10328	1.01659	0.886105	0.776643	0.578988	0.338288	0.19169
347.8	1.10366	1.0167	0.886061	0.777288	0.579108	0.338686	0.192012
348	1.10374	1.01587	0.886429	0.776763	0.578829	0.338666	0.191856
348.2	1.10378	1.01612	0.886224	0.77692	0.579025	0.33857	0.192253
348.4	1.1028	1.01492	0.885794	0.776056	0.578687	0.337708	0.192293
348.6	1.10262	1.01434	0.885465	0.776059	0.578353	0.337628	0.192149
348.8	1.10238	1.01434	0.885692	0.776597	0.578306	0.33796	0.191939
349	1.10281	1.01434	0.885848	0.775894	0.578341	0.338007	0.19145
349.2	1.10261	1.0149	0.885277	0.775804	0.57865	0.337946	0.191359
349.4	1.10254	1.01577	0.885637	0.776427	0.579198	0.338581	0.192177
349.6	1.10297	1.0152	0.885581	0.77712	0.579299	0.338543	0.192384
349.8	1.10382	1.01555	0.88617	0.777854	0.5797	0.339797	0.192698
350	1.10362	1.01613	0.887051	0.778487	0.580119	0.340552	0.192546
350.2	1.10475	1.01682	0.888	0.778906	0.580968	0.342361	0.192864
350.4	1.10515	1.0171	0.887765	0.778706	0.581592	0.342225	0.192929
350.6	1.10525	1.01722	0.888188	0.778451	0.581721	0.343104	0.193377
350.8	1.10512	1.01674	0.888169	0.778376	0.580969	0.342797	0.193232
351	1.10523	1.017	0.888363	0.778173	0.581031	0.342593	0.193149
351.2	1.10503	1.01743	0.888458	0.778381	0.58114	0.342223	0.192732
351.4	1.10498	1.01764	0.8886	0.778345	0.580828	0.342579	0.192467
351.6	1.10479	1.01797	0.888814	0.779168	0.581004	0.342716	0.19272
351.8	1.1051	1.01859	0.889283	0.779609	0.581098	0.342601	0.192348
352	1.10529	1.01936	0.88968	0.779949	0.581184	0.343272	0.192727
352.2	1.10504	1.01913	0.889182	0.779806	0.580838	0.342486	0.192514
352.4	1.10446	1.01878	0.889575	0.77965	0.580519	0.342071	0.192461
352.6	1.10471	1.01889	0.889471	0.780322	0.581152	0.342386	0.192531
352.8	1.10477	1.01909	0.8891	0.780253	0.58146	0.342012	0.19255
353	1.10544	1.01967	0.888991	0.780211	0.582014	0.342066	0.193085
353.2	1.10535	1.01999	0.888626	0.780768	0.581813	0.34244	0.193714
353.4	1.10535	1.01938	0.888359	0.780567	0.582018	0.342037	0.194098
353.6	1.10629	1.01943	0.888994	0.780573	0.583194	0.342392	0.194461
353.8	1.10673	1.01936	0.889051	0.780508	0.583528	0.342633	0.194583
354	1.10658	1.01896	0.888455	0.780243	0.58308	0.342463	0.194615
354.2	1.10751	1.01881	0.888681	0.78006	0.584096	0.342364	0.194951
354.4	1.10738	1.01804	0.888165	0.779286	0.584569	0.341978	0.194581
354.6	1.10776	1.01882	0.888621	0.779036	0.584362	0.342487	0.195214
354.8	1.10752	1.019	0.888564	0.779524	0.584435	0.342069	0.19548
355	1.10788	1.01988	0.889077	0.779524	0.584992	0.342251	0.195955
355.2	1.10847	1.02088	0.88944	0.780684	0.585937	0.342472	0.196496
355.4	1.10913	1.02163	0.890242	0.781719	0.58618	0.34345	0.197027
355.6	1.10936	1.02264	0.890791	0.782171	0.58658	0.343787	0.197125
355.8	1.10932	1.02322	0.890942	0.782292	0.586548	0.344042	0.197378
356	1.10973	1.02371	0.890724	0.783209	0.586568	0.344649	0.198331
356.2	1.10923	1.02338	0.890322	0.782516	0.586114	0.344136	0.198054
356.4	1.10994	1.02371	0.89091	0.78287	0.586773	0.344687	0.198992
356.6	1.11001	1.02333	0.891082	0.7833	0.587222	0.344922	0.199699
356.8	1.11001	1.02358	0.891419	0.783556	0.58706	0.346024	0.199877
357	1.1099	1.02327	0.89151	0.783574	0.58677	0.346322	0.199498
357.2	1.10987	1.02275	0.891945	0.783543	0.586702	0.345889	0.199149
357.4	1.1098	1.02204	0.891802	0.783541	0.58699	0.34577	0.198616
357.6	1.10962	1.02187	0.891872	0.783647	0.587217	0.345961	0.198072
357.8	1.10879	1.0206	0.891974	0.783793	0.586589	0.345508	0.197013
358	1.1086	1.02017	0.892253	0.783836	0.586302	0.345359	0.196013
358.2	1.10871	1.01941	0.892945	0.783701	0.586954	0.345695	0.195462
358.4	1.10784	1.01852	0.892596	0.783181	0.586261	0.345635	0.195068
358.6	1.10761	1.01907	0.89305	0.783422	0.586135	0.346058	0.195495
358.8	1.10706	1.01887	0.892973	0.783765	0.586136	0.346062	0.194973
359	1.10768	1.01956	0.893782	0.784055	0.586733	0.346982	0.194692
359.2	1.10719	1.01975	0.893397	0.78449	0.586518	0.347286	0.194414
359.4	1.10671	1.01938	0.893087	0.783836	0.585928	0.347479	0.194147
359.6	1.10609	1.02015	0.893078	0.783362	0.586132	0.34773	0.194378
359.8	1.1068	1.02086	0.893702	0.784281	0.586792	0.348158	0.195853
360	1.10719	1.02107	0.893137	0.784742	0.586393	0.348372	0.195936
360.2	1.1078	1.02175	0.893669	0.785305	0.586742	0.348938	0.196365
360.4	1.10828	1.02202	0.89448	0.785636	0.587498	0.349127	0.197447
360.6	1.1075	1.02157	0.894324	0.785458	0.587271	0.348741	0.197614
360.8	1.10813	1.02175	0.894633	0.785408	0.58827	0.349836	0.197218
361	1.10901	1.02181	0.894351	0.785331	0.588338	0.34895	0.196757
361.2	1.10976	1.02209	0.894141	0.784796	0.58883	0.348664	0.196913
361.4	1.10987	1.02232	0.893877	0.785376	0.589093	0.349199	0.197109
361.6	1.11045	1.0229	0.893704	0.785665	0.589597	0.348573	0.196989
361.8	1.11144	1.0232	0.894139	0.785756	0.590498	0.348516	0.197075
362	1.11225	1.02364	0.894209	0.785599	0.590449	0.348542	0.196913
362.2	1.11288	1.0235	0.894486	0.78575	0.590988	0.348617	0.197371
362.4	1.11362	1.02406	0.895115	0.786342	0.5915	0.348471	0.197769
362.6	1.11395	1.02379	0.89539	0.786065	0.591714	0.349004	0.197367
362.8	1.11427	1.02377	0.895149	0.785654	0.591592	0.348504	0.197672
363	1.11482	1.02417	0.895555	0.785848	0.59171	0.349291	0.19755
363.2	1.11452	1.02431	0.895042	0.785523	0.590765	0.34892	0.197264
363.4	1.11475	1.02484	0.895881	0.786113	0.591033	0.349549	0.198119
363.6	1.11448	1.02599	0.897071	0.786506	0.591053	0.349953	0.199298
363.8	1.11528	1.02618	0.897048	0.787547	0.591307	0.350175	0.200116
364	1.11511	1.0262	0.896819	0.787791	0.591352	0.350683	0.200157
364.2	1.11524	1.02686	0.89715	0.788519	0.591372	0.351169	0.200758
364.4	1.11496	1.02684	0.897887	0.788953	0.591891	0.351065	0.201424
364.6	1.11428	1.02663	0.897518	0.789542	0.591826	0.351334	0.201304
364.8	1.1141	1.02631	0.896766	0.789632	0.591927	0.35169	0.20064
365	1.11415	1.02641	0.896212	0.789533	0.591705	0.351606	0.200451
365.2	1.11387	1.0271	0.896275	0.789589	0.592379	0.352465	0.200797
365.4	1.11435	1.02752	0.896915	0.790531	0.592904	0.353418	0.20145
365.6	1.11462	1.02765	0.896464	0.790485	0.593444	0.352894	0.201331
365.8	1.11412	1.0264	0.896432	0.789725	0.593489	0.35295	0.200801
366	1.11395	1.02629	0.896984	0.789129	0.593406	0.353084	0.200602
366.2	1.11414	1.02574	0.897631	0.789557	0.593734	0.353604	0.200217
366.4	1.11409	1.02549	0.898146	0.789229	0.593663	0.353627	0.200397
366.6	1.11371	1.02466	0.897789	0.787887	0.593039	0.353929	0.200485
366.8	1.1138	1.02468	0.897996	0.788153	0.593434	0.353728	0.201398
367	1.11317	1.02455	0.898274	0.787724	0.593275	0.353656	0.200468
367.2	1.113	1.02479	0.89808	0.787289	0.593078	0.353578	0.201368
367.4	1.11296	1.02452	0.897861	0.787537	0.59343	0.353388	0.201982
367.6	1.11261	1.02395	0.896948	0.787242	0.593515	0.352811	0.201726
367.8	1.11312	1.02375	0.896338	0.787418	0.593981	0.352241	0.201253
368	1.11314	1.02432	0.896203	0.78825	0.59426	0.35222	0.201121
368.2	1.11281	1.02449	0.895773	0.789136	0.594155	0.351921	0.200405
368.4	1.11264	1.02428	0.895674	0.789702	0.594446	0.351371	0.200543
368.6	1.11195	1.02431	0.894312	0.789609	0.593975	0.350848	0.199764
368.8	1.11248	1.02432	0.893883	0.789506	0.594223	0.350882	0.199635
369	1.11332	1.02525	0.894424	0.789814	0.595275	0.352052	0.199771
369.2	1.11426	1.02598	0.89528	0.79049	0.596544	0.352852	0.200222
369.4	1.11449	1.02611	0.895457	0.79053	0.596705	0.353386	0.200342
369.6	1.11492	1.02653	0.896098	0.79091	0.597333	0.353982	0.200424
369.8	1.11513	1.02691	0.897576	0.791158	0.597827	0.354873	0.200594
370	1.11588	1.02828	0.898922	0.791756	0.59809	0.355231	0.201345
370.2	1.11604	1.02789	0.899882	0.79278	0.598081	0.35589	0.201543
370.4	1.11628	1.02783	0.900862	0.792183	0.597924	0.35551	0.201839
370.6	1.11646	1.02787	0.901289	0.792304	0.598321	0.355561	0.20191
370.8	1.11627	1.02777	0.901952	0.792571	0.598419	0.355318	0.20197
371	1.11601	1.02799	0.901934	0.792013	0.598431	0.354986	0.20186
371.2	1.1161	1.02796	0.901483	0.792258	0.598183	0.355252	0.202482
371.4	1.11555	1.02753	0.900562	0.791671	0.597717	0.354515	0.201817
371.6	1.11547	1.02764	0.899923	0.792087	0.597803	0.354428	0.201842
371.8	1.11576	1.02835	0.900253	0.79199	0.598222	0.354156	0.2018
372	1.11615	1.02966	0.900281	0.79339	0.59856	0.354814	0.202569
372.2	1.11593	1.02964	0.899466	0.79274	0.598154	0.354461	0.201803
372.4	1.11659	1.03036	0.898819	0.792495	0.598167	0.354232	0.202249
372.6	1.11718	1.03075	0.898482	0.792992	0.598744	0.354849	0.202305
372.8	1.11764	1.03076	0.898106	0.792585	0.598912	0.355492	0.202182
373	1.1178	1.031	0.898393	0.792811	0.59933	0.356058	0.202198
373.2	1.11835	1.03099	0.898712	0.793211	0.600225	0.356597	0.202783
373.4	1.11842	1.03122	0.898688	0.793687	0.600176	0.356655	0.202704
373.6	1.11962	1.03135	0.899936	0.794967	0.60028	0.356897	0.203133
373.8	1.11943	1.03096	0.9007	0.794881	0.599716	0.356461	0.203037
374	1.1191	1.02982	0.90041	0.794496	0.598825	0.355029	0.202487
374.2	1.11881	1.02896	0.900732	0.794463	0.59832	0.354341	0.201787
374.4	1.11826	1.02813	0.900769	0.792765	0.597185	0.353154	0.200568
374.6	1.11783	1.02817	0.901247	0.792474	0.597669	0.35272	0.20065
374.8	1.11756	1.02799	0.901599	0.791696	0.59768	0.352973	0.200586
375	1.11731	1.02772	0.901343	0.791647	0.598035	0.353114	0.200371
375.2	1.11716	1.02775	0.900827	0.791139	0.597969	0.353371	0.200408
375.4	1.11736	1.02776	0.900415	0.790725	0.598119	0.353189	0.200693
375.6	1.11858	1.02883	0.90098	0.791182	0.598549	0.354318	0.20127
375.8	1.11873	1.02915	0.901624	0.791181	0.599041	0.355302	0.201462
376	1.11911	1.03004	0.902363	0.791983	0.599797	0.35672	0.202404
376.2	1.11923	1.03018	0.902445	0.792066	0.599917	0.356993	0.20198
376.4	1.11963	1.03093	0.902582	0.792725	0.600561	0.35779	0.202944
376.6	1.11979	1.03116	0.902958	0.793727	0.600548	0.358598	0.203193
376.8	1.12022	1.03175	0.90329	0.794323	0.601117	0.35955	0.203811
377	1.12067	1.03234	0.903781	0.795569	0.601654	0.360214	0.204553
377.2	1.12157	1.03296	0.904409	0.79658	0.602648	0.36095	0.205894
377.4	1.12218	1.03334	0.904783	0.797033	0.602175	0.361286	0.206076
377.6	1.12258	1.03338	0.905594	0.797753	0.601707	0.361535	0.206702
377.8	1.12247	1.03355	0.90585	0.797283	0.601338	0.36093	0.206687
378	1.12277	1.03399	0.905879	0.79727	0.601141	0.359991	0.206819
378.2	1.1227	1.03438	0.906145	0.796736	0.600971	0.35981	0.20616
378.4	1.12202	1.03386	0.905965	0.796037	0.600613	0.359177	0.205373
378.6	1.12223	1.03426	0.906425	0.796451	0.601536	0.359066	0.205765
378.8	1.12238	1.03417	0.906624	0.796447	0.601703	0.359009	0.205725
379	1.12248	1.03373	0.906238	0.796553	0.601841	0.358714	0.205481
379.2	1.12217	1.03331	0.905092	0.796217	0.601359	0.358308	0.205279
379.4	1.12254	1.03272	0.904951	0.796422	0.601964	0.35824	0.205479
379.6	1.12234	1.03229	0.90488	0.796094	0.601942	0.358826	0.205179
379.8	1.12125	1.0317	0.904349	0.795892	0.602194	0.358655	0.204932
380	1.12115	1.0315	0.904491	0.795619	0.602658	0.358758	0.204592
380.2	1.121	1.03132	0.903999	0.795785	0.602625	0.358665	0.204128
380.4	1.12108	1.03168	0.903398	0.795949	0.602853	0.359231	0.20403
380.6	1.12093	1.03194	0.903151	0.796422	0.603023	0.359556	0.203739
380.8	1.12146	1.03256	0.903373	0.796738	0.603934	0.360663	0.20424
381	1.12145	1.03328	0.903394	0.796924	0.603961	0.361474	0.20423
381.2	1.1217	1.03335	0.903486	0.796474	0.604044	0.362263	0.204652
381.4	1.12231	1.03383	0.903431	0.796897	0.603807	0.362879	0.204621
381.6	1.12299	1.0352	0.904036	0.797488	0.604123	0.363673	0.205214
381.8	1.12366	1.0358	0.904558	0.797798	0.604074	0.363728	0.204871
382	1.12394	1.03655	0.904821	0.798304	0.604494	0.364283	0.20553
382.2	1.12382	1.03627	0.90476	0.797944	0.603902	0.364601	0.204706
382.4	1.12407	1.03612	0.904842	0.798966	0.603781	0.364522	0.20501
382.6	1.12435	1.03665	0.905566	0.799515	0.603571	0.364548	0.205717
382.8	1.12434	1.03657	0.906523	0.799728	0.603089	0.364297	0.206073
383	1.1244	1.03582	0.90617	0.799797	0.603401	0.364341	0.206427
383.2	1.12426	1.03566	0.905662	0.799272	0.602991	0.363972	0.206589
383.4	1.12394	1.03489	0.905733	0.798537	0.603524	0.363612	0.206576
383.6	1.12326	1.03483	0.905748	0.797787	0.603393	0.362922	0.205666
383.8	1.12265	1.0353	0.905812	0.797658	0.60388	0.362123	0.205668
384	1.12177	1.0352	0.906249	0.796849	0.604104	0.362093	0.205505
384.2	1.12112	1.03512	0.906408	0.796902	0.604065	0.361626	0.205825
384.4	1.12103	1.03518	0.906527	0.79693	0.604397	0.361424	0.20564
384.6	1.12078	1.03498	0.90638	0.796916	0.60459	0.361536	0.205433
384.8	1.12143	1.03533	0.906665	0.797372	0.604824	0.361637	0.205409
385	1.12165	1.03513	0.906488	0.797405	0.604726	0.361808	0.205287
385.2	1.12142	1.03458	0.905728	0.797052	0.603988	0.360965	0.205063
385.4	1.1219	1.03536	0.905749	0.79828	0.604421	0.360819	0.205638
385.6	1.12269	1.03655	0.906441	0.799277	0.605329	0.361455	0.206367
385.8	1.12278	1.03624	0.906547	0.799901	0.605893	0.361494	0.206473
386	1.12319	1.03638	0.906446	0.800342	0.606222	0.361814	0.207241
386.2	1.12387	1.03647	0.906284	0.800285	0.605744	0.362659	0.207235
386.4	1.12456	1.03712	0.906246	0.801518	0.605778	0.362842	0.208225
386.6	1.12497	1.03738	0.907299	0.801918	0.605677	0.363334	0.208667
386.8	1.12518	1.0367	0.906998	0.80145	0.605164	0.363304	0.208846
387	1.12579	1.037	0.906873	0.801683	0.605926	0.36415	0.209552
387.2	1.12564	1.03809	0.906776	0.801196	0.605641	0.364414	0.20912
387.4	1.12565	1.03844	0.906927	0.801533	0.606158	0.364873	0.209226
387.6	1.12574	1.03916	0.907405	0.801524	0.606188	0.364798	0.209103
387.8	1.12494	1.03919	0.907502	0.801177	0.606115	0.365153	0.209121
388	1.12456	1.03918	0.907992	0.800266	0.605909	0.365603	0.20934
388.2	1.12477	1.03881	0.908223	0.800041	0.605699	0.365544	0.209265
388.4	1.1255	1.0384	0.908321	0.800636	0.606171	0.366248	0.209169
388.6	1.12611	1.0387	0.908728	0.80106	0.606289	0.367151	0.209441
388.8	1.12656	1.03811	0.908865	0.801245	0.606226	0.366841	0.209017
389	1.12657	1.03779	0.908643	0.801499	0.605592	0.366439	0.208936
389.2	1.12656	1.0384	0.908901	0.802313	0.606132	0.367141	0.209499
389.4	1.12698	1.03905	0.909183	0.803404	0.606938	0.367198	0.210256
389.6	1.12764	1.03968	0.909968	0.804245	0.608117	0.367408	0.211101
389.8	1.12696	1.03884	0.909917	0.803913	0.608069	0.367319	0.210656
390	1.12717	1.03842	0.909857	0.804107	0.608056	0.367038	0.210533
390.2	1.12666	1.03801	0.909578	0.804093	0.608377	0.367129	0.21034
390.4	1.1261	1.03742	0.908968	0.804481	0.608271	0.366189	0.210014
390.6	1.12623	1.03703	0.909066	0.804417	0.608939	0.366149	0.210109
390.8	1.12603	1.03666	0.908202	0.803732	0.608771	0.365887	0.209401
391	1.12616	1.03708	0.908342	0.803829	0.609489	0.365976	0.209421
391.2	1.12612	1.03743	0.908275	0.802951	0.609813	0.365819	0.208539
391.4	1.12648	1.03672	0.908369	0.802371	0.610196	0.365873	0.2082
391.6	1.12631	1.03622	0.907872	0.801247	0.609855	0.365669	0.207236
391.8	1.12631	1.03634	0.907718	0.800868	0.610489	0.365654	0.206832
392	1.1267	1.03668	0.90788	0.800638	0.610651	0.36627	0.207096
392.2	1.12729	1.0367	0.907739	0.800491	0.610691	0.367002	0.207061
392.4	1.1279	1.03677	0.908054	0.801146	0.611224	0.367606	0.20758
392.6	1.12821	1.03682	0.908169	0.801193	0.611469	0.36783	0.207941
392.8	1.12771	1.03665	0.907828	0.801804	0.611362	0.367494	0.207982
393	1.12756	1.03703	0.908065	0.802136	0.610983	0.367647	0.208941
393.2	1.12803	1.03834	0.908879	0.803196	0.612012	0.36902	0.210389
393.4	1.12853	1.03908	0.909419	0.804367	0.612056	0.368327	0.210752
393.6	1.12889	1.03915	0.910269	0.804858	0.612718	0.368235	0.211201
393.8	1.12851	1.03899	0.910288	0.805361	0.612173	0.368167	0.211342
394	1.12898	1.03913	0.910457	0.805713	0.612077	0.368507	0.211658
394.2	1.1287	1.03919	0.911274	0.806359	0.612044	0.368684	0.211963
394.4	1.1289	1.03936	0.911374	0.806546	0.611385	0.368316	0.212331
394.6	1.12931	1.0394	0.912308	0.80668	0.611855	0.368316	0.213075
394.8	1.12884	1.03927	0.912454	0.806035	0.611547	0.368663	0.212638
395	1.12911	1.0396	0.913038	0.805539	0.611961	0.368937	0.212534
395.2	1.12923	1.03989	0.913746	0.805392	0.612025	0.369342	0.21252
395.4	1.12946	1.03984	0.914096	0.805332	0.612149	0.36952	0.212717
395.6	1.12993	1.04061	0.913283	0.805673	0.611975	0.369788	0.212351
395.8	1.1305	1.04068	0.913391	0.805844	0.612013	0.369806	0.212282
396	1.13064	1.04067	0.913639	0.806198	0.61215	0.371084	0.212198
396.2	1.13092	1.04042	0.913892	0.805977	0.612415	0.371304	0.212177
396.4	1.13013	1.03971	0.913263	0.805841	0.612562	0.370437	0.211913
396.6	1.13021	1.03923	0.912828	0.806341	0.612869	0.37015	0.211849
396.8	1.12988	1.03993	0.91264	0.807148	0.6128	0.370155	0.211987
397	1.1301	1.03961	0.912278	0.806717	0.612892	0.369716	0.211733
397.2	1.13071	1.04046	0.912046	0.807826	0.613444	0.370161	0.212149
397.4	1.13091	1.0398	0.912174	0.808278	0.613735	0.369947	0.212093
397.6	1.13108	1.03913	0.91177	0.808227	0.613727	0.369821	0.211861
397.8	1.13074	1.03845	0.910461	0.807954	0.612843	0.369708	0.211276
398	1.13088	1.03811	0.910695	0.807357	0.612852	0.370233	0.210968
398.2	1.1303	1.03839	0.911693	0.807499	0.613336	0.370309	0.211475
398.4	1.12984	1.03892	0.911659	0.807227	0.613503	0.370228	0.211711
398.6	1.12947	1.03922	0.912381	0.806832	0.614215	0.370901	0.211967
398.8	1.12877	1.03977	0.912497	0.806183	0.614328	0.371728	0.211562
399	1.12944	1.04116	0.913459	0.806228	0.61488	0.372244	0.212031
399.2	1.12963	1.04205	0.914035	0.806808	0.614617	0.37328	0.212586
399.4	1.1305	1.04237	0.914579	0.806823	0.614678	0.373419	0.213318
399.6	1.13089	1.04236	0.914577	0.807185	0.614209	0.373615	0.213157
[truncated: 2,501 more rows]

## Sheet: Fab-NODAGA
Time	75nM	50nM	20nM	10nM	5nM	2nM	1nM
0	0.0238154	0.0185477	0.0112072	0.00795608	0.00908128	0.00924336	0.0102412
0.2	0.0259991	0.0198064	0.0108125	0.00758005	0.00826227	0.00883367	0.00937431
0.4	0.0279647	0.0208799	0.0105344	0.00669504	0.00761319	0.00786636	0.00809245
0.6	0.0305301	0.0224664	0.0105825	0.00584289	0.00737879	0.00776872	0.00709103
0.8	0.0336471	0.024447	0.0112103	0.00573866	0.00754632	0.00760427	0.00696015
1	0.0365692	0.0259115	0.0110544	0.00532861	0.00746413	0.00713767	0.00579676
1.2	0.039421	0.0287524	0.0119047	0.00545585	0.00807913	0.00717569	0.00533619
1.4	0.0433219	0.0321059	0.0130179	0.00578296	0.00885065	0.00672139	0.00563494
1.6	0.0466965	0.0347354	0.0140468	0.00586376	0.00891691	0.00655901	0.0060067
1.8	0.0502223	0.0370927	0.0150682	0.00587112	0.00919332	0.00663988	0.0056017
2	0.0539368	0.0395159	0.0163096	0.00676949	0.00947637	0.00733988	0.00599543
2.2	0.0572015	0.0422178	0.0178005	0.00780269	0.0103491	0.00804135	0.0068205
2.4	0.0597401	0.0443449	0.0192572	0.00867735	0.0107788	0.00842876	0.00651758
2.6	0.062772	0.0467231	0.020561	0.00945785	0.011869	0.00893887	0.00645291
2.8	0.066304	0.0489015	0.0230456	0.0102367	0.0121691	0.00981393	0.00701402
3	0.0688701	0.0508272	0.0242899	0.0109322	0.0128014	0.0102353	0.00666647
3.2	0.0713706	0.0528213	0.0256442	0.0119417	0.0134526	0.0097235	0.00691294
3.4	0.074186	0.0542484	0.0266714	0.0120374	0.0132693	0.00884439	0.00625605
3.6	0.0769795	0.055782	0.0273697	0.0119635	0.0137108	0.00963991	0.00585143
3.8	0.0797375	0.0574561	0.0280428	0.0117228	0.012784	0.00854897	0.0053224
4	0.0818666	0.0591493	0.0279399	0.0115203	0.012092	0.00865352	0.00510429
4.2	0.0850178	0.0609483	0.0285335	0.0120313	0.0117396	0.00887051	0.00565148
4.4	0.086933	0.0625314	0.029587	0.011911	0.0117277	0.00853963	0.00541352
4.6	0.0896502	0.0647449	0.0306087	0.0124361	0.0120126	0.00928797	0.00564911
4.8	0.0918707	0.0662094	0.0318932	0.0126897	0.0123434	0.00912336	0.00613038
5	0.093837	0.0676458	0.032544	0.0128962	0.0121273	0.00877426	0.00599532
5.2	0.0963269	0.070554	0.0343595	0.0131756	0.0129151	0.00861171	0.00693537
5.4	0.0995911	0.0727605	0.0355391	0.0134961	0.0132483	0.00813687	0.00763492
5.6	0.101936	0.0748679	0.036128	0.0137337	0.0128566	0.00803832	0.00771423
5.8	0.104783	0.0766478	0.036453	0.0143213	0.0131667	0.00891811	0.00728061
6	0.107636	0.0789373	0.0372367	0.0153884	0.0131946	0.00920029	0.0079671
6.2	0.109964	0.0811073	0.0386659	0.0166431	0.0136293	0.00928529	0.00843651
6.4	0.112539	0.0825049	0.0400924	0.0175506	0.0134661	0.00916372	0.00809325
6.6	0.114735	0.083815	0.0412123	0.0187422	0.0138298	0.00918314	0.00834941
6.8	0.116847	0.0850618	0.0418857	0.0186985	0.0133832	0.0091138	0.00798941
7	0.118984	0.0869484	0.0424552	0.0196506	0.0134714	0.0100318	0.00747382
7.2	0.120891	0.0884487	0.0433714	0.0199068	0.013615	0.0102637	0.007756
7.4	0.122275	0.0892487	0.043481	0.0198931	0.012829	0.0102208	0.00712534
7.6	0.124096	0.0909336	0.0442041	0.0197497	0.0130523	0.0111476	0.00703854
7.8	0.12569	0.0924442	0.0450975	0.0202975	0.0129778	0.0104118	0.00684475
8	0.127208	0.0938743	0.0453809	0.020543	0.0133411	0.0107271	0.00674012
8.2	0.129218	0.0957564	0.0465513	0.0213327	0.0138503	0.0106459	0.00716542
8.4	0.130345	0.0972801	0.0477196	0.0212766	0.0145379	0.0101075	0.00697095
8.6	0.131968	0.0987184	0.0483174	0.0213883	0.0147243	0.00974318	0.00680927
8.8	0.133659	0.0996832	0.0499531	0.021213	0.0155476	0.0092822	0.00714656
9	0.135129	0.100747	0.0509189	0.0215026	0.0154939	0.00888128	0.00687285
9.2	0.13736	0.102626	0.0515017	0.0218823	0.0165877	0.00949706	0.00707362
9.4	0.138836	0.10409	0.0518274	0.0228228	0.0168004	0.00949021	0.00647467
9.6	0.140735	0.106097	0.0522744	0.0233544	0.0174691	0.00917475	0.00647603
9.8	0.142373	0.10742	0.0522902	0.023913	0.0177749	0.00951437	0.00692158
10	0.144683	0.109118	0.0531871	0.0242038	0.0178233	0.00908234	0.00752217
10.2	0.146543	0.110572	0.0545804	0.0243552	0.0180375	0.00913829	0.00718699
10.4	0.148727	0.112265	0.0553369	0.0250493	0.0176908	0.00879423	0.00776706
10.6	0.150502	0.113335	0.0559644	0.0254544	0.0173581	0.0091821	0.00738743
10.8	0.153166	0.115213	0.0565081	0.0254762	0.0178481	0.00991153	0.0073207
11	0.155168	0.11709	0.0576113	0.0254721	0.0173708	0.0116746	0.00720825
11.2	0.15666	0.118114	0.0591029	0.0258464	0.0175918	0.0124139	0.00746621
11.4	0.158336	0.119414	0.0600083	0.0263753	0.0176158	0.0133091	0.00715966
11.6	0.160576	0.121132	0.0607923	0.0265127	0.0179555	0.0139694	0.00696428
11.8	0.162483	0.122586	0.0615207	0.0272061	0.018739	0.0137413	0.00716068
12	0.16465	0.123767	0.0620245	0.0273893	0.0185682	0.0134331	0.00748437
12.2	0.166152	0.125343	0.0633975	0.0278189	0.0189048	0.01324	0.00824339
12.4	0.1677	0.12614	0.0642129	0.0281664	0.0191248	0.0131902	0.00833787
12.6	0.169751	0.128032	0.0652785	0.0287735	0.0196034	0.0140989	0.00881427
12.8	0.17182	0.128988	0.0666465	0.0293806	0.020353	0.0148591	0.00919737
13	0.17255	0.129288	0.0665402	0.0296384	0.019807	0.0148723	0.00890457
13.2	0.174237	0.130782	0.0669727	0.0309522	0.02072	0.0155916	0.00889067
13.4	0.174936	0.131664	0.0678781	0.0307568	0.0201584	0.0142602	0.00869309
13.6	0.175984	0.13296	0.0681694	0.0310256	0.0204765	0.0139301	0.00895559
13.8	0.177403	0.134554	0.0689767	0.0316738	0.0207809	0.0136189	0.0097228
14	0.179457	0.135716	0.0704725	0.0318531	0.0213823	0.0131426	0.0100053
14.2	0.18047	0.137396	0.0714309	0.0321624	0.0215658	0.012794	0.00951716
14.4	0.182115	0.13871	0.0720798	0.0334222	0.0212	0.0121361	0.010311
14.6	0.183453	0.140117	0.0733688	0.033549	0.0216405	0.012588	0.0098625
14.8	0.184694	0.141751	0.0743849	0.0340396	0.0219809	0.0124138	0.0100247
15	0.186144	0.143088	0.0749189	0.0341515	0.0218897	0.0126543	0.00988789
15.2	0.187303	0.143634	0.0755335	0.0348702	0.0230541	0.0129282	0.00966127
15.4	0.188605	0.144307	0.0757113	0.034604	0.0238606	0.0121645	0.00865904
15.6	0.190402	0.145508	0.0763232	0.0351453	0.0246814	0.0120407	0.00901199
15.8	0.191771	0.146136	0.0767936	0.0355131	0.0250087	0.0116252	0.00864178
16	0.192843	0.146286	0.0767479	0.035572	0.0244887	0.0113664	0.00841707
16.2	0.193775	0.147015	0.0777895	0.0360809	0.0245099	0.0114706	0.00852752
16.4	0.195655	0.147833	0.0781525	0.0362722	0.0251185	0.0121776	0.00855846
16.6	0.197086	0.148625	0.0787827	0.0360345	0.0251661	0.0129055	0.00825543
16.8	0.197892	0.148221	0.0778921	0.0355451	0.0244181	0.0120461	0.00759203
17	0.19839	0.149188	0.0780298	0.0357292	0.0242195	0.0118976	0.00750255
17.2	0.199779	0.150646	0.079007	0.0360008	0.0254738	0.0124561	0.00730645
17.4	0.199893	0.151505	0.0793626	0.0354516	0.0245389	0.0122754	0.00744951
17.6	0.20058	0.152558	0.0796368	0.036267	0.0251004	0.0126084	0.00774907
17.8	0.202587	0.153815	0.0815408	0.0367013	0.0259696	0.0127724	0.0085891
18	0.204239	0.155265	0.0829141	0.0371021	0.0267695	0.0133731	0.00955655
18.2	0.205017	0.156556	0.0838067	0.0378152	0.0265865	0.0139582	0.00948822
18.4	0.206412	0.158279	0.0851798	0.0387418	0.0267723	0.0141553	0.0100135
18.6	0.207674	0.160063	0.0863672	0.0397718	0.0278284	0.0146891	0.0107198
18.8	0.208892	0.16117	0.0871478	0.0404481	0.0279203	0.0146256	0.0110065
19	0.210075	0.161416	0.0873721	0.0406437	0.0284041	0.0144888	0.0107812
19.2	0.211118	0.161914	0.0880328	0.0413009	0.0286335	0.0146263	0.0105063
19.4	0.212364	0.162966	0.0887648	0.0414311	0.0290833	0.0143628	0.00998727
19.6	0.213379	0.16372	0.089324	0.0424395	0.0292149	0.0148408	0.0104279
19.8	0.214587	0.164301	0.0898655	0.0425608	0.0292468	0.0150949	0.0100402
20	0.215836	0.165771	0.0904763	0.0428757	0.029244	0.015553	0.0106725
20.2	0.217246	0.167229	0.0916299	0.0435516	0.0291097	0.0160192	0.0107798
20.4	0.218638	0.16843	0.0921261	0.0435024	0.0289003	0.0162497	0.0105943
20.6	0.219318	0.168961	0.0924659	0.0430006	0.0283445	0.016114	0.0100262
20.8	0.220464	0.169996	0.0922069	0.042521	0.0285914	0.0158191	0.0102789
21	0.221184	0.171454	0.0931305	0.0429294	0.0291186	0.0159466	0.0103941
21.2	0.22213	0.172042	0.093137	0.0418854	0.0296761	0.0151455	0.00952826
21.4	0.222665	0.173203	0.0936704	0.0418225	0.0292833	0.0153651	0.00910953
21.6	0.224589	0.173502	0.0944345	0.0418539	0.0300896	0.0153854	0.00968517
21.8	0.225915	0.174472	0.0950824	0.041805	0.0306091	0.015661	0.0098074
22	0.226748	0.175275	0.0953342	0.0422273	0.0309829	0.0158645	0.0102239
22.2	0.227543	0.175764	0.0959749	0.0430071	0.0309721	0.0162477	0.00941404
22.4	0.228719	0.177259	0.0967083	0.0434151	0.0313315	0.016226	0.0097005
22.6	0.2294	0.177574	0.096857	0.0435294	0.0315648	0.0163533	0.0102213
22.8	0.230471	0.178404	0.0972547	0.0438122	0.0318327	0.0162083	0.0107919
23	0.231435	0.178548	0.0976217	0.0444651	0.0319866	0.0165213	0.0113951
23.2	0.232177	0.179772	0.0987295	0.0453818	0.0319678	0.0173345	0.0121079
23.4	0.232379	0.180363	0.0992362	0.0456367	0.0322233	0.0173203	0.0119375
23.6	0.233307	0.180815	0.100119	0.0467717	0.0323407	0.017723	0.0126557
23.8	0.234486	0.182403	0.101439	0.0474701	0.0330751	0.0179417	0.0127736
24	0.235606	0.184279	0.102442	0.0488591	0.0329301	0.0185636	0.0136532
24.2	0.236527	0.18491	0.103259	0.0492976	0.0332013	0.0189965	0.0134479
24.4	0.237253	0.18542	0.103603	0.049496	0.0328448	0.0182609	0.0126736
24.6	0.23799	0.185929	0.103948	0.0493245	0.0326109	0.0184637	0.012469
24.8	0.239349	0.187063	0.105148	0.0499092	0.0326314	0.0185658	0.0121981
25	0.239591	0.187425	0.105787	0.0499043	0.0323971	0.018098	0.011707
25.2	0.240219	0.188116	0.10587	0.0496266	0.0326843	0.017806	0.0112038
25.4	0.24148	0.188825	0.10627	0.0499498	0.0333504	0.018818	0.0113144
25.6	0.242801	0.188986	0.106148	0.0497688	0.0338147	0.018787	0.0114881
25.8	0.242864	0.189118	0.105889	0.0494808	0.0335358	0.0178247	0.0105343
26	0.244239	0.189743	0.10603	0.0495922	0.0336742	0.0177924	0.0105312
26.2	0.245563	0.190485	0.107023	0.0497918	0.0336619	0.0182903	0.0103633
26.4	0.246558	0.19144	0.107175	0.049852	0.0336946	0.0181522	0.0105022
26.6	0.247616	0.191923	0.107401	0.0495428	0.0346315	0.018014	0.0106042
26.8	0.249262	0.192871	0.108213	0.0497499	0.0352757	0.0181358	0.0113548
27	0.250355	0.193363	0.109691	0.0498932	0.0355677	0.0193685	0.0117169
27.2	0.250548	0.193945	0.11063	0.0503488	0.0355324	0.0189014	0.0110606
27.4	0.251148	0.194557	0.110982	0.0505983	0.0359488	0.0191986	0.0105265
27.6	0.252487	0.195483	0.11191	0.0509856	0.036458	0.0198324	0.0113057
27.8	0.252904	0.196661	0.112419	0.0514168	0.0363499	0.019433	0.0109957
28	0.253852	0.197508	0.112206	0.0517386	0.0365285	0.0196563	0.0111033
28.2	0.254599	0.198282	0.112872	0.0520912	0.0364656	0.0198417	0.0110409
28.4	0.255229	0.199647	0.113011	0.0529372	0.0360319	0.0195217	0.0110273
28.6	0.255762	0.200743	0.113342	0.0531702	0.0356699	0.0197742	0.0111912
28.8	0.2562	0.20144	0.114171	0.0535353	0.0357623	0.0191015	0.0111034
29	0.255844	0.20207	0.114278	0.0540341	0.0362854	0.0186437	0.0116965
29.2	0.256277	0.202745	0.11403	0.0548092	0.0360845	0.0180577	0.0118708
29.4	0.257587	0.203851	0.114875	0.0553186	0.0366928	0.017854	0.0125824
29.6	0.258189	0.204457	0.115114	0.0553206	0.0362969	0.0171894	0.0123447
29.8	0.258347	0.204655	0.115125	0.0555788	0.0360411	0.0161966	0.012116
30	0.259484	0.205537	0.115522	0.0559684	0.0360153	0.0167224	0.0129481
30.2	0.260035	0.205651	0.116126	0.0566419	0.0359443	0.0171354	0.0129725
30.4	0.26074	0.205955	0.116399	0.0568679	0.0363489	0.0166824	0.0127647
30.6	0.262027	0.206535	0.11709	0.0565358	0.0370047	0.0170049	0.0130419
30.8	0.262621	0.206853	0.117711	0.0560371	0.0369495	0.0172242	0.0129711
31	0.263407	0.207461	0.118888	0.0561837	0.0371398	0.0177263	0.0130385
31.2	0.264835	0.208667	0.120173	0.0573884	0.0381551	0.0178582	0.0129201
31.4	0.266051	0.209986	0.121431	0.0575351	0.0394798	0.0193627	0.0136113
31.6	0.266788	0.210573	0.122004	0.0568608	0.0393286	0.0190062	0.0134998
31.8	0.267942	0.211847	0.122288	0.0572064	0.0395841	0.0196812	0.0134427
32	0.269161	0.212645	0.122604	0.0573264	0.0404162	0.0204061	0.0129495
32.2	0.270045	0.213426	0.123376	0.0581608	0.0406275	0.0207722	0.0133741
32.4	0.271012	0.213781	0.123428	0.0581278	0.0415515	0.0206712	0.0133803
32.6	0.2721	0.214382	0.123899	0.0587665	0.0423479	0.0205367	0.0132514
32.8	0.272677	0.21514	0.124648	0.0591475	0.0427105	0.0202484	0.013175
33	0.273087	0.215787	0.125005	0.0596556	0.0427203	0.0207745	0.0131832
33.2	0.2737	0.216042	0.12473	0.0597329	0.0422837	0.0207996	0.0133321
33.4	0.273836	0.216132	0.124836	0.0596733	0.0429225	0.0214063	0.0139449
33.6	0.274161	0.216157	0.124209	0.0600767	0.0431384	0.0217738	0.0139812
33.8	0.274341	0.216644	0.123767	0.0601518	0.0432812	0.0217597	0.0147403
34	0.274091	0.21612	0.123161	0.0593756	0.0419837	0.0211484	0.0143156
34.2	0.274438	0.215973	0.123134	0.0599898	0.0422186	0.020884	0.0148442
34.4	0.274277	0.21565	0.123001	0.0601459	0.0420394	0.0200346	0.0145283
34.6	0.274853	0.216058	0.123145	0.0605435	0.0422545	0.0206062	0.0146375
34.8	0.275477	0.216137	0.123831	0.0607328	0.0418635	0.0201955	0.0147368
35	0.276472	0.217456	0.124966	0.0619499	0.0424722	0.0211372	0.0152724
35.2	0.277889	0.218865	0.126394	0.0626946	0.0432543	0.0215805	0.0154522
35.4	0.278313	0.219683	0.127035	0.0629919	0.0432955	0.0216097	0.0159436
35.6	0.279295	0.220725	0.127521	0.0633047	0.0431392	0.0218354	0.0158779
35.8	0.280688	0.222205	0.128725	0.0651308	0.0438496	0.023571	0.0166895
36	0.281238	0.222914	0.130136	0.0654389	0.0437885	0.0235691	0.015781
36.2	0.282086	0.224027	0.131138	0.0664571	0.043819	0.0237713	0.0164397
36.4	0.2832	0.224772	0.132157	0.0659989	0.0442759	0.0240977	0.0164687
36.6	0.28429	0.225958	0.133321	0.0672394	0.0445068	0.0239585	0.0162625
36.8	0.284363	0.226449	0.133739	0.0669371	0.0441578	0.0240822	0.0155695
37	0.284643	0.227061	0.133422	0.0667678	0.0439554	0.0241909	0.0154343
37.2	0.28421	0.227092	0.132991	0.0664532	0.0438276	0.0240015	0.0155243
37.4	0.284168	0.227433	0.13321	0.0664022	0.0443117	0.0238247	0.015448
37.6	0.284493	0.228351	0.13295	0.0659412	0.0441904	0.023344	0.0149494
37.8	0.28429	0.228821	0.132525	0.0648891	0.043701	0.0222931	0.0145297
38	0.284295	0.229265	0.132695	0.0649935	0.0438697	0.021834	0.013803
38.2	0.284427	0.22976	0.133617	0.0658677	0.0450014	0.0217421	0.014383
38.4	0.284357	0.23022	0.133619	0.0663281	0.0448084	0.0217452	0.0140029
38.6	0.285392	0.230978	0.134226	0.066453	0.0446533	0.0221186	0.0144354
38.8	0.286023	0.231654	0.134787	0.0666128	0.04396	0.0216302	0.0145223
39	0.285772	0.232386	0.134665	0.0667423	0.0441446	0.0216675	0.0146132
39.2	0.286608	0.2327	0.135522	0.0670013	0.0442738	0.0216956	0.0152549
39.4	0.28774	0.233681	0.135951	0.0680567	0.0453117	0.0220248	0.0157858
39.6	0.288349	0.234528	0.136574	0.068807	0.0456113	0.0224845	0.0159981
39.8	0.288331	0.234777	0.136744	0.0684288	0.0448297	0.0222066	0.0149141
40	0.289193	0.235681	0.137484	0.0677471	0.0443546	0.0221202	0.014326
40.2	0.290063	0.236166	0.137556	0.0677623	0.0446373	0.022265	0.0147689
40.4	0.291214	0.236237	0.138014	0.0676602	0.0449934	0.0227523	0.015267
40.6	0.292859	0.236942	0.138569	0.0682536	0.0450978	0.0229907	0.0152469
40.8	0.293105	0.237142	0.138052	0.0671576	0.0446018	0.0226276	0.0147706
41	0.294016	0.237495	0.138064	0.0667232	0.0443213	0.0224523	0.0148123
41.2	0.294333	0.237142	0.138411	0.0661959	0.0442829	0.0218974	0.0141409
41.4	0.294719	0.237473	0.139133	0.0661298	0.0448896	0.0221141	0.0137399
41.6	0.295399	0.237472	0.13921	0.0663626	0.0448022	0.0220965	0.0138176
41.8	0.295774	0.237143	0.13934	0.0670889	0.0448996	0.0221879	0.013426
42	0.296109	0.237218	0.140009	0.0673241	0.0449794	0.0225958	0.0128582
42.2	0.295811	0.236744	0.140758	0.0672886	0.0446013	0.0220649	0.0131018
42.4	0.295977	0.236802	0.141082	0.0682437	0.044486	0.0223313	0.0128216
42.6	0.296592	0.237634	0.141948	0.0687542	0.0446139	0.0223788	0.0125573
42.8	0.296369	0.237973	0.142156	0.0693997	0.0447702	0.0215766	0.0122756
43	0.296888	0.238598	0.143019	0.0705313	0.0455785	0.0219557	0.0127002
43.2	0.297779	0.239638	0.144225	0.0717657	0.0465767	0.0230429	0.012891
43.4	0.29815	0.241097	0.143848	0.073007	0.0474923	0.0230109	0.0124975
43.6	0.298008	0.241376	0.143423	0.0735398	0.0472722	0.0225061	0.0121556
43.8	0.298354	0.242065	0.143772	0.0733336	0.0469606	0.0224643	0.0117406
44	0.299081	0.243107	0.144767	0.0740808	0.0474864	0.0231323	0.0120456
44.2	0.299081	0.243919	0.145253	0.0744629	0.047401	0.0233918	0.0127053
44.4	0.299588	0.244726	0.145015	0.0743121	0.0466746	0.0235879	0.0126987
44.6	0.300511	0.245737	0.145375	0.0738071	0.0460085	0.0237586	0.0121583
44.8	0.301387	0.246649	0.146038	0.0738817	0.0462181	0.0237764	0.0130082
45	0.302296	0.246728	0.146009	0.073967	0.0466182	0.0236953	0.0131882
45.2	0.302716	0.246864	0.145829	0.0736688	0.0469355	0.0233924	0.0132042
45.4	0.303007	0.246968	0.145611	0.0733452	0.0465243	0.0235052	0.0134133
45.6	0.30378	0.246526	0.145038	0.0728471	0.0460236	0.0232423	0.0134732
45.8	0.30369	0.246367	0.145311	0.0720225	0.0458331	0.0233965	0.0127083
46	0.303976	0.246598	0.145732	0.0712241	0.0457194	0.0232028	0.0124984
46.2	0.304468	0.246928	0.146464	0.0714395	0.0458648	0.0226521	0.0129378
46.4	0.305147	0.248248	0.147628	0.0726663	0.0464841	0.0233968	0.0129408
46.6	0.30601	0.248637	0.148459	0.0728498	0.046768	0.0234741	0.0128826
46.8	0.306463	0.248887	0.148799	0.0732217	0.0470242	0.0230106	0.013174
47	0.307259	0.249391	0.148857	0.0739148	0.0472742	0.0237281	0.0135225
47.2	0.307592	0.249757	0.149055	0.07449	0.0476622	0.0237305	0.0136816
47.4	0.308397	0.250002	0.149435	0.0755982	0.0482868	0.0233226	0.0140553
47.6	0.309223	0.249969	0.150307	0.0761623	0.0487318	0.0235719	0.0142195
47.8	0.309689	0.250371	0.151253	0.0769157	0.0490166	0.0238269	0.0141943
48	0.309777	0.250508	0.151561	0.0772892	0.0492287	0.0234679	0.013968
48.2	0.309158	0.250264	0.151034	0.0767876	0.0482614	0.0231149	0.0137847
48.4	0.309975	0.250149	0.150998	0.0766635	0.0483611	0.0226873	0.0141863
48.6	0.311083	0.250716	0.151581	0.0769282	0.0486992	0.0231054	0.0145834
48.8	0.312198	0.250829	0.151653	0.0773544	0.0497571	0.0228174	0.0153013
49	0.312478	0.251036	0.150876	0.0769453	0.0497014	0.0221519	0.0153195
49.2	0.312603	0.251248	0.150572	0.077104	0.0494463	0.0222759	0.0149078
49.4	0.312777	0.251664	0.150939	0.0770803	0.0500137	0.0223555	0.0156053
49.6	0.313087	0.252171	0.150879	0.0770688	0.0504042	0.0225585	0.0153701
49.8	0.313142	0.252996	0.151634	0.0769091	0.0501581	0.0223089	0.0150205
50	0.313536	0.253707	0.15193	0.0769054	0.0501603	0.0226149	0.0145223
50.2	0.314588	0.255036	0.153259	0.0774566	0.0509843	0.0230499	0.0152368
50.4	0.31498	0.256064	0.153829	0.0780099	0.0514712	0.0239756	0.0151473
50.6	0.314561	0.256161	0.153209	0.0775318	0.0510587	0.0240051	0.0146213
50.8	0.315002	0.257161	0.153338	0.0779268	0.0507739	0.0241505	0.0148331
51	0.315658	0.258319	0.153919	0.0777241	0.0506154	0.0243363	0.0154748
51.2	0.316387	0.259123	0.155255	0.0777854	0.0507919	0.0249735	0.0158759
51.4	0.316724	0.259745	0.156169	0.0782738	0.0511506	0.0254564	0.0154947
51.6	0.317676	0.260196	0.156711	0.0785986	0.0513149	0.0264744	0.0157937
51.8	0.318178	0.260217	0.157383	0.0786126	0.0514318	0.0262432	0.0156251
52	0.318659	0.26037	0.157922	0.0782276	0.0514536	0.0265017	0.0159175
52.2	0.318758	0.260039	0.158082	0.0777951	0.0505501	0.0263123	0.0154709
52.4	0.319945	0.260595	0.159102	0.078464	0.0507243	0.0266039	0.0161155
52.6	0.320128	0.261055	0.159396	0.0789274	0.0510868	0.0266137	0.015613
52.8	0.321145	0.261426	0.160414	0.0798891	0.052121	0.0269765	0.0163682
53	0.321659	0.262541	0.161118	0.0805471	0.0519611	0.0270629	0.0163736
53.2	0.321947	0.2623	0.16133	0.0815451	0.0524242	0.0270202	0.0160215
53.4	0.323127	0.262398	0.161513	0.08218	0.05357	0.0272771	0.0165646
53.6	0.323446	0.262091	0.161276	0.08216	0.0531448	0.0260524	0.0155666
53.8	0.323604	0.262313	0.16112	0.0817829	0.052744	0.0251043	0.0151665
54	0.324064	0.262558	0.16155	0.0819847	0.053708	0.0253414	0.0152546
54.2	0.324606	0.262461	0.161454	0.0815541	0.0535351	0.0245216	0.0153639
54.4	0.324858	0.262307	0.160822	0.0810521	0.0531974	0.0241584	0.0148793
54.6	0.324377	0.26232	0.160315	0.0804696	0.0526375	0.0234816	0.014649
54.8	0.324658	0.262886	0.160613	0.0802728	0.0527215	0.023126	0.0150551
55	0.324393	0.263712	0.160321	0.0793487	0.0526269	0.0231777	0.0152131
55.2	0.324193	0.263883	0.160087	0.0792674	0.0523447	0.0236614	0.0153353
55.4	0.323987	0.26397	0.159649	0.0793518	0.0520178	0.0235285	0.0147226
55.6	0.324632	0.264429	0.159544	0.0792299	0.0516804	0.0236363	0.0150511
55.8	0.324702	0.264833	0.159872	0.0794138	0.051814	0.0236359	0.0145013
56	0.324971	0.265461	0.159832	0.0794035	0.0508707	0.0235787	0.0146933
56.2	0.324973	0.265963	0.160002	0.0794038	0.0508046	0.0238207	0.0144953
56.4	0.324923	0.266616	0.160078	0.0798623	0.0509477	0.0242316	0.0148516
56.6	0.325023	0.267257	0.160651	0.0800721	0.0512749	0.0245229	0.0147918
56.8	0.32605	0.268489	0.161088	0.0804427	0.0514053	0.0255674	0.0158833
57	0.326482	0.269419	0.161611	0.0809278	0.0511289	0.0255748	0.0154526
57.2	0.326956	0.269051	0.16173	0.0813357	0.0517109	0.0249819	0.0157719
57.4	0.327594	0.269261	0.161707	0.0818568	0.051543	0.0244961	0.0160475
57.6	0.327305	0.269103	0.162057	0.0814183	0.0513417	0.0235408	0.0159104
57.8	0.327677	0.269205	0.162056	0.0813411	0.0510374	0.0233582	0.0152397
58	0.328032	0.268491	0.162904	0.081533	0.0511155	0.0236049	0.0149703
58.2	0.329109	0.268438	0.163119	0.0813068	0.0511475	0.0235511	0.0143669
58.4	0.330407	0.269581	0.164117	0.0821112	0.0525323	0.0244097	0.014661
58.6	0.33047	0.270454	0.164619	0.082293	0.0532285	0.0248715	0.0148367
58.8	0.331085	0.271323	0.165447	0.0833782	0.0539115	0.0261035	0.015338
59	0.332039	0.272493	0.165972	0.0842418	0.0548769	0.0273381	0.0158683
59.2	0.332302	0.272732	0.166019	0.0845336	0.055028	0.0273311	0.0158208
59.4	0.332683	0.273049	0.165699	0.0849084	0.0551989	0.0272067	0.0151755
59.6	0.333452	0.274025	0.166827	0.0856785	0.0556969	0.0274037	0.0155113
59.8	0.334621	0.274553	0.167528	0.0865713	0.0561373	0.0278805	0.016227
60	0.335261	0.275045	0.16796	0.0862216	0.0561763	0.0274492	0.017152
60.2	0.335487	0.275659	0.16843	0.0867143	0.0572342	0.0285577	0.0177511
60.4	0.335838	0.275409	0.168548	0.0869106	0.0565639	0.0283266	0.0179331
60.6	0.335776	0.27528	0.168962	0.0867829	0.0560187	0.0286825	0.0181591
60.8	0.336018	0.275859	0.168984	0.0872109	0.055952	0.0281437	0.0191734
61	0.336152	0.276091	0.169532	0.087602	0.0558273	0.0277583	0.019228
61.2	0.336239	0.275535	0.169476	0.0878534	0.0554722	0.026336	0.019371
61.4	0.335817	0.275365	0.169365	0.0876854	0.054866	0.0260405	0.0187719
61.6	0.33612	0.274755	0.169273	0.087556	0.0549368	0.026206	0.0180078
61.8	0.336409	0.274528	0.169885	0.0877284	0.054565	0.0261886	0.0173298
62	0.33693	0.274346	0.169931	0.0877156	0.0546492	0.0264067	0.0169417
62.2	0.337959	0.274832	0.170352	0.0875233	0.0553569	0.0268969	0.0169993
62.4	0.338197	0.275435	0.170838	0.0877671	0.0553909	0.0272106	0.0171562
62.6	0.338491	0.275992	0.171062	0.0881454	0.0557354	0.0277702	0.0177342
62.8	0.33866	0.276386	0.170924	0.0884174	0.0562145	0.0281044	0.0174432
63	0.33916	0.276955	0.171161	0.0879379	0.0566621	0.0281275	0.0171114
63.2	0.338858	0.276734	0.170882	0.0872953	0.0565694	0.0275575	0.0164684
63.4	0.339772	0.277828	0.171788	0.0875394	0.0574661	0.0278193	0.0173671
63.6	0.340128	0.278165	0.172093	0.0875059	0.058246	0.0280965	0.0176823
63.8	0.340813	0.278673	0.17228	0.0876909	0.0589241	0.028165	0.0183322
64	0.340714	0.278234	0.172403	0.087547	0.0586583	0.0274157	0.0182217
64.2	0.341066	0.278054	0.173064	0.0884579	0.0589439	0.0277873	0.0185349
64.4	0.341202	0.277015	0.173253	0.088464	0.057879	0.0268288	0.0178478
64.6	0.341253	0.277308	0.173539	0.0884903	0.0571266	0.0269605	0.0181303
64.8	0.341248	0.277865	0.173615	0.0893184	0.0564574	0.0263991	0.017752
65	0.341166	0.278025	0.174161	0.0897519	0.0563153	0.0266771	0.01754
65.2	0.341471	0.277952	0.174892	0.0902543	0.0560444	0.0260673	0.0174372
65.4	0.341877	0.278452	0.175682	0.0903107	0.056504	0.0267241	0.0168365
65.6	0.342671	0.27953	0.176472	0.0907514	0.0566086	0.0274233	0.0167662
65.8	0.342844	0.280315	0.177089	0.0912871	0.0563646	0.0276987	0.0170617
66	0.343	0.280495	0.176663	0.0913787	0.0564667	0.0282071	0.01633
66.2	0.34336	0.280946	0.176434	0.0916014	0.0560519	0.0289679	0.0162991
66.4	0.343192	0.28117	0.176287	0.0918544	0.0558545	0.0293467	0.0164075
66.6	0.343248	0.281581	0.175787	0.0920778	0.0561697	0.0297865	0.0164519
66.8	0.34275	0.281475	0.175119	0.0910646	0.0557288	0.0299731	0.0161227
67	0.342541	0.280762	0.174859	0.0904579	0.0553252	0.0301751	0.0160567
67.2	0.342576	0.281074	0.174956	0.0904326	0.0563744	0.0312402	0.0170824
67.4	0.342738	0.28133	0.174708	0.0905652	0.0563505	0.031158	0.0173857
67.6	0.342455	0.281038	0.173556	0.0901169	0.0565182	0.0307678	0.0172297
67.8	0.342416	0.280723	0.173445	0.0897967	0.0562522	0.0301	0.0171622
68	0.341993	0.279689	0.172545	0.0890129	0.0550594	0.0287338	0.0160774
68.2	0.342479	0.279908	0.172801	0.0893521	0.0549131	0.0285129	0.0158334
68.4	0.342587	0.280515	0.173488	0.0899184	0.0547377	0.0281787	0.0154628
68.6	0.343225	0.281403	0.174094	0.0899949	0.0549831	0.02809	0.0155542
68.8	0.343016	0.281932	0.174713	0.0903174	0.0550735	0.0276259	0.015016
69	0.344469	0.28303	0.176234	0.0908586	0.0559914	0.0277569	0.016105
69.2	0.345697	0.284568	0.178045	0.0919705	0.0568597	0.0275763	0.0165709
69.4	0.345986	0.285696	0.178772	0.0919018	0.057817	0.027298	0.0161082
69.6	0.346656	0.28658	0.179427	0.0924766	0.0582363	0.0272217	0.0165375
69.8	0.347084	0.286538	0.179733	0.0926065	0.0583945	0.0269367	0.0164669
70	0.347882	0.286789	0.180715	0.0932622	0.0589228	0.0274181	0.0167143
70.2	0.349067	0.287218	0.180975	0.0938228	0.0587582	0.0277707	0.0171443
70.4	0.349435	0.286625	0.181549	0.0937705	0.0595255	0.0281462	0.0176097
70.6	0.349556	0.286437	0.181471	0.0932602	0.0592729	0.0280498	0.0175551
70.8	0.350056	0.286367	0.182206	0.0934329	0.0600445	0.028584	0.0183119
71	0.351003	0.28632	0.182431	0.093647	0.0611985	0.0287877	0.0186948
71.2	0.351935	0.286982	0.183199	0.0934971	0.0619473	0.0301066	0.0198392
71.4	0.351256	0.286846	0.18225	0.0930342	0.0607806	0.0289127	0.0189202
71.6	0.351427	0.286503	0.181938	0.0919078	0.0604108	0.0291209	0.0197137
71.8	0.351019	0.285849	0.181421	0.0913331	0.0592403	0.0289456	0.0189379
72	0.351071	0.285661	0.18106	0.0909096	0.0590127	0.0291182	0.0183605
72.2	0.351629	0.286403	0.181218	0.0912903	0.0593726	0.0295945	0.0182182
72.4	0.352303	0.287484	0.181703	0.0914551	0.0603624	0.0298834	0.0182877
72.6	0.352629	0.287537	0.181114	0.090668	0.0606171	0.029612	0.0174299
72.8	0.352517	0.287834	0.181576	0.0909819	0.060698	0.0291935	0.0174031
73	0.353423	0.28888	0.182579	0.0920836	0.0616153	0.0297952	0.0179323
73.2	0.353005	0.289493	0.182585	0.0930063	0.0619038	0.0292407	0.0176544
73.4	0.352893	0.289338	0.18178	0.0930141	0.0612853	0.0295292	0.0170935
73.6	0.353534	0.289789	0.18227	0.0941692	0.0616047	0.0298599	0.0172435
73.8	0.353917	0.290611	0.182669	0.0952045	0.0619114	0.0297271	0.0176516
74	0.354624	0.291987	0.183362	0.0967115	0.0620407	0.0303889	0.0180404
74.2	0.354878	0.292723	0.18347	0.0971775	0.0618074	0.0307656	0.0178836
74.4	0.355209	0.293414	0.183917	0.0975494	0.0626627	0.0310416	0.0179976
74.6	0.355813	0.29427	0.184569	0.0979352	0.0626568	0.0307461	0.0182788
74.8	0.357069	0.295482	0.185997	0.0992037	0.0638322	0.0313956	0.0189087
75	0.357494	0.295862	0.186408	0.0996441	0.0641824	0.031996	0.0194828
75.2	0.357244	0.296351	0.186562	0.0996063	0.0634741	0.0325274	0.0195874
75.4	0.357094	0.296181	0.186749	0.0995001	0.0626442	0.0320531	0.0188996
75.6	0.357976	0.296043	0.187807	0.099383	0.0625177	0.0328422	0.019774
75.8	0.358238	0.296218	0.188115	0.0996456	0.0629348	0.032889	0.0196637
76	0.35803	0.296546	0.188528	0.099375	0.0636649	0.0334682	0.0196972
76.2	0.358483	0.296787	0.188682	0.099585	0.0635946	0.0328363	0.0194401
76.4	0.358798	0.296761	0.188515	0.0988018	0.0638925	0.0321561	0.0190272
76.6	0.359051	0.297088	0.189332	0.098758	0.0641713	0.0323721	0.0188584
76.8	0.359308	0.296494	0.189757	0.0987376	0.0641468	0.0321004	0.0189908
77	0.359976	0.29706	0.190069	0.0987569	0.0644488	0.0328988	0.0188601
77.2	0.359462	0.296828	0.189625	0.098509	0.0637552	0.0329692	0.0189885
77.4	0.359365	0.296806	0.18992	0.0983949	0.0636897	0.0328319	0.0186743
77.6	0.359615	0.297403	0.19074	0.0988134	0.0643693	0.0326177	0.0191894
77.8	0.359627	0.297478	0.190759	0.098673	0.064428	0.03241	0.0198126
78	0.359384	0.297695	0.190635	0.097889	0.0642957	0.0321842	0.0194761
78.2	0.359223	0.297586	0.190733	0.0976236	0.0642194	0.0315709	0.0198776
78.4	0.359427	0.297596	0.190813	0.0978065	0.0643454	0.0313224	0.0193368
78.6	0.359927	0.29747	0.191004	0.0981773	0.0647014	0.0313106	0.0192403
78.8	0.359932	0.29712	0.191173	0.0994778	0.0651101	0.0318437	0.0194707
79	0.359956	0.29657	0.190555	0.100059	0.0653948	0.0320239	0.0197641
79.2	0.359315	0.29634	0.189513	0.0998989	0.0649312	0.0309507	0.0189836
79.4	0.358905	0.296125	0.189233	0.0997159	0.0645302	0.0308524	0.0187942
79.6	0.358785	0.295779	0.18873	0.0996767	0.0643185	0.0303128	0.0189956
79.8	0.358823	0.29599	0.188898	0.0996454	0.0641098	0.029946	0.0190499
80	0.358905	0.296252	0.188819	0.0998996	0.0636135	0.02963	0.0185201
80.2	0.36006	0.297041	0.188619	0.100259	0.0635239	0.0297183	0.0184842
80.4	0.360412	0.297536	0.188263	0.10019	0.0637363	0.0299284	0.0180999
80.6	0.360945	0.298416	0.188943	0.100724	0.0636587	0.03026	0.0182897
80.8	0.36102	0.298126	0.1892	0.100788	0.0640001	0.0302242	0.0177566
81	0.362022	0.299315	0.190231	0.101344	0.064138	0.0310948	0.0178551
81.2	0.361826	0.299774	0.190487	0.101364	0.064215	0.0318996	0.0181346
81.4	0.362714	0.300707	0.191268	0.101878	0.0650335	0.0324513	0.0182861
81.6	0.363204	0.301263	0.192059	0.10187	0.0652681	0.0323626	0.0186495
81.8	0.363482	0.301644	0.192076	0.101141	0.0653392	0.0318164	0.0187741
82	0.364178	0.302153	0.192337	0.100962	0.0655322	0.0319308	0.0190397
82.2	0.364456	0.302074	0.192169	0.100867	0.0650349	0.0318263	0.018815
82.4	0.36499	0.302212	0.192409	0.101204	0.0654143	0.0325997	0.0188218
82.6	0.366049	0.302515	0.19282	0.101845	0.0659935	0.0333982	0.0194507
82.8	0.365917	0.301938	0.192966	0.102083	0.0660278	0.0334218	0.0197651
83	0.366373	0.302092	0.192875	0.101698	0.0658112	0.03267	0.019607
83.2	0.365804	0.30213	0.192758	0.101687	0.0653058	0.031946	0.0197232
83.4	0.366521	0.302497	0.193322	0.101623	0.0655187	0.0322882	0.0200534
83.6	0.367451	0.301889	0.193818	0.101579	0.0656595	0.0316505	0.01985
83.8	0.368138	0.301695	0.194656	0.101661	0.0654212	0.0316448	0.0200164
84	0.368544	0.301543	0.194237	0.102677	0.0655773	0.031897	0.0197205
84.2	0.368684	0.301838	0.193716	0.103184	0.0656531	0.0322888	0.0198092
84.4	0.368341	0.301344	0.193717	0.104208	0.0655404	0.0316137	0.0197565
84.6	0.368598	0.302067	0.194303	0.104733	0.0662143	0.0317066	0.0195015
84.8	0.369215	0.302646	0.194867	0.105402	0.0676491	0.0325057	0.0193846
85	0.369713	0.302997	0.19483	0.105723	0.0670691	0.0323339	0.019019
85.2	0.369463	0.303291	0.195415	0.105469	0.0679802	0.0322556	0.0190949
85.4	0.369127	0.303932	0.1958	0.105769	0.0682839	0.0315237	0.0189146
85.6	0.369166	0.304072	0.196272	0.105291	0.0683226	0.0301812	0.0183035
85.8	0.369613	0.30449	0.19626	0.104948	0.0686208	0.0305875	0.0187058
86	0.369448	0.304995	0.196702	0.10532	0.0687885	0.0312263	0.0191184
86.2	0.368533	0.30488	0.196984	0.10501	0.0686324	0.0308441	0.0187602
86.4	0.368376	0.30512	0.1982	0.104686	0.0684922	0.0312496	0.0190746
86.6	0.368361	0.305644	0.19926	0.104928	0.0677298	0.0318662	0.0192191
86.8	0.36824	0.306331	0.199875	0.10547	0.0677632	0.0322631	0.0194913
87	0.368263	0.307147	0.200751	0.105943	0.0676157	0.03209	0.0198348
87.2	0.36826	0.307427	0.20052	0.105921	0.0672461	0.0324778	0.0204574
87.4	0.368794	0.307564	0.201043	0.105987	0.0671302	0.0328752	0.0204549
87.6	0.369054	0.307481	0.201647	0.106497	0.0670939	0.0334154	0.0208781
87.8	0.369168	0.307654	0.200999	0.106467	0.0667347	0.0335417	0.0211776
88	0.36898	0.30754	0.200203	0.106524	0.0662224	0.033264	0.0202948
88.2	0.369478	0.307894	0.199874	0.10648	0.0659971	0.0330613	0.0207266
88.4	0.36964	0.30811	0.199653	0.106639	0.0660933	0.032899	0.0207874
88.6	0.370103	0.308242	0.199324	0.106564	0.0663747	0.0327637	0.0203385
88.8	0.371084	0.308034	0.198872	0.10641	0.0667608	0.0326809	0.020518
89	0.371235	0.30776	0.198691	0.106373	0.0665231	0.0319466	0.0199354
89.2	0.371476	0.307663	0.199046	0.105996	0.0675194	0.0316752	0.0197011
89.4	0.371988	0.307486	0.198703	0.105678	0.0673955	0.0313988	0.0190158
89.6	0.372832	0.307451	0.198989	0.10536	0.0676317	0.0315444	0.0184028
89.8	0.372933	0.30736	0.198669	0.105283	0.0677728	0.0315907	0.0184209
90	0.372743	0.307806	0.199181	0.105702	0.067321	0.0319306	0.0182585
90.2	0.37268	0.307774	0.199012	0.105269	0.0669084	0.0316028	0.0177464
90.4	0.373284	0.308403	0.199926	0.105506	0.0662206	0.0322624	0.0181896
90.6	0.373502	0.309103	0.199859	0.105981	0.0661273	0.0334961	0.0183358
90.8	0.373734	0.309858	0.199904	0.106461	0.0662487	0.0340364	0.0183863
91	0.373285	0.309916	0.200356	0.105828	0.0664179	0.0343908	0.0185978
91.2	0.373111	0.310058	0.199792	0.105729	0.0661003	0.0351691	0.0185222
91.4	0.373121	0.310592	0.200656	0.106285	0.0666357	0.0354346	0.0190297
91.6	0.373305	0.310346	0.201408	0.10651	0.0674928	0.0368615	0.0201189
91.8	0.373017	0.310119	0.200603	0.106049	0.0673614	0.0364219	0.0197855
92	0.372673	0.309588	0.200913	0.105665	0.0670602	0.0361531	0.0192398
92.2	0.372927	0.309574	0.201327	0.106173	0.0671729	0.0364204	0.0202901
92.4	0.372723	0.309638	0.201306	0.106272	0.0673441	0.035983	0.0201393
92.6	0.373123	0.30938	0.201094	0.106631	0.0676211	0.0357009	0.0200813
92.8	0.37437	0.310146	0.20168	0.107195	0.0684891	0.0366436	0.0202156
93	0.3743	0.310367	0.201677	0.107073	0.0687361	0.0358408	0.01989
93.2	0.375345	0.31086	0.202826	0.107383	0.0698853	0.0357083	0.0200838
93.4	0.376283	0.311832	0.20375	0.107681	0.0706706	0.0357007	0.0204909
93.6	0.376705	0.312636	0.203866	0.10799	0.0707362	0.0346795	0.0198965
93.8	0.377114	0.313588	0.204227	0.107973	0.0717835	0.0338828	0.0201998
94	0.377506	0.314133	0.205094	0.108449	0.0719525	0.0334745	0.0203842
94.2	0.378123	0.314714	0.205326	0.108414	0.0717939	0.0326911	0.019938
94.4	0.378347	0.315266	0.205855	0.108385	0.0718184	0.0324942	0.0204919
94.6	0.378215	0.315137	0.204982	0.108277	0.0713825	0.0321422	0.0197464
94.8	0.378122	0.314919	0.205261	0.108669	0.0715371	0.0321626	0.0192168
95	0.378089	0.314534	0.205269	0.108449	0.0713753	0.0323377	0.0192869
95.2	0.377962	0.314352	0.205316	0.108646	0.0709753	0.0323339	0.0193736
95.4	0.377908	0.313972	0.205503	0.108173	0.070965	0.032322	0.0197283
95.6	0.377192	0.312879	0.20544	0.108022	0.0708065	0.0333166	0.0201378
95.8	0.377281	0.312791	0.205471	0.107853	0.070426	0.0326594	0.0196394
96	0.377732	0.312946	0.205366	0.107919	0.0699007	0.033218	0.0196553
96.2	0.37808	0.312868	0.205205	0.108362	0.069387	0.0337113	0.0206045
96.4	0.379043	0.313378	0.205265	0.108894	0.0701275	0.0342006	0.020929
96.6	0.380195	0.313531	0.205581	0.109676	0.070148	0.0358407	0.0214695
96.8	0.380941	0.314432	0.206217	0.110308	0.0703968	0.0369978	0.0220807
97	0.380673	0.314633	0.205982	0.110092	0.0708478	0.0371179	0.0221428
97.2	0.381116	0.315474	0.206631	0.110374	0.0718996	0.0377373	0.0230068
97.4	0.380532	0.315635	0.206493	0.110429	0.0723165	0.0373676	0.0223123
97.6	0.380577	0.315734	0.206519	0.110616	0.0722291	0.0366806	0.0213314
97.8	0.381035	0.316354	0.207674	0.110542	0.0732076	0.037174	0.0216397
98	0.380919	0.316171	0.208249	0.110631	0.0731381	0.0368422	0.0210968
98.2	0.380909	0.316877	0.208636	0.110831	0.0729833	0.0365356	0.0207113
98.4	0.380328	0.316821	0.208577	0.110586	0.073017	0.0363254	0.0208102
98.6	0.379931	0.31639	0.208623	0.110978	0.0727581	0.0360172	0.0202125
98.8	0.379882	0.316162	0.209239	0.111026	0.0730296	0.0360804	0.0199445
99	0.379622	0.316394	0.209004	0.110688	0.0725682	0.0358856	0.0201938
99.2	0.378564	0.316199	0.20901	0.110266	0.0725396	0.0356518	0.0199151
99.4	0.378321	0.316132	0.208753	0.110048	0.0721564	0.0353527	0.01976
99.6	0.378084	0.315473	0.208736	0.110268	0.0716121	0.0351974	0.0198016
99.8	0.378899	0.315888	0.209049	0.110266	0.0714896	0.0346352	0.0195069
100	0.379402	0.316324	0.208492	0.110455	0.0709791	0.0348147	0.0198824
100.2	0.379806	0.316425	0.208484	0.110646	0.0708927	0.0343771	0.0205067
100.4	0.38002	0.316553	0.209219	0.111201	0.0715623	0.0342227	0.0211294
100.6	0.380342	0.317127	0.209028	0.111659	0.071626	0.0347147	0.0212133
100.8	0.379995	0.317216	0.208226	0.11139	0.0717584	0.0338242	0.0210955
101	0.379984	0.317325	0.207806	0.110954	0.0720168	0.0333627	0.0209242
101.2	0.379767	0.317168	0.207583	0.111005	0.0720581	0.0327719	0.0207187
101.4	0.37954	0.31666	0.207367	0.111357	0.0718214	0.032527	0.0195448
101.6	0.380184	0.317891	0.207864	0.111707	0.0719006	0.032286	0.0195877
101.8	0.380961	0.318376	0.208643	0.112087	0.0724939	0.0323597	0.0203237
102	0.381487	0.319153	0.209025	0.11227	0.072787	0.0318676	0.0203662
102.2	0.381382	0.319494	0.209137	0.11276	0.0724763	0.0313017	0.0209718
102.4	0.381742	0.319476	0.209384	0.11294	0.0728979	0.0317094	0.0214417
102.6	0.381855	0.319505	0.209529	0.11335	0.0728708	0.0317725	0.0211007
102.8	0.382031	0.319691	0.209565	0.113484	0.0726108	0.0320925	0.0214722
103	0.382679	0.319777	0.209885	0.114083	0.0729725	0.032407	0.0221809
103.2	0.383232	0.319534	0.210658	0.114775	0.0728695	0.0326687	0.0221445
103.4	0.383887	0.319812	0.211336	0.114887	0.0728415	0.0328036	0.022356
103.6	0.383894	0.319796	0.211732	0.114877	0.0731138	0.0332129	0.0220906
103.8	0.384568	0.32081	0.212215	0.115184	0.0739237	0.0337438	0.0224197
104	0.385158	0.321001	0.2125	0.11528	0.0742313	0.0342134	0.0226748
104.2	0.385608	0.320944	0.212986	0.115403	0.0751929	0.0347233	0.0228147
104.4	0.385852	0.320713	0.213475	0.115611	0.0759142	0.0354788	0.0229745
104.6	0.386421	0.321272	0.213499	0.115744	0.076902	0.0363175	0.0226083
104.8	0.386607	0.320953	0.213771	0.115441	0.0773148	0.0364142	0.0225192
105	0.387172	0.321477	0.214271	0.116027	0.0773404	0.0369879	0.0224171
105.2	0.386879	0.321262	0.214008	0.11587	0.0772515	0.0375288	0.0219949
105.4	0.387228	0.321356	0.213803	0.115967	0.0775247	0.0375047	0.0214705
105.6	0.387786	0.322498	0.214062	0.116421	0.0786851	0.0377425	0.0216084
105.8	0.388257	0.322458	0.21419	0.116744	0.0786582	0.0377226	0.0213072
106	0.388219	0.323681	0.214226	0.116341	0.0783493	0.0374565	0.0214603
106.2	0.388229	0.324147	0.214543	0.117173	0.0789058	0.0378692	0.0219942
106.4	0.388686	0.323921	0.214904	0.117494	0.0788719	0.0382218	0.0217954
106.6	0.388876	0.323964	0.215317	0.117609	0.0778856	0.0382984	0.0215079
106.8	0.389301	0.324281	0.215281	0.117594	0.0773888	0.038553	0.0222802
107	0.389586	0.324531	0.216004	0.118077	0.0771056	0.0391219	0.0223235
107.2	0.389832	0.324647	0.216175	0.118071	0.076723	0.0392662	0.0222719
107.4	0.389537	0.324915	0.216081	0.117656	0.0762691	0.0391574	0.0222801
107.6	0.389651	0.325409	0.216511	0.117929	0.0761196	0.0396345	0.0229337
107.8	0.389681	0.324877	0.216379	0.117626	0.0758762	0.040059	0.022922
108	0.389904	0.324262	0.216407	0.117521	0.0757247	0.0400805	0.0231383
108.2	0.390374	0.323941	0.216629	0.117529	0.0759229	0.0400459	0.0231053
108.4	0.390622	0.32378	0.216656	0.117514	0.0758729	0.0398584	0.0235209
108.6	0.390303	0.323845	0.216765	0.117585	0.0763027	0.0390733	0.0235721
108.8	0.390906	0.323839	0.217059	0.117968	0.076059	0.0388993	0.0239374
109	0.390906	0.323691	0.216918	0.118041	0.0759261	0.0382913	0.0237453
109.2	0.39054	0.323343	0.216534	0.117368	0.0759786	0.0379094	0.0235554
109.4	0.390712	0.323218	0.216511	0.117712	0.0763067	0.0374818	0.023176
109.6	0.390646	0.323659	0.216735	0.118437	0.0770027	0.0378657	0.0236984
109.8	0.390673	0.323399	0.216369	0.118801	0.0769224	0.0371705	0.0236409
110	0.390759	0.323707	0.216612	0.11897	0.0767837	0.0371481	0.0241517
110.2	0.391592	0.323067	0.21633	0.119287	0.0772056	0.0373425	0.0233137
110.4	0.390841	0.322642	0.216475	0.118962	0.0758853	0.0364146	0.022598
110.6	0.391852	0.323712	0.216669	0.119213	0.0757782	0.0369406	0.0222224
110.8	0.392004	0.324081	0.216428	0.119307	0.075813	0.0367795	0.0224026
111	0.391467	0.324727	0.216691	0.119794	0.0752161	0.0372307	0.0222462
111.2	0.392007	0.324891	0.217185	0.119897	0.0754967	0.0374229	0.022592
111.4	0.392028	0.325347	0.218285	0.120113	0.0754166	0.0377738	0.0230033
111.6	0.392087	0.326139	0.218918	0.120272	0.0759095	0.038188	0.0232366
111.8	0.391883	0.325964	0.218746	0.120202	0.0753126	0.0381014	0.0231864
112	0.392902	0.327326	0.219403	0.12153	0.0764206	0.0390813	0.024456
112.2	0.393357	0.328225	0.220423	0.122358	0.0769276	0.0391965	0.0245505
112.4	0.393339	0.328769	0.220863	0.12274	0.0771909	0.0395716	0.0255956
112.6	0.393741	0.329269	0.220856	0.122907	0.0771072	0.038971	0.0253482
112.8	0.39424	0.329477	0.221181	0.12307	0.0779881	0.0398383	0.0252441
113	0.394338	0.329166	0.22131	0.123087	0.0785377	0.0401798	0.0248658
113.2	0.394738	0.328964	0.220883	0.123591	0.0790419	0.040355	0.0245985
113.4	0.394608	0.328577	0.220581	0.123956	0.0796724	0.0400977	0.024957
113.6	0.394246	0.328078	0.21983	0.123685	0.0799667	0.039794	0.0244654
113.8	0.394279	0.327639	0.21872	0.123301	0.0800269	0.0395334	0.0241167
114	0.393842	0.327277	0.218604	0.122719	0.0795629	0.039577	0.0231404
114.2	0.393523	0.326871	0.217746	0.121953	0.0796303	0.03875	0.0220483
114.4	0.393346	0.327103	0.217787	0.121667	0.0793411	0.0384683	0.0218359
114.6	0.39365	0.327252	0.217269	0.121042	0.0796242	0.0381065	0.0210794
114.8	0.393033	0.326992	0.217137	0.120387	0.0788276	0.0372251	0.0209082
115	0.39218	0.32713	0.217234	0.119792	0.0782963	0.0371509	0.0203676
115.2	0.392392	0.327201	0.218192	0.119932	0.0780921	0.0374117	0.0205118
115.4	0.392361	0.327435	0.218726	0.119377	0.0774194	0.0372526	0.0205699
115.6	0.391824	0.327635	0.218732	0.119513	0.0774723	0.0366088	0.02046
115.8	0.392323	0.328342	0.219708	0.120068	0.0777715	0.0372831	0.0218294
116	0.392601	0.32919	0.220179	0.1206	0.0785143	0.0380213	0.0224564
116.2	0.393128	0.329539	0.221023	0.121071	0.0783991	0.0379439	0.0229513
116.4	0.393477	0.330158	0.221245	0.120843	0.0785642	0.0377133	0.0239696
116.6	0.394743	0.330695	0.221188	0.121302	0.0792137	0.0379049	0.0240473
116.8	0.39467	0.33076	0.221057	0.12171	0.080081	0.0386292	0.0241073
117	0.395202	0.331008	0.221591	0.121959	0.0797642	0.0388108	0.0242093
117.2	0.394943	0.331064	0.221164	0.122038	0.0800569	0.0381702	0.0241947
117.4	0.394778	0.331738	0.220897	0.122386	0.0797255	0.0380258	0.0245227
117.6	0.395268	0.331452	0.220591	0.12241	0.0792358	0.0378424	0.0238891
117.8	0.395942	0.331998	0.220731	0.123237	0.0797695	0.0389742	0.0246519
118	0.396355	0.332172	0.221457	0.123864	0.0799404	0.039516	0.0244915
118.2	0.396523	0.332188	0.22143	0.123487	0.079645	0.039474	0.024288
118.4	0.396992	0.331955	0.221414	0.122694	0.0789858	0.039561	0.0237732
118.6	0.396549	0.331513	0.221726	0.122618	0.0786198	0.0390875	0.0233848
118.8	0.3963	0.331149	0.222063	0.122362	0.0774611	0.0386007	0.022971
119	0.395799	0.330548	0.222129	0.122125	0.0772535	0.0386592	0.0222379
119.2	0.396228	0.330331	0.223152	0.122455	0.0768365	0.0391203	0.0222733
119.4	0.396471	0.33063	0.223186	0.122079	0.0775911	0.0394693	0.0220803
119.6	0.397231	0.33157	0.224459	0.12283	0.0791008	0.0395541	0.0225628
119.8	0.398047	0.332458	0.225493	0.122853	0.0797867	0.0400811	0.0231232
120	0.397809	0.332066	0.224982	0.122544	0.0792977	0.0394258	0.0224126
120.2	0.397955	0.332089	0.225222	0.122411	0.079489	0.0392218	0.0226994
120.4	0.397931	0.332398	0.225273	0.122238	0.0798301	0.0388874	0.0228914
120.6	0.398263	0.332536	0.225605	0.122865	0.0804283	0.039211	0.0229858
120.8	0.398138	0.332739	0.22511	0.122323	0.0792396	0.0388905	0.0227442
121	0.398784	0.333002	0.225343	0.122787	0.0789042	0.038375	0.0229017
121.2	0.398417	0.33306	0.224823	0.122731	0.0782285	0.0376403	0.0225585
121.4	0.399535	0.333515	0.224656	0.123259	0.0781787	0.0378177	0.0228296
121.6	0.399829	0.333181	0.224587	0.123347	0.078361	0.0377367	0.0229542
121.8	0.400391	0.334606	0.22479	0.124629	0.0791938	0.0386323	0.024231
122	0.400698	0.335345	0.225432	0.124753	0.0792226	0.0385833	0.0245156
122.2	0.399652	0.334603	0.224413	0.124043	0.0782398	0.0375803	0.0239699
122.4	0.399657	0.334116	0.224416	0.123945	0.0783414	0.0375776	0.0240114
122.6	0.399443	0.33418	0.224657	0.125285	0.0794335	0.037907	0.0243774
122.8	0.399067	0.334431	0.224669	0.125225	0.0796777	0.0377473	0.0237318
123	0.398228	0.334111	0.224747	0.125437	0.080392	0.0374557	0.0232421
123.2	0.398861	0.335164	0.225639	0.126233	0.0815397	0.037724	0.0234876
123.4	0.398788	0.335918	0.225589	0.126397	0.0823048	0.0379992	0.0230469
123.6	0.399309	0.336645	0.226615	0.126844	0.0829541	0.0383147	0.0231333
123.8	0.39924	0.337118	0.227005	0.127008	0.0834687	0.03853	0.0232194
124	0.399503	0.337033	0.227229	0.127219	0.0838205	0.0386887	0.0231055
124.2	0.399749	0.337273	0.227696	0.127132	0.0840746	0.0393846	0.0234727
124.4	0.400516	0.337302	0.228148	0.127743	0.084024	0.0396631	0.0238672
124.6	0.400695	0.336929	0.228678	0.12778	0.0835981	0.0394184	0.0240215
124.8	0.401211	0.336902	0.2287	0.127176	0.0822396	0.0393218	0.0243481
125	0.402008	0.337316	0.229065	0.127771	0.0826973	0.0399507	0.0247752
125.2	0.40234	0.337498	0.229546	0.127758	0.0825789	0.0403065	0.0251938
125.4	0.402819	0.337464	0.229859	0.127792	0.0826929	0.0405385	0.0252701
125.6	0.402359	0.33669	0.229606	0.127038	0.0818888	0.0399936	0.0251649
125.8	0.402053	0.336543	0.229452	0.127094	0.0814144	0.0402517	0.0254105
126	0.402187	0.336146	0.229587	0.12614	0.080867	0.0401368	0.0248653
126.2	0.402057	0.335026	0.228713	0.125867	0.0803913	0.0404978	0.0250242
126.4	0.402172	0.335191	0.229385	0.125812	0.0805912	0.0412928	0.0248679
126.6	0.401987	0.334916	0.22951	0.125736	0.0806154	0.0413963	0.0244524
126.8	0.401178	0.334222	0.229104	0.124843	0.0799093	0.0407252	0.0240365
127	0.400479	0.334042	0.228548	0.125089	0.0798467	0.0404122	0.023553
127.2	0.40067	0.334271	0.227935	0.124619	0.0795989	0.0400281	0.0228634
127.4	0.400664	0.334686	0.228413	0.124939	0.0802553	0.0402103	0.0230132
127.6	0.401478	0.335839	0.228528	0.125251	0.0812011	0.0408973	0.0232859
127.8	0.401587	0.336768	0.229523	0.125546	0.0817804	0.0410658	0.0235881
128	0.401422	0.336403	0.22898	0.125081	0.0819656	0.0408865	0.022959
128.2	0.401348	0.336108	0.229024	0.124923	0.0816217	0.0409347	0.0227789
128.4	0.400882	0.335475	0.228904	0.125574	0.0811019	0.040182	0.0227355
128.6	0.400646	0.335628	0.229324	0.126022	0.0813798	0.0399434	0.0235343
128.8	0.401106	0.336227	0.229472	0.126644	0.0811665	0.0399666	0.0236726
129	0.401369	0.336774	0.229425	0.127571	0.0814584	0.039984	0.023483
129.2	0.401473	0.336969	0.229632	0.128411	0.0813343	0.0391754	0.0236858
129.4	0.401948	0.3374	0.230083	0.128597	0.081093	0.0391141	0.0235537
129.6	0.401996	0.336967	0.22966	0.128178	0.0807666	0.0387527	0.0232564
129.8	0.402212	0.337434	0.230008	0.128724	0.0808843	0.0391363	0.0234483
130	0.403678	0.338127	0.230385	0.12915	0.080587	0.0395684	0.0238123
130.2	0.404442	0.338072	0.230689	0.129523	0.0805368	0.0397953	0.0243345
130.4	0.404342	0.338348	0.230441	0.129306	0.0801968	0.0394356	0.0239744
130.6	0.405534	0.338701	0.231043	0.129226	0.0807873	0.0398524	0.0244357
130.8	0.406235	0.338989	0.230541	0.129715	0.0810391	0.0400438	0.0239617
131	0.406621	0.339817	0.230262	0.130145	0.0813715	0.0406335	0.0236953
131.2	0.406707	0.339175	0.229767	0.129115	0.0812316	0.0394366	0.0232677
131.4	0.407314	0.339974	0.230317	0.129436	0.0827095	0.040179	0.0231907
131.6	0.407418	0.339756	0.230395	0.128804	0.0824544	0.04075	0.0227232
131.8	0.407164	0.339319	0.230861	0.128233	0.082496	0.0409898	0.0225672
132	0.406919	0.338597	0.230082	0.128033	0.082963	0.0415865	0.0225364
132.2	0.406662	0.338502	0.231016	0.128793	0.0830474	0.0413027	0.023494
132.4	0.406735	0.338403	0.231413	0.128945	0.0828137	0.0412067	0.0233741
132.6	0.407011	0.339114	0.232656	0.129678	0.0838513	0.0421258	0.0247065
132.8	0.406701	0.339528	0.23291	0.129903	0.0831877	0.0428622	0.0240009
133	0.406678	0.340089	0.233817	0.130243	0.0838487	0.0431672	0.0244108
133.2	0.406395	0.341225	0.234239	0.130381	0.0841594	0.0435564	0.0249718
133.4	0.405701	0.341388	0.23492	0.130049	0.0842253	0.0441906	0.0252884
133.6	0.404986	0.340913	0.234791	0.129498	0.0839802	0.0441013	0.0251374
133.8	0.405412	0.341605	0.235302	0.1299	0.0847323	0.0445689	0.0261592
134	0.40574	0.342017	0.234941	0.130437	0.0850995	0.044959	0.0266598
134.2	0.405485	0.341868	0.234721	0.13044	0.0857039	0.0445351	0.0266689
134.4	0.405202	0.342394	0.234397	0.130069	0.0851593	0.0452033	0.02665
134.6	0.405042	0.342403	0.234356	0.13004	0.0851337	0.0451233	0.0257359
134.8	0.404623	0.342172	0.233628	0.130323	0.0848271	0.0445106	0.0249176
135	0.403967	0.341934	0.23276	0.129804	0.0841521	0.0435287	0.0246101
135.2	0.403395	0.340539	0.231466	0.128845	0.0832768	0.0412969	0.0233952
135.4	0.403635	0.340933	0.230935	0.129135	0.0833308	0.0411437	0.0227477
135.6	0.403759	0.339914	0.231079	0.128692	0.0823328	0.0404362	0.0225616
135.8	0.403568	0.339257	0.230248	0.127636	0.0819679	0.0394157	0.0225159
136	0.403467	0.338921	0.22977	0.128029	0.0819565	0.0391116	0.0227841
136.2	0.404236	0.33959	0.230062	0.128279	0.0824166	0.0387239	0.0229259
136.4	0.405502	0.33983	0.230669	0.12819	0.0827117	0.0397235	0.0226678
136.6	0.405163	0.339709	0.230792	0.128496	0.0829311	0.0400177	0.0230657
136.8	0.405214	0.339351	0.230061	0.127789	0.0825313	0.0399936	0.022198
137	0.405142	0.339365	0.23001	0.12756	0.0827167	0.0391933	0.0221986
137.2	0.404717	0.339337	0.230237	0.127409	0.0823997	0.0395699	0.0223605
137.4	0.404794	0.339257	0.230166	0.127492	0.0823346	0.040056	0.0225159
137.6	0.405625	0.339899	0.231054	0.128089	0.0828539	0.0403863	0.0234676
137.8	0.406156	0.340332	0.231516	0.128612	0.0837152	0.0402615	0.0241014
138	0.406409	0.340358	0.231865	0.129597	0.0839644	0.0398873	0.0246542
138.2	0.406503	0.340852	0.233069	0.130086	0.0840496	0.0405719	0.0251544
138.4	0.406363	0.341201	0.233442	0.13075	0.0832762	0.0412116	0.0249674
138.6	0.406396	0.341229	0.233307	0.131181	0.0833494	0.0404413	0.0247476
138.8	0.407056	0.341802	0.234122	0.131738	0.0836846	0.0400779	0.0255562
139	0.407039	0.341926	0.234462	0.132074	0.0832605	0.0396203	0.0256406
139.2	0.40772	0.34223	0.234733	0.132244	0.0830721	0.0397159	0.025905
139.4	0.407876	0.342	0.234823	0.132454	0.0828723	0.0397757	0.0261131
139.6	0.407916	0.341937	0.235705	0.131989	0.0826233	0.0399262	0.0265188
139.8	0.407588	0.342448	0.235612	0.131987	0.0832923	0.0405213	0.0268446
140	0.408496	0.343234	0.236326	0.133173	0.0838362	0.0415775	0.0273303
140.2	0.409095	0.343654	0.236463	0.133563	0.0843084	0.0422644	0.0268129
140.4	0.409064	0.343722	0.237029	0.133712	0.0847156	0.0429286	0.026432
140.6	0.408601	0.343418	0.237079	0.133317	0.0848239	0.0420667	0.026028
140.8	0.408864	0.343711	0.23717	0.133742	0.0849224	0.0429826	0.0259171
141	0.409097	0.34441	0.237851	0.134603	0.084737	0.0433861	0.0257965
141.2	0.408725	0.344396	0.238466	0.13484	0.0851292	0.0441804	0.0256977
141.4	0.409112	0.344845	0.238778	0.135162	0.0851946	0.0447025	0.0262362
141.6	0.408539	0.344361	0.238963	0.13481	0.0851237	0.0441383	0.0264159
141.8	0.408645	0.344081	0.238789	0.134611	0.0853737	0.0443657	0.0266107
142	0.408913	0.344426	0.238884	0.135086	0.0852722	0.0449394	0.026866
142.2	0.409291	0.344373	0.239269	0.134245	0.084949	0.0455282	0.0268232
142.4	0.409581	0.343927	0.238371	0.133683	0.0842258	0.0448986	0.0264833
142.6	0.409579	0.343739	0.238021	0.132309	0.0835507	0.0438448	0.0264055
142.8	0.410489	0.344312	0.23842	0.132001	0.0837774	0.0439557	0.0272808
143	0.410091	0.343732	0.237936	0.131382	0.083243	0.0430887	0.0272625
143.2	0.410738	0.344044	0.238124	0.130939	0.0836974	0.0435948	0.0273619
143.4	0.41045	0.343823	0.238469	0.130407	0.084485	0.0431308	0.027865
143.6	0.410349	0.344469	0.238336	0.130533	0.0847398	0.043528	0.0279319
143.8	0.410673	0.344097	0.238008	0.13077	0.0850675	0.0438037	0.027526
144	0.410823	0.344374	0.237864	0.130744	0.0848131	0.0434172	0.0271116
144.2	0.410521	0.343926	0.237445	0.130501	0.0849099	0.0428832	0.0261777
144.4	0.41044	0.3439	0.237886	0.130272	0.0849117	0.0426662	0.026259
144.6	0.410179	0.343939	0.237609	0.130412	0.0849404	0.0418893	0.0257376
144.8	0.410709	0.344485	0.237923	0.131196	0.0853628	0.0425732	0.0258852
145	0.410669	0.34471	0.237883	0.131914	0.0864588	0.042713	0.0256332
145.2	0.41035	0.344815	0.237995	0.132246	0.0869998	0.043248	0.0258928
145.4	0.411061	0.345136	0.238403	0.132636	0.0875589	0.0438027	0.026447
145.6	0.410788	0.345406	0.237823	0.132655	0.0873925	0.0437818	0.0261944
145.8	0.411159	0.345782	0.238581	0.132938	0.0879342	0.044642	0.0270266
146	0.411034	0.345795	0.238516	0.133102	0.0877844	0.0445122	0.0264918
146.2	0.411423	0.345538	0.238652	0.132677	0.0879954	0.0440814	0.026308
146.4	0.410824	0.345367	0.238482	0.132663	0.0877413	0.0436534	0.0261041
146.6	0.410531	0.345461	0.239074	0.132366	0.0875352	0.0435448	0.0261
146.8	0.41194	0.346207	0.240057	0.133073	0.0883404	0.0440052	0.0264954
147	0.412594	0.346523	0.240514	0.133216	0.0890781	0.0440551	0.0265679
147.2	0.413118	0.347056	0.240718	0.133685	0.0899198	0.0447685	0.0266187
147.4	0.413257	0.347183	0.241059	0.134718	0.0902016	0.0446177	0.0270241
147.6	0.413007	0.346579	0.23997	0.135303	0.0897903	0.0444661	0.0261097
147.8	0.41321	0.346593	0.240295	0.135542	0.0896431	0.0442225	0.0257791
148	0.411907	0.345714	0.239963	0.134495	0.0884572	0.0430657	0.0249514
148.2	0.411929	0.345066	0.240056	0.134888	0.0882083	0.0429126	0.0250557
148.4	0.411922	0.344406	0.239719	0.134807	0.0872757	0.0427831	0.0251971
148.6	0.412025	0.344993	0.239347	0.135044	0.0876684	0.0425891	0.0250598
148.8	0.412116	0.344883	0.239492	0.134879	0.0877533	0.0425131	0.0255637
149	0.411764	0.344649	0.239112	0.135102	0.0875742	0.0426835	0.0252291
149.2	0.412869	0.345584	0.239764	0.135285	0.087379	0.0430284	0.0256059
149.4	0.412924	0.346426	0.240463	0.135205	0.0877742	0.0434529	0.0257511
149.6	0.41306	0.346441	0.240688	0.135394	0.0874899	0.0435796	0.0255054
149.8	0.413306	0.34698	0.241471	0.135735	0.0880187	0.0443844	0.0262396
150	0.413502	0.347652	0.241969	0.136046	0.0886691	0.0446747	0.0262607
150.2	0.413782	0.348293	0.242786	0.136246	0.0891231	0.0448072	0.0266781
150.4	0.414418	0.34866	0.243443	0.136027	0.0891562	0.0449485	0.0268271
150.6	0.415565	0.34945	0.24461	0.136437	0.0896482	0.045747	0.0266344
150.8	0.417003	0.34985	0.244711	0.136055	0.0894428	0.0459485	0.0261941
151	0.417463	0.350336	0.244629	0.136066	0.0896741	0.0465689	0.0257624
151.2	0.417016	0.349568	0.244176	0.136038	0.0893383	0.0459173	0.0250717
151.4	0.417128	0.349908	0.244819	0.137053	0.0894254	0.0457997	0.0249229
151.6	0.416642	0.349444	0.244318	0.13673	0.0892338	0.0461914	0.0246956
151.8	0.415474	0.349292	0.244116	0.135823	0.0880646	0.0455008	0.0244276
152	0.415043	0.348156	0.243756	0.135345	0.0879837	0.0453712	0.0244498
152.2	0.414751	0.347968	0.243144	0.136167	0.0877991	0.0450069	0.0244656
152.4	0.414639	0.347081	0.242472	0.135505	0.0877186	0.044343	0.0246213
152.6	0.414044	0.346866	0.241404	0.135092	0.0879477	0.0432617	0.0242991
152.8	0.41305	0.346469	0.240802	0.134985	0.0876083	0.0426082	0.0241725
153	0.413058	0.346507	0.240774	0.135255	0.0877786	0.0423246	0.0239836
153.2	0.413401	0.347628	0.24043	0.135928	0.0884095	0.0427511	0.0244861
153.4	0.4122	0.347745	0.2402	0.13569	0.0883559	0.0417577	0.0240254
153.6	0.412229	0.347709	0.240433	0.136259	0.0883554	0.0418434	0.0240461
153.8	0.412186	0.348141	0.240749	0.136586	0.0883278	0.04192	0.0247301
154	0.412471	0.348083	0.241422	0.13667	0.088958	0.0419526	0.0252011
154.2	0.412856	0.348371	0.241494	0.136542	0.0881438	0.042424	0.0251293
154.4	0.413434	0.348801	0.241943	0.136401	0.0880301	0.0429222	0.0259138
154.6	0.413974	0.349248	0.242533	0.135968	0.0874313	0.043495	0.0259245
154.8	0.4142	0.348554	0.242228	0.135066	0.0863872	0.0433029	0.0256801
155	0.41403	0.348887	0.242167	0.134828	0.0864269	0.0435152	0.0256165
155.2	0.414437	0.349274	0.242759	0.134824	0.0868815	0.0436727	0.0258786
155.4	0.414656	0.349722	0.242766	0.134911	0.0869654	0.044298	0.0264694
155.6	0.414367	0.34964	0.242518	0.1343	0.0864771	0.0447283	0.0269823
155.8	0.414997	0.350219	0.242968	0.134651	0.0870557	0.0446929	0.0277232
156	0.415404	0.349574	0.243253	0.13493	0.0872563	0.0449048	0.0278662
156.2	0.414761	0.34979	0.242799	0.135363	0.0870353	0.0439377	0.0276062
156.4	0.414833	0.350144	0.242827	0.134884	0.0881137	0.0436643	0.028007
156.6	0.414667	0.350415	0.242546	0.135776	0.0881069	0.0433065	0.0278408
156.8	0.414313	0.350755	0.242916	0.135901	0.0881823	0.0430348	0.0272201
157	0.413835	0.350949	0.24307	0.136208	0.0886206	0.0428745	0.0264714
157.2	0.41402	0.351647	0.242739	0.136779	0.0887371	0.0431013	0.025891
157.4	0.413486	0.351112	0.242796	0.136482	0.0878071	0.0422142	0.0248693
157.6	0.413958	0.351156	0.24343	0.136967	0.0874994	0.0429664	0.0247336
157.8	0.414294	0.350803	0.244311	0.137006	0.087235	0.0432294	0.0243959
158	0.415038	0.350881	0.245123	0.137019	0.0875608	0.0440983	0.0246034
158.2	0.414831	0.35061	0.244812	0.136571	0.086487	0.0435789	0.0239469
158.4	0.414755	0.350412	0.24529	0.13639	0.0865026	0.0433463	0.0244807
158.6	0.415128	0.349948	0.244961	0.136158	0.0856901	0.043057	0.023695
158.8	0.41444	0.349104	0.24419	0.136108	0.0855488	0.0425784	0.0229844
159	0.414874	0.349433	0.243893	0.135833	0.0864701	0.0428378	0.0229862
159.2	0.415463	0.349737	0.244474	0.136532	0.0867058	0.0436136	0.0234679
159.4	0.416083	0.350119	0.244457	0.136389	0.0866128	0.0439361	0.0242797
159.6	0.416906	0.35105	0.244626	0.136499	0.0871779	0.0439293	0.0247875
159.8	0.417799	0.351092	0.244717	0.136809	0.0872049	0.0438212	0.0251506
160	0.417637	0.351288	0.244536	0.136624	0.0875287	0.043728	0.0252093
160.2	0.417949	0.352934	0.244897	0.137039	0.0885478	0.0439434	0.0254399
160.4	0.418369	0.353095	0.245661	0.137041	0.0895145	0.0442985	0.0258798
160.6	0.418936	0.353542	0.245966	0.137532	0.0897444	0.044829	0.0261888
160.8	0.418968	0.353805	0.245983	0.136866	0.0898587	0.0444753	0.0260666
161	0.419521	0.354864	0.247182	0.138008	0.0903615	0.0453625	0.0267761
161.2	0.420219	0.354816	0.246508	0.13821	0.0905317	0.0458589	0.0269846
161.4	0.42006	0.354368	0.246325	0.138098	0.0899256	0.0456744	0.0275811
161.6	0.420434	0.354522	0.246945	0.138318	0.0901575	0.0458697	0.0275556
161.8	0.420265	0.354473	0.247052	0.138259	0.0902282	0.0460408	0.0274741
162	0.420513	0.35377	0.247301	0.138199	0.0909369	0.0459861	0.0276856
162.2	0.42009	0.352787	0.247035	0.138449	0.0901329	0.0456506	0.0272275
162.4	0.419866	0.352592	0.247514	0.138923	0.0903023	0.0454044	0.0275811
162.6	0.419318	0.352505	0.247332	0.139489	0.0904022	0.0455874	0.0269972
162.8	0.419045	0.352563	0.247445	0.139548	0.0906249	0.0457347	0.0269846
163	0.419456	0.353305	0.248691	0.139984	0.0910821	0.0462176	0.027118
163.2	0.419504	0.353962	0.249619	0.140484	0.0910261	0.0458739	0.0277505
163.4	0.419891	0.354424	0.249651	0.140229	0.0913313	0.045263	0.0273485
163.6	0.420299	0.354599	0.250032	0.139741	0.0916246	0.044544	0.0268708
163.8	0.420104	0.354738	0.250113	0.140208	0.0915746	0.0444947	0.0266713
164	0.420402	0.355454	0.250856	0.140307	0.0924751	0.0453703	0.0272967
164.2	0.421008	0.356723	0.251146	0.140873	0.092912	0.0451841	0.0272298
164.4	0.420585	0.356044	0.251493	0.140932	0.0928672	0.0448415	0.0273517
164.6	0.420335	0.356266	0.2509	0.1409	0.0919824	0.0445488	0.0273601
164.8	0.420458	0.356086	0.250798	0.141297	0.0913365	0.0443738	0.0276844
165	0.42052	0.356754	0.251087	0.141971	0.0915006	0.0443318	0.0276541
165.2	0.419838	0.355962	0.249295	0.141414	0.0913387	0.043952	0.0273899
165.4	0.419811	0.35537	0.248899	0.140948	0.0905368	0.0436661	0.0274383
165.6	0.419173	0.355003	0.248072	0.140537	0.090256	0.043248	0.0267327
165.8	0.418414	0.354496	0.248097	0.139592	0.0899556	0.043699	0.0265982
166	0.419038	0.354277	0.248805	0.139948	0.090778	0.0441814	0.0271591
166.2	0.419191	0.354291	0.248563	0.140262	0.0897765	0.0446585	0.0270891
166.4	0.419274	0.354773	0.248858	0.140149	0.0901011	0.0449988	0.0270588
166.6	0.419129	0.355184	0.249227	0.140884	0.0897837	0.0464732	0.0272085
166.8	0.419707	0.356031	0.249619	0.141103	0.089837	0.0472073	0.027856
167	0.419329	0.355619	0.24952	0.140446	0.0894681	0.0468228	0.0274282
167.2	0.419907	0.355425	0.249125	0.140668	0.0898382	0.0466766	0.0272701
167.4	0.420492	0.355749	0.248961	0.141094	0.0901557	0.0472671	0.0268775
167.6	0.421291	0.355972	0.249438	0.140994	0.0908262	0.0477126	0.0273337
167.8	0.422161	0.356652	0.249643	0.142123	0.0916584	0.0484817	0.0277874
168	0.423	0.356625	0.249894	0.142601	0.0918971	0.0489709	0.028308
168.2	0.4236	0.357557	0.25004	0.14287	0.0925785	0.0492454	0.0279595
168.4	0.423702	0.357148	0.250918	0.143186	0.0922362	0.0492712	0.0278384
168.6	0.424396	0.357449	0.251109	0.144316	0.0925216	0.0488893	0.0278989
168.8	0.425113	0.357501	0.251056	0.144091	0.0925951	0.0491514	0.0278096
169	0.425075	0.357452	0.250952	0.143531	0.0929038	0.048411	0.0273501
169.2	0.425021	0.357423	0.251496	0.143628	0.0930273	0.0485189	0.0272616
169.4	0.424333	0.357062	0.251726	0.143299	0.0927428	0.0479992	0.0266059
169.6	0.42351	0.357136	0.252162	0.142995	0.0926683	0.0474251	0.0270931
169.8	0.423456	0.357083	0.252937	0.142591	0.09255	0.0476159	0.0273397
170	0.423502	0.356694	0.252613	0.14286	0.0920023	0.0471566	0.0269977
170.2	0.423239	0.356964	0.252967	0.143167	0.0911132	0.0470995	0.0270196
170.4	0.422197	0.356814	0.252569	0.142722	0.0903098	0.0466416	0.0266271
170.6	0.421329	0.356805	0.252618	0.142751	0.0898178	0.0461175	0.0266314
170.8	0.420765	0.357098	0.252418	0.142431	0.0897508	0.0456573	0.0268416
171	0.420062	0.356066	0.251798	0.141608	0.0890515	0.0449919	0.0262512
171.2	0.420084	0.355882	0.251036	0.141528	0.0890174	0.0451842	0.026052
171.4	0.42025	0.3559	0.251061	0.141207	0.0896824	0.0451331	0.0266806
171.6	0.419894	0.355428	0.251189	0.140538	0.0898004	0.0445745	0.0270357
171.8	0.420244	0.355669	0.251376	0.140743	0.0901751	0.0447636	0.027354
172	0.420492	0.356031	0.251565	0.140542	0.0907492	0.0453205	0.0277341
172.2	0.420547	0.356246	0.251576	0.139778	0.090747	0.0455496	0.0270605
172.4	0.421149	0.356598	0.2523	0.140871	0.0910957	0.0456722	0.0274514
172.6	0.42194	0.356832	0.252164	0.140786	0.0919978	0.0457569	0.0274869
172.8	0.422125	0.356591	0.251169	0.139615	0.0917756	0.0459181	0.0273814
173	0.422003	0.356629	0.251228	0.139528	0.0918734	0.045673	0.0273377
173.2	0.422078	0.357513	0.251296	0.139913	0.0927053	0.046034	0.0271272
173.4	0.421482	0.357141	0.250274	0.139207	0.0928151	0.0449188	0.0266286
173.6	0.421936	0.357332	0.250025	0.13964	0.0931439	0.0449266	0.027605
173.8	0.421539	0.357019	0.249097	0.1395	0.0929647	0.0448025	0.0269328
174	0.421438	0.356665	0.248586	0.139564	0.0925253	0.0450959	0.0262874
174.2	0.421264	0.357519	0.248772	0.139872	0.0925619	0.0450309	0.0269226
174.4	0.421166	0.357339	0.248513	0.140092	0.0924255	0.0450839	0.0261797
174.6	0.421416	0.357975	0.248925	0.140461	0.0926581	0.0450918	0.0265541
174.8	0.421331	0.357934	0.248578	0.141029	0.0917427	0.0450147	0.0266506
175	0.421294	0.357093	0.247613	0.140238	0.0911069	0.0449528	0.0259088
175.2	0.421645	0.357404	0.247185	0.140285	0.0910956	0.0452477	0.0264878
175.4	0.421878	0.357612	0.248195	0.140429	0.0916513	0.0446393	0.0270294
175.6	0.421881	0.35706	0.248986	0.141035	0.0914493	0.0444928	0.026575
175.8	0.422733	0.35782	0.249904	0.141705	0.0918137	0.0455488	0.0271796
176	0.423102	0.358324	0.250878	0.142085	0.0917529	0.0458597	0.0271351
176.2	0.423252	0.35839	0.251717	0.142121	0.0913182	0.0463577	0.0267275
176.4	0.424244	0.358536	0.252607	0.142827	0.0919636	0.0468346	0.0269655
176.6	0.42428	0.357862	0.25224	0.142208	0.0917532	0.045926	0.0264627
176.8	0.424066	0.356985	0.251989	0.14207	0.0914124	0.0455728	0.0259116
177	0.423971	0.357029	0.252151	0.142409	0.0913657	0.0456578	0.0257082
177.2	0.423826	0.356933	0.252369	0.142738	0.0921418	0.0453493	0.0254638
177.4	0.423241	0.356245	0.252045	0.1427	0.0921426	0.0449388	0.0251643
177.6	0.423373	0.356923	0.252467	0.143316	0.0924405	0.0460007	0.025747
177.8	0.423099	0.35685	0.253188	0.143058	0.0927344	0.0463187	0.0255082
178	0.423595	0.357323	0.253898	0.143065	0.0936038	0.0466684	0.0258879
178.2	0.42367	0.357763	0.254295	0.143286	0.0938391	0.0465077	0.0259317
178.4	0.424211	0.358309	0.25432	0.14396	0.0946094	0.0468287	0.025839
178.6	0.42428	0.358685	0.254024	0.143385	0.0948033	0.0464251	0.0262331
178.8	0.42432	0.358455	0.25321	0.143475	0.0949375	0.0464572	0.0255782
179	0.425114	0.359069	0.253664	0.143697	0.0956721	0.0471007	0.0265032
179.2	0.425827	0.359733	0.253841	0.14428	0.0961563	0.0472743	0.0272692
179.4	0.426147	0.359534	0.254244	0.144075	0.0962103	0.0469306	0.0270527
179.6	0.426879	0.360037	0.254546	0.144512	0.096672	0.0475644	0.0269025
179.8	0.426709	0.361035	0.254447	0.14446	0.0965144	0.0475066	0.0275248
180	0.426786	0.361219	0.254123	0.144347	0.0956399	0.0466564	0.0268443
180.2	0.42664	0.36115	0.253974	0.143682	0.0954806	0.0461961	0.0263184
180.4	0.427448	0.360757	0.253387	0.144218	0.0956572	0.0454715	0.0260831
180.6	0.426772	0.360134	0.253017	0.14408	0.0945196	0.0450445	0.0258138
180.8	0.426566	0.360254	0.253204	0.14499	0.0943251	0.0457535	0.0262808
181	0.426832	0.360824	0.252934	0.145393	0.0936575	0.0455039	0.0257158
181.2	0.426835	0.361026	0.25361	0.145253	0.0936358	0.045847	0.0259328
181.4	0.426689	0.361442	0.253518	0.144999	0.0936123	0.0464385	0.0259038
181.6	0.426892	0.361887	0.253759	0.145031	0.0935795	0.046651	0.0258287
181.8	0.426984	0.361612	0.254497	0.144563	0.0938978	0.0468029	0.0260985
182	0.427631	0.362048	0.254754	0.144777	0.0943443	0.0472079	0.0269024
182.2	0.427995	0.361918	0.25518	0.145047	0.094447	0.0478198	0.0268314
182.4	0.427847	0.361753	0.255494	0.144594	0.0953427	0.0487476	0.0272849
182.6	0.427991	0.361378	0.255788	0.14387	0.0952808	0.0493996	0.027979
182.8	0.428727	0.360942	0.255338	0.143942	0.0951197	0.0503964	0.0282377
183	0.429136	0.36086	0.256379	0.144319	0.0953481	0.0510379	0.0293658
183.2	0.42871	0.360127	0.256255	0.143849	0.0954499	0.0509886	0.0291271
183.4	0.429241	0.360873	0.25725	0.144504	0.0958321	0.0513855	0.030064
183.6	0.429391	0.361302	0.257656	0.145248	0.096544	0.0516253	0.0307137
183.8	0.428937	0.361268	0.258156	0.145733	0.0966246	0.0510636	0.0312542
184	0.428797	0.3609	0.258054	0.145686	0.0960728	0.0504754	0.0306268
184.2	0.428412	0.36035	0.257577	0.145572	0.0956675	0.0493447	0.0302879
184.4	0.428578	0.360037	0.258156	0.146322	0.0957372	0.0495461	0.0301083
184.6	0.427916	0.360173	0.25802	0.146861	0.0950162	0.0494618	0.0304175
184.8	0.427525	0.360836	0.257658	0.146903	0.0949872	0.0488233	0.030021
185	0.427627	0.361225	0.25703	0.14652	0.0949586	0.0478652	0.0291341
185.2	0.427326	0.361816	0.257529	0.146334	0.0950718	0.0481228	0.0296661
185.4	0.426139	0.361159	0.256541	0.146264	0.0941504	0.0476833	0.0287511
185.6	0.425886	0.361219	0.256351	0.146107	0.0938331	0.047603	0.0279938
185.8	0.425724	0.361252	0.256791	0.146245	0.0938607	0.047899	0.0282299
186	0.425903	0.361308	0.256611	0.146284	0.0941071	0.0476099	0.0281187
186.2	0.425659	0.360523	0.256238	0.145551	0.0938568	0.0479341	0.0272027
186.4	0.425602	0.360466	0.2554	0.144496	0.0938182	0.0488894	0.0268457
186.6	0.425352	0.360115	0.254687	0.143772	0.0930119	0.0490989	0.0266507
186.8	0.425612	0.359971	0.254236	0.143821	0.0934824	0.0495903	0.0267434
187	0.425047	0.359947	0.254577	0.143975	0.0937765	0.0489307	0.02662
187.2	0.424928	0.359745	0.25459	0.144231	0.0939176	0.0486669	0.026082
187.4	0.425988	0.360329	0.255296	0.145205	0.0946266	0.0491199	0.0264872
187.6	0.426049	0.359963	0.255547	0.145584	0.0955625	0.0490447	0.0266539
187.8	0.425704	0.359519	0.255254	0.145427	0.0950578	0.0484065	0.0259389
188	0.425367	0.359494	0.254521	0.145419	0.0947559	0.0477847	0.0256848
188.2	0.42515	0.359353	0.254199	0.145651	0.0948099	0.0469247	0.0254884
188.4	0.425253	0.359705	0.254537	0.14661	0.0955185	0.047294	0.0258293
188.6	0.425508	0.360204	0.253995	0.14665	0.0952232	0.0463711	0.0258017
188.8	0.425323	0.360204	0.253409	0.145745	0.0955272	0.0456022	0.0251937
189	0.425697	0.359901	0.253325	0.14597	0.0959399	0.0456381	0.025496
189.2	0.425509	0.35992	0.253687	0.14598	0.0958746	0.0458508	0.0255782
189.4	0.425243	0.359737	0.254098	0.146855	0.0957156	0.0460266	0.025437
189.6	0.426293	0.360959	0.254883	0.147053	0.096535	0.046597	0.0255965
189.8	0.426508	0.360776	0.254976	0.147312	0.0961879	0.0470045	0.0262392
190	0.426699	0.360918	0.254961	0.146274	0.0959507	0.0471702	0.0262429
190.2	0.426802	0.360637	0.255281	0.145866	0.0955016	0.0484434	0.0256573
190.4	0.427254	0.361339	0.256023	0.145593	0.0957744	0.0489167	0.0260703
190.6	0.427209	0.361069	0.25667	0.145667	0.0958519	0.0488878	0.0263081
190.8	0.42747	0.36134	0.256934	0.145574	0.0958861	0.0482929	0.0264024
191	0.427885	0.361118	0.257584	0.145485	0.0954748	0.0478011	0.0263336
191.2	0.428302	0.36101	0.25837	0.145925	0.0957634	0.0485625	0.0260932
191.4	0.428764	0.361181	0.259138	0.145849	0.0958525	0.0480902	0.0265774
191.6	0.428944	0.361459	0.259236	0.146155	0.095858	0.0475964	0.0267222
191.8	0.429447	0.362324	0.259673	0.146346	0.0958611	0.0475775	0.0270215
192	0.430042	0.363022	0.26071	0.146627	0.0969065	0.047713	0.0279596
192.2	0.430413	0.363226	0.260764	0.146672	0.0969047	0.0471671	0.0279781
192.4	0.430394	0.36375	0.260606	0.146822	0.0967223	0.0470299	0.0278072
192.6	0.430516	0.363477	0.260236	0.146626	0.0964756	0.0467	0.0277007
192.8	0.430406	0.362987	0.259356	0.14655	0.0967074	0.0468872	0.0277199
193	0.430669	0.363294	0.259793	0.147358	0.097339	0.0474606	0.0279766
193.2	0.430362	0.363885	0.25983	0.148102	0.0981245	0.0483289	0.0284028
193.4	0.430085	0.36448	0.260152	0.148755	0.0982259	0.0488117	0.0280798
193.6	0.430197	0.364838	0.259925	0.148278	0.0988565	0.0498664	0.0278312
193.8	0.429133	0.364465	0.259797	0.147998	0.0983805	0.0501947	0.0277709
194	0.428373	0.364644	0.259883	0.14805	0.0987117	0.0508174	0.0272958
194.2	0.427845	0.364643	0.259597	0.148319	0.0991847	0.0511776	0.0265287
194.4	0.427647	0.364178	0.259369	0.148611	0.0995263	0.0507137	0.0269601
194.6	0.427773	0.364377	0.2595	0.14944	0.100024	0.0510478	0.0275861
194.8	0.4277	0.364463	0.259261	0.149002	0.100326	0.0508474	0.0278995
195	0.42816	0.364271	0.259841	0.149312	0.10016	0.0512674	0.0285414
195.2	0.428329	0.364248	0.260158	0.149912	0.0998034	0.051269	0.0284828
195.4	0.428945	0.364064	0.260023	0.149839	0.0991263	0.050167	0.0286884
195.6	0.429706	0.364496	0.260336	0.150469	0.0989763	0.0497177	0.0289053
195.8	0.430414	0.364607	0.26094	0.150766	0.0990775	0.0493982	0.0293323
196	0.430275	0.363478	0.260305	0.149957	0.0985314	0.0481287	0.0287266
196.2	0.430148	0.363273	0.259223	0.149632	0.0974993	0.0469416	0.0290119
196.4	0.430388	0.363688	0.259511	0.150319	0.0969829	0.0475845	0.0295022
196.6	0.430687	0.363212	0.258921	0.150551	0.0965036	0.0473508	0.0295628
196.8	0.430107	0.362923	0.258826	0.150482	0.0960779	0.0472025	0.0295264
197	0.43029	0.363015	0.259935	0.150966	0.0963766	0.0476927	0.0299082
197.2	0.430494	0.363421	0.260241	0.15116	0.0966494	0.0480783	0.0300203
197.4	0.430383	0.363851	0.260812	0.150601	0.0971066	0.0481352	0.0293975
197.6	0.431169	0.364244	0.261437	0.150888	0.0984519	0.0495014	0.029878
197.8	0.431103	0.363903	0.261595	0.150733	0.0986739	0.0490027	0.0299885
198	0.430703	0.363802	0.26145	0.150382	0.0987919	0.0488303	0.0299995
198.2	0.431237	0.364197	0.261178	0.150193	0.0992231	0.0484909	0.030118
198.4	0.431619	0.364491	0.261417	0.15043	0.0996663	0.0483946	0.030289
198.6	0.431612	0.365116	0.261621	0.150431	0.0999613	0.0482484	0.0301601
198.8	0.431445	0.364776	0.261078	0.149824	0.0997263	0.0487089	0.0293623
199	0.431309	0.364928	0.261087	0.150257	0.0991872	0.0487663	0.0291299
199.2	0.431387	0.36512	0.260989	0.150787	0.0988745	0.0492086	0.0286254
199.4	0.431311	0.364989	0.260337	0.150681	0.0987145	0.0485569	0.0282362
199.6	0.431208	0.365057	0.260314	0.150625	0.0984589	0.0485577	0.027439
199.8	0.43113	0.36445	0.259858	0.14966	0.0980184	0.0485973	0.0266765
200	0.430689	0.36443	0.259208	0.148733	0.0970812	0.0483446	0.0260793
200.2	0.430108	0.364744	0.259023	0.148297	0.0961004	0.048436	0.0264241
200.4	0.429929	0.36465	0.259102	0.148368	0.0955307	0.0490256	0.0260278
200.6	0.429117	0.363824	0.258615	0.147487	0.0947564	0.0485983	0.0257495
200.8	0.428575	0.363526	0.259066	0.14748	0.0940628	0.0489441	0.0256534
201	0.429247	0.363378	0.259641	0.147985	0.0939489	0.0492323	0.0259711
201.2	0.429262	0.363853	0.259714	0.147563	0.0935279	0.0487136	0.0255611
201.4	0.429842	0.364057	0.260573	0.148016	0.0944644	0.0488462	0.0257494
201.6	0.430346	0.363397	0.261152	0.148206	0.0948239	0.0488129	0.0257711
201.8	0.430764	0.362931	0.261465	0.148041	0.0957666	0.0485617	0.0262569
202	0.430355	0.36257	0.261784	0.147662	0.095286	0.047901	0.0262991
202.2	0.430828	0.362736	0.261444	0.148263	0.0963317	0.0473133	0.0266217
202.4	0.430861	0.363422	0.262094	0.148469	0.0976773	0.047235	0.0267123
202.6	0.431362	0.364016	0.262139	0.148924	0.0988931	0.0470539	0.0271722
202.8	0.432043	0.365038	0.262236	0.149613	0.0998925	0.0486677	0.0278173
203	0.432401	0.365815	0.262767	0.150202	0.101096	0.0487573	0.0285113
203.2	0.433329	0.366059	0.263488	0.150516	0.101338	0.049319	0.0282927
203.4	0.433762	0.366905	0.264021	0.15082	0.101827	0.0490403	0.0286315
203.6	0.434146	0.367463	0.263969	0.150579	0.101606	0.0499017	0.0282426
203.8	0.433574	0.367137	0.263943	0.150243	0.101054	0.0495925	0.0282785
204	0.433652	0.367673	0.263842	0.150728	0.100736	0.0501236	0.0285808
204.2	0.433186	0.367262	0.263879	0.150415	0.100358	0.0504283	0.0284727
204.4	0.433557	0.367	0.263592	0.150126	0.100179	0.050504	0.0286448
204.6	0.434015	0.366865	0.263637	0.149471	0.0999327	0.0504846	0.0293482
204.8	0.433754	0.366173	0.262916	0.149153	0.0987242	0.0497913	0.0283102
205	0.433658	0.365467	0.263051	0.149236	0.0984232	0.049447	0.0286595
205.2	0.433198	0.365247	0.263013	0.148622	0.0977395	0.0493865	0.0280697
205.4	0.433882	0.365276	0.263606	0.149311	0.0981244	0.0496938	0.0285504
205.6	0.433633	0.365082	0.26377	0.149088	0.0983217	0.0496596	0.0285893
205.8	0.433749	0.365244	0.263703	0.149667	0.099059	0.0497677	0.029278
206	0.433051	0.365092	0.263361	0.149687	0.098983	0.0488314	0.0290624
206.2	0.433282	0.365715	0.26303	0.150531	0.100189	0.0484875	0.0293094
206.4	0.434176	0.367175	0.264238	0.151165	0.10147	0.0491443	0.0294444
206.6	0.435032	0.367884	0.264242	0.15265	0.102461	0.0494096	0.0293151
206.8	0.434418	0.367999	0.263987	0.152823	0.102483	0.049966	0.029296
207	0.434258	0.368441	0.264319	0.153469	0.102767	0.0499864	0.0290159
207.2	0.434374	0.368449	0.264162	0.153761	0.102621	0.0497793	0.0282842
207.4	0.433859	0.368998	0.263906	0.154309	0.102878	0.0497853	0.0280389
207.6	0.433585	0.369244	0.263712	0.154596	0.102812	0.050531	0.0280907
207.8	0.433244	0.369285	0.264091	0.155234	0.102971	0.0513886	0.0287661
208	0.434101	0.369791	0.26468	0.155725	0.103545	0.052722	0.0293044
208.2	0.433991	0.369931	0.265347	0.155165	0.103562	0.0531074	0.0293876
208.4	0.434827	0.369932	0.265152	0.154265	0.103617	0.0529381	0.0299405
208.6	0.435094	0.369393	0.265891	0.153329	0.103562	0.053225	0.030177
208.8	0.434399	0.368439	0.265716	0.153045	0.103134	0.0527827	0.0296588
209	0.434776	0.36862	0.266354	0.15353	0.103668	0.053506	0.0306293
209.2	0.435165	0.368656	0.266363	0.153997	0.103498	0.0542875	0.0304989
209.4	0.436217	0.369185	0.267261	0.154089	0.103732	0.0542847	0.031092
209.6	0.436239	0.370113	0.267821	0.154828	0.10472	0.0542225	0.0312513
209.8	0.436579	0.369935	0.268049	0.155015	0.10491	0.0542881	0.0313936
210	0.436886	0.369725	0.267859	0.154814	0.104812	0.0544939	0.0307564
210.2	0.437333	0.36962	0.267932	0.155121	0.104659	0.0532682	0.0304459
210.4	0.437333	0.369456	0.267656	0.155087	0.104401	0.0526109	0.0299329
210.6	0.437534	0.369348	0.267383	0.155433	0.103423	0.051912	0.0294472
210.8	0.437066	0.368603	0.266498	0.154488	0.102181	0.051046	0.028915
211	0.437142	0.369244	0.266461	0.154666	0.102339	0.0509745	0.0288547
211.2	0.436782	0.368648	0.265728	0.153973	0.101484	0.0497742	0.0281939
211.4	0.436206	0.368949	0.265253	0.153692	0.100959	0.0491825	0.0279945
211.6	0.4358	0.368614	0.264641	0.153133	0.0997885	0.0487071	0.0276718
211.8	0.434563	0.367924	0.264401	0.152603	0.0994269	0.0480496	0.0275933
212	0.434235	0.367655	0.264315	0.152358	0.0988954	0.0473537	0.0274414
212.2	0.433914	0.367532	0.26456	0.151908	0.0988484	0.0471743	0.0272355
212.4	0.433739	0.36696	0.264547	0.151524	0.0988221	0.0472187	0.0270955
212.6	0.433257	0.366099	0.265173	0.151552	0.0987841	0.0471711	0.027189
212.8	0.433066	0.365606	0.265187	0.15225	0.0994382	0.0480322	0.02758
213	0.433149	0.36593	0.265333	0.15259	0.100307	0.0484887	0.0279633
213.2	0.433138	0.365396	0.26586	0.152847	0.100829	0.0489097	0.0275337
213.4	0.433413	0.36634	0.266398	0.153315	0.101925	0.0490828	0.0282076
213.6	0.43331	0.366192	0.266575	0.153528	0.102136	0.0496904	0.0280973
213.8	0.434195	0.365706	0.266592	0.153306	0.101546	0.0505887	0.0285188
214	0.434682	0.365918	0.266149	0.153619	0.101535	0.0504354	0.0280498
214.2	0.434694	0.366274	0.266065	0.154122	0.101097	0.0499262	0.0279883
214.4	0.435728	0.366686	0.266385	0.15488	0.101352	0.0504988	0.0283283
214.6	0.436646	0.367057	0.266674	0.155602	0.100849	0.050879	0.0287594
214.8	0.437281	0.367104	0.266157	0.155696	0.100866	0.0509715	0.02934
215	0.437911	0.368512	0.266975	0.15635	0.101278	0.05131	0.0300471
215.2	0.438529	0.36826	0.26718	0.156717	0.100662	0.0508069	0.0299867
215.4	0.438436	0.36848	0.26701	0.156147	0.100396	0.0501815	0.0294872
215.6	0.438931	0.368433	0.267167	0.155423	0.100074	0.0503296	0.0291499
215.8	0.43907	0.369457	0.267651	0.155646	0.100685	0.0504091	0.029709
216	0.439739	0.37107	0.268286	0.15595	0.101024	0.0507557	0.030099
216.2	0.439698	0.371371	0.268659	0.155651	0.102072	0.0511426	0.0298566
216.4	0.43973	0.371853	0.268316	0.15534	0.101969	0.0510006	0.0302368
216.6	0.439656	0.371794	0.268103	0.154416	0.10199	0.0510275	0.0302266
216.8	0.439175	0.372142	0.267889	0.154283	0.102613	0.0515288	0.0303098
217	0.438311	0.372047	0.267305	0.153565	0.10229	0.0505388	0.0294928
217.2	0.438236	0.372297	0.267536	0.153477	0.102634	0.0506508	0.0294054
217.4	0.438067	0.372447	0.267146	0.1535	0.102344	0.0505281	0.0297816
217.6	0.437805	0.371582	0.267122	0.152973	0.101467	0.0506255	0.0297632
217.8	0.437626	0.371468	0.266602	0.153336	0.100993	0.0505812	0.0298012
218	0.437213	0.371352	0.266456	0.153912	0.100983	0.0506394	0.0295765
218.2	0.436363	0.370397	0.265881	0.153672	0.0996509	0.0503302	0.0289655
218.4	0.436406	0.369704	0.266249	0.154108	0.0997958	0.0498191	0.0290895
218.6	0.435976	0.36922	0.266243	0.154795	0.0995379	0.0501464	0.0293947
218.8	0.435932	0.368667	0.266325	0.154506	0.0991941	0.0500542	0.0287503
219	0.436722	0.368567	0.267943	0.155545	0.0997873	0.0502017	0.0287206
219.2	0.436864	0.368291	0.267931	0.155793	0.099921	0.0499915	0.0287275
219.4	0.437223	0.368344	0.268428	0.155685	0.100069	0.0503922	0.0289163
219.6	0.437821	0.368771	0.268695	0.155771	0.100707	0.0508939	0.0291599
219.8	0.437648	0.369669	0.268409	0.156143	0.100707	0.050212	0.029381
220	0.437119	0.370094	0.268062	0.156035	0.101013	0.0497913	0.029329
220.2	0.43759	0.369893	0.267824	0.156095	0.102246	0.0498758	0.0303823
220.4	0.437638	0.37014	0.267024	0.155255	0.101943	0.0496527	0.0305662
220.6	0.43722	0.369925	0.267247	0.155042	0.102549	0.0496309	0.0308256
220.8	0.436802	0.370274	0.267134	0.155121	0.102691	0.0493171	0.0315743
221	0.437041	0.370463	0.267891	0.155041	0.102623	0.0490052	0.0319966
221.2	0.437271	0.371028	0.268149	0.155335	0.102981	0.0487034	0.032609
221.4	0.436658	0.370438	0.267438	0.154543	0.101429	0.0480378	0.0321344
221.6	0.436449	0.370369	0.267435	0.154207	0.101058	0.0485008	0.0320814
221.8	0.436297	0.370135	0.267179	0.153971	0.100496	0.0482974	0.0313774
222	0.435653	0.369489	0.266949	0.153563	0.0996304	0.0485149	0.0309199
222.2	0.43527	0.369121	0.267115	0.152901	0.0991041	0.0484319	0.030694
222.4	0.435528	0.369052	0.267519	0.15294	0.0994452	0.048772	0.0305696
222.6	0.435731	0.369329	0.268036	0.152917	0.100408	0.0498568	0.0302986
222.8	0.435749	0.369455	0.267862	0.152766	0.100115	0.0497217	0.0296503
223	0.436911	0.370407	0.268799	0.153659	0.101407	0.0504797	0.0301967
223.2	0.437015	0.370822	0.268149	0.153105	0.101538	0.0508612	0.0301852
223.4	0.4376	0.370643	0.268328	0.153762	0.10119	0.0516361	0.0298605
223.6	0.43826	0.371384	0.267965	0.153727	0.101364	0.051354	0.0291071
223.8	0.438173	0.3716	0.26734	0.153886	0.101108	0.0506321	0.0287337
224	0.43843	0.371225	0.267231	0.153992	0.101551	0.0505384	0.0286964
224.2	0.438625	0.371016	0.267694	0.15414	0.101848	0.0502297	0.0287443
224.4	0.438698	0.371521	0.268093	0.15388	0.101849	0.050429	0.0284041
224.6	0.439152	0.372008	0.26842	0.1552	0.102764	0.0502004	0.0293797
224.8	0.439078	0.371893	0.26857	0.155618	0.102407	0.0496748	0.0294576
225	0.439545	0.372256	0.269253	0.156712	0.102422	0.0497846	0.0293943
225.2	0.438791	0.372111	0.268811	0.156579	0.101644	0.049562	0.0290071
225.4	0.438336	0.371618	0.268249	0.155874	0.100748	0.0497673	0.0283908
225.6	0.438153	0.3711	0.268298	0.156694	0.101034	0.050216	0.0289266
225.8	0.437469	0.370874	0.268311	0.157454	0.100872	0.0495967	0.02856
226	0.436735	0.370971	0.267692	0.157135	0.100781	0.0499478	0.0289326
226.2	0.436351	0.371224	0.267758	0.156797	0.100285	0.0502592	0.029164
226.4	0.436275	0.37137	0.267828	0.156841	0.100525	0.0502749	0.0297549
226.6	0.435791	0.372129	0.268051	0.156685	0.101099	0.0506909	0.030326
226.8	0.435722	0.372673	0.268214	0.156699	0.100876	0.0508705	0.0310572
227	0.435836	0.372692	0.267787	0.156536	0.100892	0.0506298	0.0311448
227.2	0.435568	0.372214	0.266722	0.15558	0.100103	0.0501355	0.0307878
227.4	0.43603	0.372066	0.26655	0.155824	0.0993144	0.0501843	0.0304392
227.6	0.436633	0.372399	0.266582	0.154859	0.0994602	0.0503588	0.0307607
227.8	0.436467	0.372015	0.266185	0.154536	0.0992739	0.0496326	0.030703
228	0.436285	0.371294	0.265757	0.153997	0.0992219	0.0494339	0.0297294
228.2	0.436836	0.371694	0.266597	0.153844	0.099386	0.0498076	0.0294234
228.4	0.437404	0.372278	0.26691	0.154078	0.100062	0.0501988	0.029979
228.6	0.437431	0.372505	0.265856	0.154456	0.100202	0.0498885	0.0300247
228.8	0.437517	0.372089	0.26615	0.154582	0.100589	0.0502944	0.0299702
229	0.437491	0.372587	0.265451	0.15511	0.101296	0.0512956	0.0304053
229.2	0.436984	0.372169	0.265142	0.155044	0.101573	0.0520417	0.0305523
229.4	0.437127	0.371588	0.264845	0.155473	0.102355	0.0521374	0.0301666
229.6	0.436939	0.371135	0.265046	0.15614	0.102985	0.0524056	0.0301408
229.8	0.436789	0.371543	0.264939	0.156628	0.103414	0.0517116	0.0297944
230	0.436438	0.371402	0.265175	0.156409	0.103091	0.0516466	0.0296188
230.2	0.435911	0.37099	0.265828	0.156669	0.102546	0.0515593	0.0298678
230.4	0.436039	0.370713	0.266748	0.15661	0.103213	0.0512116	0.0308621
230.6	0.435529	0.370661	0.266965	0.155906	0.102807	0.0508118	0.0304206
230.8	0.435827	0.37047	0.267683	0.156083	0.102127	0.0505466	0.030611
231	0.43574	0.369783	0.26784	0.155745	0.10154	0.0498841	0.030059
231.2	0.436414	0.369297	0.268364	0.155207	0.101346	0.0498223	0.0302183
231.4	0.437208	0.369318	0.268819	0.155444	0.100488	0.0500161	0.0301473
231.6	0.437793	0.369082	0.269422	0.155799	0.100855	0.0508113	0.0307634
231.8	0.438234	0.369379	0.270209	0.155891	0.100447	0.0505408	0.0304128
232	0.438462	0.369793	0.270661	0.15578	0.100717	0.051446	0.0299079
232.2	0.438726	0.369903	0.271152	0.155337	0.100443	0.0510356	0.0300899
232.4	0.438704	0.37027	0.271044	0.15518	0.100512	0.0506893	0.0300959
232.6	0.439231	0.371228	0.270957	0.155528	0.101183	0.0514795	0.030555
232.8	0.439605	0.371901	0.271608	0.156125	0.102295	0.0525774	0.0309056
233	0.439365	0.371938	0.271051	0.156597	0.102462	0.0529061	0.030817
233.2	0.440294	0.372122	0.271927	0.157203	0.103352	0.0540182	0.0308924
233.4	0.440725	0.372294	0.272252	0.157941	0.104226	0.0537609	0.0304868
233.6	0.44113	0.372993	0.272589	0.15873	0.104798	0.0542954	0.0305983
233.8	0.440873	0.373253	0.271915	0.158688	0.104782	0.0540586	0.0303299
234	0.439902	0.372654	0.271957	0.158445	0.104366	0.0541958	0.0293887
234.2	0.439644	0.373597	0.272432	0.158523	0.104091	0.0545576	0.0296228
234.4	0.438851	0.373369	0.271548	0.157395	0.103077	0.0533264	0.0287925
234.6	0.438619	0.373958	0.271308	0.157363	0.102826	0.0532665	0.0285681
234.8	0.438951	0.373939	0.271817	0.15774	0.102702	0.0533878	0.0283447
235	0.43955	0.37355	0.272149	0.157612	0.103105	0.0532399	0.0280821
235.2	0.440047	0.373162	0.272032	0.158029	0.103192	0.0532419	0.0285451
235.4	0.439499	0.372883	0.271654	0.158007	0.102513	0.0534507	0.028771
235.6	0.439131	0.372509	0.272229	0.157889	0.102403	0.0538148	0.0295102
235.8	0.439484	0.372932	0.272442	0.157435	0.101732	0.0532864	0.0294459
236	0.439369	0.373294	0.27264	0.157613	0.101798	0.0528732	0.0294206
236.2	0.439246	0.373303	0.272975	0.157449	0.101755	0.052407	0.0298591
236.4	0.439851	0.373346	0.273115	0.157171	0.101829	0.0522951	0.0298937
236.6	0.439303	0.373324	0.272976	0.157741	0.101797	0.0523738	0.0297418
236.8	0.439538	0.37316	0.273158	0.157778	0.101672	0.0528755	0.0297069
237	0.43981	0.372813	0.27318	0.158283	0.101986	0.0530328	0.0301069
237.2	0.439962	0.372745	0.27379	0.158551	0.102584	0.0538868	0.0301898
237.4	0.438976	0.372054	0.273381	0.158028	0.101806	0.0527601	0.0295835
237.6	0.438816	0.372069	0.273091	0.157761	0.102137	0.0530619	0.029875
237.8	0.438235	0.371676	0.272521	0.156808	0.101448	0.052784	0.0288758
238	0.438172	0.37206	0.272804	0.156609	0.102037	0.0527571	0.0286132
238.2	0.438298	0.373039	0.272818	0.156556	0.101672	0.0531333	0.0289708
238.4	0.438054	0.372798	0.271708	0.156143	0.102071	0.0528579	0.0284493
238.6	0.438789	0.373528	0.27223	0.15658	0.103596	0.0538226	0.0284366
238.8	0.439772	0.373903	0.273347	0.157015	0.105105	0.0545189	0.028967
239	0.440812	0.374116	0.27383	0.157191	0.10563	0.0551297	0.0292418
239.2	0.440664	0.374182	0.273999	0.157574	0.105897	0.0550621	0.0298664
239.4	0.440701	0.374442	0.273844	0.15787	0.106202	0.0555105	0.0308023
239.6	0.441015	0.374738	0.273975	0.158066	0.106308	0.0551318	0.0311241
239.8	0.441642	0.375393	0.274156	0.15879	0.107203	0.0555768	0.031337
240	0.441755	0.37631	0.274989	0.159555	0.107862	0.0555293	0.0318578
240.2	0.441671	0.37619	0.275085	0.159967	0.108264	0.0556068	0.0325379
240.4	0.441178	0.375103	0.273968	0.15949	0.107432	0.0549474	0.0323673
240.6	0.440154	0.375026	0.27336	0.159802	0.106908	0.0546774	0.0319763
240.8	0.439991	0.374527	0.272483	0.159307	0.106	0.0541009	0.0311779
241	0.43975	0.374304	0.272715	0.15976	0.105998	0.0536072	0.0309433
241.2	0.439426	0.373907	0.272813	0.159366	0.105203	0.0535012	0.030312
241.4	0.439019	0.373834	0.272377	0.159229	0.104736	0.0531126	0.0298603
241.6	0.439834	0.374256	0.272099	0.159446	0.105219	0.0533348	0.0305238
241.8	0.439864	0.374489	0.271876	0.15916	0.104692	0.0527004	0.0294262
242	0.44004	0.374733	0.271608	0.158717	0.105473	0.0529177	0.0293577
242.2	0.440167	0.374722	0.271359	0.159087	0.105083	0.0532797	0.0292977
242.4	0.440748	0.375264	0.272019	0.160159	0.105728	0.0542337	0.0291291
242.6	0.441305	0.375562	0.272491	0.160114	0.10524	0.054391	0.0288049
242.8	0.441543	0.376182	0.273269	0.160103	0.105333	0.0546652	0.0294628
243	0.441701	0.376376	0.27286	0.16047	0.104494	0.054915	0.0286811
243.2	0.441239	0.376311	0.272447	0.160818	0.104827	0.0542681	0.0284766
243.4	0.4413	0.375936	0.272471	0.160713	0.104979	0.0548804	0.0282436
243.6	0.441119	0.37573	0.2726	0.160513	0.104893	0.0542122	0.0275137
243.8	0.441051	0.375546	0.273556	0.160514	0.105592	0.054301	0.0277382
244	0.441155	0.374916	0.273605	0.160391	0.105972	0.0536959	0.028074
244.2	0.440963	0.374385	0.273788	0.159945	0.105644	0.0540086	0.028259
244.4	0.440484	0.373166	0.273397	0.157981	0.104511	0.0530947	0.0281307
244.6	0.440166	0.372552	0.272985	0.157028	0.103936	0.0521915	0.0269509
244.8	0.440784	0.372277	0.273792	0.156545	0.104178	0.0520003	0.0269255
245	0.441558	0.372409	0.274215	0.156765	0.104814	0.0526409	0.0278873
245.2	0.441579	0.373076	0.274095	0.156238	0.105112	0.0528559	0.02817
245.4	0.441371	0.372935	0.273459	0.156241	0.105659	0.0527404	0.0283038
245.6	0.442302	0.373434	0.273556	0.156745	0.106049	0.0526303	0.0292642
245.8	0.441802	0.373415	0.273166	0.156843	0.106107	0.0525989	0.0288748
246	0.442304	0.373918	0.273166	0.157663	0.106769	0.0534304	0.0291766
246.2	0.442823	0.374801	0.273318	0.159019	0.106512	0.0537039	0.0297553
246.4	0.442971	0.375481	0.273418	0.160081	0.106116	0.0541606	0.0299239
246.6	0.442978	0.375546	0.272848	0.160112	0.105354	0.0538233	0.029644
246.8	0.442229	0.376356	0.272805	0.160682	0.105804	0.0540091	0.0302698
247	0.442077	0.376796	0.272511	0.161962	0.106452	0.0544221	0.0302561
247.2	0.442207	0.376987	0.272477	0.162742	0.107097	0.0549233	0.030298
247.4	0.442727	0.377284	0.273189	0.163414	0.107394	0.0554832	0.0305815
247.6	0.442621	0.377144	0.273178	0.163747	0.107941	0.055446	0.030425
247.8	0.442632	0.376739	0.273244	0.163556	0.108321	0.0556102	0.0311862
248	0.442995	0.376947	0.273387	0.163411	0.108605	0.0560397	0.0313079
248.2	0.442655	0.377178	0.274191	0.162643	0.107478	0.0562589	0.0312394
248.4	0.442268	0.37691	0.274513	0.161763	0.106967	0.0554144	0.0314194
248.6	0.441976	0.377138	0.274684	0.161873	0.10666	0.0551819	0.0313019
248.8	0.442379	0.37747	0.275449	0.16159	0.107372	0.0555496	0.0323134
249	0.441899	0.37737	0.274559	0.161454	0.106778	0.0552233	0.0320689
249.2	0.441213	0.377407	0.274724	0.160768	0.106169	0.0545471	0.0319916
249.4	0.441224	0.376732	0.274965	0.161058	0.105927	0.0543213	0.031959
249.6	0.441863	0.377279	0.275422	0.16164	0.105117	0.0547452	0.032413
249.8	0.442135	0.376764	0.275136	0.161281	0.103683	0.0545119	0.0317386
250	0.442589	0.376694	0.275342	0.161161	0.103405	0.054447	0.0314159
250.2	0.443309	0.376789	0.275324	0.161455	0.102815	0.0539066	0.0312749
250.4	0.443579	0.375894	0.275255	0.161388	0.102538	0.0540785	0.030456
250.6	0.444155	0.375345	0.275233	0.161009	0.10267	0.0551318	0.0301059
250.8	0.443633	0.375426	0.275473	0.161278	0.103445	0.055919	0.0305341
251	0.444378	0.375574	0.275784	0.162378	0.104671	0.0573341	0.0307306
251.2	0.44429	0.374951	0.275239	0.162445	0.104317	0.0574118	0.0303702
251.4	0.443433	0.374553	0.274787	0.162423	0.104298	0.0572728	0.0304274
251.6	0.442698	0.374198	0.274093	0.162178	0.104745	0.0574873	0.0302691
251.8	0.442767	0.374741	0.274047	0.162636	0.105209	0.0579506	0.0305995
252	0.442661	0.37521	0.274107	0.162917	0.105724	0.0583673	0.0303593
252.2	0.442499	0.375341	0.274316	0.162992	0.105684	0.0579307	0.0304567
252.4	0.442274	0.375107	0.274498	0.163011	0.106112	0.0573111	0.0305842
252.6	0.441644	0.374184	0.273901	0.162175	0.105672	0.0565218	0.0298991
252.8	0.442032	0.374258	0.27444	0.162116	0.106615	0.0567246	0.030381
253	0.441373	0.373686	0.274458	0.161954	0.106357	0.0563278	0.0301196
253.2	0.441321	0.373159	0.274746	0.16148	0.106359	0.0555631	0.0305426
253.4	0.441423	0.372998	0.274952	0.160896	0.106118	0.0549313	0.0301864
253.6	0.441728	0.373446	0.27501	0.160455	0.105456	0.0548871	0.0300397
253.8	0.442021	0.373057	0.275136	0.159992	0.105308	0.0541304	0.0290722
254	0.441826	0.372962	0.27511	0.159817	0.105238	0.0541285	0.0286428
254.2	0.442146	0.373464	0.27514	0.159833	0.104962	0.0537039	0.0281601
254.4	0.442043	0.372787	0.275017	0.159394	0.104762	0.0537865	0.0276627
254.6	0.441988	0.372408	0.27492	0.159462	0.10484	0.0542672	0.0279587
254.8	0.442268	0.373209	0.275449	0.160254	0.105318	0.0547732	0.0284785
255	0.442978	0.373817	0.275963	0.160925	0.105496	0.0556191	0.0295396
255.2	0.442515	0.374142	0.276055	0.161031	0.105209	0.0551826	0.0301584
255.4	0.442458	0.375149	0.276059	0.16116	0.105541	0.0559485	0.031188
255.6	0.443617	0.376299	0.276531	0.161843	0.106002	0.0564739	0.0317271
255.8	0.443775	0.376916	0.276597	0.162518	0.106002	0.0568042	0.0313525
256	0.444243	0.377138	0.27694	0.162567	0.10644	0.0568072	0.0314767
256.2	0.44488	0.378007	0.27752	0.162743	0.106781	0.0566196	0.0317292
256.4	0.444769	0.378067	0.277691	0.162622	0.107135	0.0566936	0.031389
256.6	0.444691	0.377845	0.277939	0.162278	0.107315	0.0564899	0.0307683
256.8	0.444451	0.377947	0.2785	0.162319	0.107732	0.0570285	0.0307748
257	0.443645	0.376965	0.278164	0.161275	0.10803	0.0562723	0.0299451
257.2	0.44301	0.376443	0.278001	0.161352	0.108205	0.0555591	0.0291174
257.4	0.442002	0.375992	0.277775	0.160327	0.107763	0.0551938	0.0283371
257.6	0.441532	0.375763	0.277979	0.160642	0.107458	0.0550489	0.0279223
257.8	0.441272	0.374996	0.277483	0.160529	0.107171	0.054532	0.0271879
258	0.440788	0.374712	0.277366	0.161062	0.106555	0.0547264	0.0273671
258.2	0.440816	0.37461	0.27762	0.161184	0.106585	0.0539918	0.0272748
258.4	0.441198	0.374319	0.277784	0.162108	0.106489	0.0547573	0.0280839
258.6	0.441131	0.373955	0.277633	0.162623	0.105693	0.0551432	0.0286635
258.8	0.441397	0.374904	0.277757	0.162624	0.105509	0.0559089	0.0296737
259	0.441341	0.374989	0.277904	0.16249	0.105707	0.0563704	0.0308299
259.2	0.441415	0.375931	0.278041	0.162499	0.106103	0.0567719	0.031626
259.4	0.441639	0.376364	0.277432	0.162205	0.105408	0.056933	0.0316162
259.6	0.441656	0.376746	0.276842	0.162549	0.105599	0.0566752	0.0314392
259.8	0.44147	0.37726	0.277267	0.162806	0.105894	0.0571196	0.0307538
260	0.44213	0.378428	0.27816	0.163476	0.106545	0.0575804	0.031587
260.2	0.44273	0.378783	0.278182	0.163698	0.106764	0.057507	0.0308112
260.4	0.443267	0.378366	0.278561	0.16345	0.106524	0.0570587	0.0307803
260.6	0.443345	0.377716	0.278027	0.163156	0.106371	0.0565606	0.0304538
260.8	0.443107	0.377447	0.276915	0.163107	0.106366	0.0566669	0.0299222
261	0.443746	0.377141	0.276667	0.163302	0.107012	0.0560841	0.0299584
261.2	0.443566	0.376653	0.276294	0.163912	0.106492	0.0567064	0.0301936
261.4	0.444085	0.376848	0.276687	0.163448	0.106554	0.0569753	0.0306998
261.6	0.444141	0.376755	0.276213	0.163327	0.105686	0.0563299	0.0303842
261.8	0.44459	0.376857	0.275925	0.163597	0.105811	0.0566885	0.0304056
262	0.444751	0.376774	0.276843	0.164134	0.10552	0.0563807	0.0307332
262.2	0.44521	0.376502	0.277139	0.163937	0.105317	0.05628	0.031087
262.4	0.444731	0.376196	0.276656	0.163615	0.104672	0.0560259	0.031533
262.6	0.443996	0.375667	0.276217	0.16252	0.104526	0.0555521	0.0311744
262.8	0.443595	0.376379	0.276796	0.161764	0.105169	0.0557093	0.031367
263	0.443668	0.3768	0.277597	0.161602	0.106006	0.0558638	0.0315517
263.2	0.443169	0.377236	0.277454	0.161365	0.106064	0.0557627	0.0312404
263.4	0.442367	0.377008	0.277572	0.16152	0.106037	0.0548774	0.0298863
263.6	0.442295	0.377294	0.277631	0.162264	0.106835	0.0549366	0.0292516
263.8	0.442681	0.377924	0.279013	0.163374	0.107628	0.0555988	0.0292795
264	0.442798	0.378066	0.279631	0.163629	0.108077	0.0552781	0.0291766
264.2	0.442803	0.377769	0.279354	0.163694	0.108655	0.0552594	0.0284549
264.4	0.44305	0.377723	0.27877	0.163928	0.108465	0.0551015	0.0287546
264.6	0.443439	0.378103	0.278161	0.164678	0.108961	0.056256	0.0291515
264.8	0.443499	0.37807	0.277374	0.164334	0.108679	0.0559632	0.0286182
265	0.444244	0.377988	0.27688	0.164897	0.108454	0.0559753	0.0289358
265.2	0.443936	0.37799	0.276406	0.164987	0.107916	0.0561357	0.0287368
265.4	0.444414	0.37809	0.276772	0.164495	0.108065	0.0557681	0.028688
265.6	0.444438	0.378495	0.276483	0.164733	0.10712	0.0556862	0.0295215
265.8	0.444923	0.37843	0.276788	0.165018	0.107108	0.0555849	0.0299089
266	0.444633	0.377824	0.276917	0.164835	0.106597	0.0549143	0.0298935
266.2	0.444769	0.377705	0.277183	0.164462	0.106552	0.0547286	0.0304437
266.4	0.445076	0.378314	0.277197	0.164523	0.107094	0.0545607	0.030849
266.6	0.445258	0.378272	0.277628	0.164071	0.107206	0.0546483	0.0311018
266.8	0.445594	0.378349	0.278027	0.164254	0.107053	0.0547038	0.0313913
267	0.44584	0.378642	0.278709	0.164878	0.107438	0.05563	0.0322076
267.2	0.445796	0.379043	0.278401	0.165178	0.108353	0.0561466	0.0325047
267.4	0.445937	0.379151	0.278828	0.165897	0.108661	0.0560747	0.0328562
267.6	0.446717	0.379637	0.279519	0.166084	0.108969	0.056564	0.0332815
267.8	0.446813	0.380064	0.280057	0.166018	0.109818	0.0571533	0.0333404
268	0.446611	0.379404	0.280134	0.165429	0.109821	0.0573443	0.0328503
268.2	0.445983	0.379239	0.280367	0.165152	0.110275	0.0576804	0.0326248
268.4	0.44625	0.378236	0.279884	0.164094	0.109834	0.0572744	0.0322496
268.6	0.446962	0.377861	0.28014	0.163666	0.109757	0.0572293	0.0321526
268.8	0.447162	0.377341	0.280214	0.163282	0.109592	0.056868	0.0315478
269	0.447575	0.377848	0.280747	0.164061	0.109922	0.0568307	0.0317992
269.2	0.447505	0.378047	0.280979	0.163697	0.109819	0.0565943	0.0315734
269.4	0.447749	0.37838	0.281533	0.163014	0.1097	0.0569618	0.0318968
269.6	0.447328	0.378875	0.281394	0.16342	0.109203	0.0566137	0.0325292
269.8	0.447298	0.378445	0.281214	0.163197	0.108997	0.056191	0.0319387
270	0.44699	0.379078	0.281279	0.164224	0.108951	0.0564797	0.0322715
270.2	0.447109	0.379699	0.282016	0.164318	0.109309	0.056305	0.0325053
270.4	0.447108	0.380115	0.281868	0.165069	0.108991	0.0564329	0.0326359
270.6	0.447037	0.380007	0.281678	0.165013	0.107824	0.0562639	0.0323709
270.8	0.447421	0.380429	0.28179	0.165854	0.107939	0.0566829	0.0323291
271	0.447411	0.381194	0.281816	0.166609	0.108231	0.0576861	0.0332421
271.2	0.447337	0.381908	0.281067	0.166374	0.108675	0.0576419	0.033347
271.4	0.4472	0.381534	0.280823	0.16624	0.108301	0.0575377	0.0336543
271.6	0.447892	0.382178	0.281197	0.166188	0.108894	0.057925	0.0336465
271.8	0.447834	0.382042	0.280755	0.165749	0.108668	0.0578152	0.0332699
272	0.447458	0.381022	0.280865	0.165382	0.108908	0.057397	0.0333534
272.2	0.447284	0.380235	0.281373	0.164883	0.109297	0.0572883	0.0329129
272.4	0.447615	0.379207	0.281616	0.164271	0.108524	0.0573447	0.0327079
272.6	0.447563	0.37886	0.281963	0.164378	0.108297	0.0572944	0.0319791
272.8	0.447175	0.378851	0.282257	0.164309	0.108189	0.0574492	0.0315268
273	0.44664	0.378815	0.282659	0.164366	0.108426	0.0570471	0.0311477
273.2	0.446297	0.378354	0.282253	0.164261	0.10874	0.0574484	0.0309961
273.4	0.446096	0.378169	0.282354	0.163638	0.108509	0.0569684	0.0308499
273.6	0.446145	0.377738	0.281896	0.164587	0.108509	0.0568254	0.0307808
273.8	0.446315	0.377909	0.282372	0.165202	0.108261	0.0568531	0.0309163
274	0.44615	0.378722	0.282774	0.165925	0.108671	0.0571193	0.0309541
274.2	0.446068	0.378582	0.28323	0.165416	0.108804	0.0567008	0.0312192
274.4	0.446255	0.378746	0.283329	0.165761	0.107947	0.0569068	0.0311061
274.6	0.446243	0.378406	0.283244	0.165395	0.107839	0.0566336	0.0310483
274.8	0.446098	0.378356	0.283271	0.16522	0.107903	0.056576	0.0308392
275	0.446106	0.378286	0.282955	0.165208	0.10743	0.0563377	0.030971
275.2	0.446262	0.378563	0.282588	0.164351	0.10756	0.0560662	0.0313343
275.4	0.446483	0.377953	0.282467	0.16439	0.108056	0.0557438	0.0316947
275.6	0.447629	0.378707	0.282933	0.164418	0.108428	0.0559125	0.0321313
275.8	0.447899	0.379048	0.283148	0.164295	0.107982	0.0556647	0.0324446
276	0.447733	0.378798	0.283562	0.164613	0.108569	0.0561196	0.0326144
276.2	0.447729	0.379037	0.28434	0.164838	0.108897	0.0564439	0.0329139
276.4	0.447386	0.379202	0.284448	0.164896	0.108922	0.0565979	0.0329047
276.6	0.446727	0.379117	0.283652	0.164982	0.109521	0.0566181	0.0320152
276.8	0.446642	0.378849	0.283588	0.164626	0.109221	0.0565518	0.031747
277	0.446847	0.378752	0.284079	0.165595	0.110371	0.0572667	0.0323185
277.2	0.446899	0.378742	0.283143	0.165599	0.110827	0.0572437	0.0326268
277.4	0.447455	0.378735	0.282839	0.165278	0.11055	0.0569146	0.0324248
277.6	0.447028	0.378908	0.281832	0.165774	0.110572	0.0570613	0.0324011
277.8	0.446803	0.379351	0.282123	0.165786	0.110927	0.0569288	0.0323254
278	0.446652	0.379693	0.282225	0.165483	0.111718	0.0573296	0.0321458
278.2	0.446558	0.379231	0.282426	0.164884	0.111539	0.0573214	0.0325227
278.4	0.446378	0.379191	0.282101	0.164345	0.110974	0.0566553	0.0314709
278.6	0.44589	0.378407	0.281641	0.16432	0.110471	0.0557329	0.0312476
278.8	0.44597	0.379027	0.282193	0.164142	0.109845	0.0559106	0.030911
279	0.445856	0.378879	0.282273	0.164571	0.109304	0.0554607	0.0309663
279.2	0.445831	0.378836	0.281806	0.164082	0.109168	0.0557807	0.0313928
279.4	0.445251	0.379402	0.282183	0.164399	0.109781	0.0557935	0.0317277
279.6	0.445537	0.380635	0.282696	0.164967	0.109661	0.0562279	0.0323719
279.8	0.445812	0.38153	0.283008	0.165226	0.109866	0.0561943	0.0323504
280	0.444999	0.381783	0.283059	0.164671	0.110142	0.056098	0.03271
280.2	0.445126	0.382215	0.283235	0.164539	0.111422	0.0563378	0.0331827
280.4	0.444999	0.382077	0.282715	0.164436	0.111726	0.0563671	0.0329877
280.6	0.445313	0.381731	0.282273	0.16427	0.111573	0.0563631	0.032856
280.8	0.446079	0.381351	0.282397	0.16413	0.111999	0.0566223	0.0336241
281	0.44632	0.381175	0.282486	0.164786	0.112942	0.057107	0.0341656
281.2	0.446551	0.380847	0.282067	0.164346	0.112696	0.0569073	0.0342189
281.4	0.446315	0.379973	0.282199	0.164117	0.11236	0.0559781	0.0337948
281.6	0.446337	0.379668	0.281701	0.163984	0.112387	0.0560034	0.0335571
281.8	0.446963	0.378963	0.28227	0.163989	0.112417	0.0562938	0.0330991
282	0.447081	0.378397	0.282265	0.164133	0.112452	0.0560999	0.0332852
282.2	0.448113	0.378194	0.282871	0.164392	0.112073	0.0568134	0.0337326
282.4	0.448379	0.378241	0.282691	0.16481	0.111642	0.0566393	0.0330534
282.6	0.448925	0.377964	0.2835	0.166004	0.110874	0.057372	0.0333666
282.8	0.449396	0.378762	0.28455	0.166351	0.11048	0.058337	0.0330139
283	0.448678	0.377754	0.284398	0.166616	0.109522	0.0584481	0.0322709
283.2	0.448215	0.37823	0.284623	0.166164	0.10873	0.058225	0.0322199
283.4	0.4476	0.378731	0.284602	0.166349	0.10913	0.0570599	0.0316233
283.6	0.447483	0.378688	0.284468	0.166224	0.108894	0.0567374	0.0311089
283.8	0.447667	0.37919	0.285008	0.165995	0.109645	0.0571011	0.0312034
284	0.447149	0.379733	0.284888	0.165752	0.109741	0.0570586	0.0317644
284.2	0.447712	0.380072	0.285141	0.166291	0.110687	0.0572109	0.0322826
284.4	0.448033	0.380689	0.285009	0.166096	0.111056	0.0570345	0.0325158
284.6	0.448388	0.380879	0.284928	0.16637	0.111438	0.0573864	0.0332703
284.8	0.448221	0.380892	0.284767	0.166396	0.111823	0.0570584	0.0334212
285	0.448117	0.380889	0.284946	0.166495	0.111547	0.057151	0.0336702
285.2	0.448255	0.381166	0.283897	0.166084	0.111205	0.0569226	0.0338977
285.4	0.447859	0.380549	0.283223	0.16592	0.11091	0.056394	0.0340936
285.6	0.448605	0.380824	0.282396	0.165716	0.11135	0.0570363	0.034137
285.8	0.448216	0.380291	0.281343	0.165645	0.11116	0.0568147	0.034408
286	0.448202	0.380682	0.281192	0.166373	0.111193	0.0571396	0.0349143
286.2	0.448595	0.380713	0.281296	0.166964	0.110723	0.0584036	0.0348125
286.4	0.448318	0.380841	0.281047	0.167154	0.110219	0.0584213	0.0340109
286.6	0.449169	0.38072	0.281667	0.167663	0.109974	0.0590939	0.0340339
286.8	0.448558	0.380227	0.281385	0.167841	0.109574	0.0585849	0.0328282
287	0.447719	0.379457	0.280967	0.167463	0.109182	0.0580469	0.0325133
287.2	0.447493	0.379815	0.281144	0.167626	0.10878	0.0570512	0.0322759
287.4	0.446887	0.378233	0.280795	0.167617	0.108875	0.0569455	0.0312455
287.6	0.446458	0.377571	0.281122	0.166808	0.108466	0.0568118	0.0312416
287.8	0.446591	0.377098	0.281436	0.166386	0.108658	0.0571354	0.0315618
288	0.445935	0.376614	0.280744	0.165442	0.107443	0.0563193	0.0305286
288.2	0.446155	0.376339	0.280494	0.165368	0.107697	0.055648	0.0299813
288.4	0.446547	0.376425	0.280749	0.164836	0.108062	0.0555542	0.0299013
288.6	0.446219	0.376279	0.280722	0.164859	0.107841	0.0553682	0.0298328
288.8	0.446452	0.376144	0.281521	0.164937	0.108126	0.0557971	0.0299595
289	0.446928	0.377076	0.282502	0.165806	0.108414	0.0570075	0.0304379
289.2	0.447032	0.377499	0.281872	0.16541	0.108437	0.0569885	0.0307222
289.4	0.446487	0.377255	0.282427	0.165349	0.108632	0.05675	0.0310513
289.6	0.447144	0.378274	0.282651	0.165638	0.109227	0.0573997	0.0312523
289.8	0.446501	0.378716	0.282928	0.166194	0.109215	0.0576225	0.0317799
290	0.446675	0.379381	0.284349	0.167018	0.109341	0.058286	0.0318032
290.2	0.447121	0.38037	0.284704	0.167473	0.109575	0.0595699	0.0319793
290.4	0.447226	0.381172	0.285326	0.167291	0.109704	0.05978	0.0321934
290.6	0.44845	0.382242	0.28616	0.16812	0.110477	0.0601284	0.0324472
290.8	0.448431	0.38207	0.286214	0.168591	0.110403	0.0596658	0.0320066
291	0.448882	0.382742	0.286867	0.169523	0.111003	0.0599485	0.0325142
291.2	0.44921	0.382613	0.287058	0.16978	0.110822	0.0593427	0.0323027
291.4	0.449253	0.382348	0.28733	0.169132	0.111217	0.0589147	0.0322582
291.6	0.449808	0.38251	0.286465	0.168156	0.110837	0.0577539	0.0319621
291.8	0.44949	0.381826	0.285349	0.167596	0.110478	0.0572194	0.031321
292	0.44941	0.38207	0.284294	0.166826	0.109643	0.0560759	0.0303097
292.2	0.449991	0.3823	0.284489	0.167419	0.11055	0.0556547	0.0300424
292.4	0.450219	0.38165	0.285105	0.167563	0.110489	0.056392	0.0306148
292.6	0.450158	0.381241	0.285651	0.167729	0.110384	0.0561774	0.0306647
292.8	0.45013	0.380978	0.286432	0.168389	0.110604	0.0571058	0.0312218
293	0.449652	0.38085	0.285438	0.168627	0.110288	0.0566534	0.0306556
293.2	0.449199	0.380308	0.284735	0.16796	0.110584	0.0560841	0.0311606
293.4	0.448309	0.379995	0.284767	0.167977	0.110256	0.0560808	0.032096
293.6	0.448129	0.380297	0.28468	0.168014	0.110635	0.0566122	0.0325233
293.8	0.447252	0.379986	0.284898	0.168083	0.110873	0.0571821	0.0327439
294	0.446852	0.379232	0.284569	0.167208	0.110163	0.0575046	0.0325329
294.2	0.446452	0.379593	0.284429	0.167018	0.109712	0.0587535	0.0326732
294.4	0.445786	0.379271	0.284396	0.166682	0.109124	0.0587659	0.0326393
294.6	0.445985	0.3798	0.284394	0.16747	0.109463	0.0587944	0.0324402
294.8	0.445903	0.379659	0.284882	0.167909	0.109851	0.0584152	0.0330028
295	0.446301	0.380103	0.284897	0.168478	0.109906	0.0584394	0.0333146
295.2	0.446699	0.380973	0.285072	0.168316	0.109917	0.0582724	0.0333355
295.4	0.446726	0.381591	0.285242	0.167697	0.109649	0.0580786	0.0329092
295.6	0.447004	0.381983	0.284681	0.166854	0.109084	0.0581599	0.0330396
295.8	0.447106	0.381988	0.284487	0.166752	0.108299	0.0582443	0.032547
296	0.447889	0.382866	0.285335	0.166714	0.108982	0.0587485	0.0326713
296.2	0.448577	0.383235	0.28643	0.16717	0.109918	0.05947	0.0323638
296.4	0.449297	0.383073	0.286917	0.167399	0.110148	0.06038	0.0326138
296.6	0.449557	0.382914	0.287291	0.167332	0.110746	0.0596696	0.0321666
296.8	0.449117	0.382779	0.286194	0.166624	0.111083	0.0595284	0.0316196
297	0.449099	0.382546	0.286015	0.166629	0.111728	0.0592381	0.0316494
297.2	0.449207	0.382559	0.286179	0.166591	0.112097	0.0587651	0.0318845
297.4	0.448763	0.382315	0.285706	0.166538	0.112023	0.0585588	0.0321412
297.6	0.44925	0.382613	0.285918	0.166878	0.112386	0.0584818	0.031616
297.8	0.449034	0.382072	0.285892	0.166879	0.111792	0.0579284	0.030873
298	0.448734	0.381061	0.285372	0.166784	0.110689	0.0571882	0.0301248
298.2	0.44864	0.381362	0.285439	0.167702	0.110856	0.056917	0.0301992
298.4	0.448217	0.381132	0.284877	0.168226	0.110811	0.0558955	0.030044
298.6	0.448133	0.381636	0.284534	0.168808	0.111306	0.0551082	0.0298949
298.8	0.448853	0.381745	0.28492	0.169705	0.111976	0.0548829	0.0308558
299	0.449637	0.382147	0.284884	0.169988	0.111318	0.0550156	0.0308012
299.2	0.449604	0.383134	0.28518	0.169992	0.11098	0.0548319	0.0310458
299.4	0.449683	0.383289	0.284735	0.169842	0.110716	0.0547113	0.0313082
299.6	0.449979	0.384044	0.285068	0.170013	0.111017	0.0555999	0.0321517
299.8	0.45039	0.384423	0.28515	0.170751	0.110612	0.0570222	0.0317886
300	0.4505	0.384139	0.285437	0.170671	0.11126	0.0576128	0.0323102
300.2	0.45069	0.384123	0.285247	0.170275	0.111335	0.0585525	0.0325437
300.4	0.450856	0.384209	0.285339	0.17029	0.111579	0.0591358	0.0332987
300.6	0.450552	0.383878	0.285814	0.169861	0.111519	0.059407	0.0332911
300.8	0.449856	0.383393	0.285383	0.169147	0.111026	0.0594048	0.0333856
301	0.450189	0.383352	0.286173	0.169815	0.111382	0.0606172	0.0344924
301.2	0.449953	0.382844	0.285953	0.169619	0.110897	0.0599752	0.0343526
301.4	0.450391	0.382799	0.28616	0.169719	0.111101	0.0597807	0.0348634
301.6	0.45142	0.382872	0.286671	0.169935	0.110688	0.0596531	0.0349818
301.8	0.450868	0.381337	0.286915	0.169371	0.110202	0.0591194	0.0347729
302	0.450893	0.381122	0.286827	0.169711	0.110578	0.0590855	0.0350587
302.2	0.450345	0.380748	0.286623	0.169003	0.110615	0.058511	0.0349607
302.4	0.450191	0.380805	0.286818	0.168885	0.110923	0.0589263	0.0349052
302.6	0.450396	0.380617	0.287696	0.168724	0.111489	0.0592579	0.0351436
302.8	0.450946	0.380128	0.287959	0.16851	0.111367	0.0589464	0.0348027
303	0.450923	0.380256	0.287789	0.167458	0.110547	0.0580854	0.0340275
303.2	0.450399	0.380677	0.287639	0.1671	0.110186	0.0578299	0.0333739
303.4	0.449714	0.380715	0.287224	0.167291	0.110328	0.0579127	0.0325753
303.6	0.449599	0.381385	0.286936	0.167322	0.110599	0.0584598	0.0322594
303.8	0.449814	0.381617	0.286409	0.167173	0.110259	0.0585318	0.0321203
304	0.449192	0.381138	0.28549	0.166817	0.110066	0.057632	0.0318703
304.2	0.448678	0.381321	0.285079	0.166676	0.110167	0.0576209	0.0318553
304.4	0.448742	0.381838	0.285217	0.167328	0.110529	0.0576836	0.0322583
304.6	0.448543	0.381949	0.285894	0.167324	0.110335	0.057307	0.0316311
304.8	0.447413	0.381057	0.284836	0.167095	0.109792	0.0562091	0.0309603
305	0.447924	0.382003	0.284792	0.167853	0.110486	0.0564921	0.03129
305.2	0.44799	0.382274	0.284755	0.168145	0.110617	0.0561969	0.0309847
305.4	0.448022	0.382417	0.284694	0.168475	0.110656	0.0562963	0.0306333
305.6	0.447903	0.382814	0.284596	0.168949	0.11025	0.056503	0.0305264
305.8	0.447061	0.381615	0.283877	0.168492	0.109326	0.0563364	0.0303231
306	0.447143	0.38219	0.283754	0.168428	0.109593	0.0562903	0.0303408
306.2	0.446856	0.381732	0.283727	0.167639	0.109421	0.057036	0.0304816
306.4	0.446789	0.381765	0.284274	0.168028	0.109682	0.0583159	0.0302096
306.6	0.447055	0.381284	0.284537	0.168338	0.109576	0.0585103	0.0299608
306.8	0.446876	0.381078	0.283937	0.167894	0.1085	0.0581332	0.0291622
307	0.44703	0.381614	0.284306	0.167834	0.108941	0.0584394	0.0295783
307.2	0.447064	0.382217	0.28439	0.168091	0.109028	0.0587904	0.0295228
307.4	0.447553	0.382576	0.284279	0.168562	0.109531	0.0592587	0.0298771
307.6	0.448631	0.383117	0.284425	0.169206	0.110111	0.0593406	0.0305819
307.8	0.449285	0.383369	0.284921	0.169139	0.111047	0.0591754	0.0314513
308	0.449211	0.383492	0.285121	0.169197	0.110904	0.0585825	0.0319284
308.2	0.449641	0.383236	0.285517	0.169554	0.11155	0.0585563	0.0327805
308.4	0.450452	0.383633	0.285953	0.169978	0.11215	0.0583876	0.0335157
308.6	0.45067	0.383647	0.286775	0.169561	0.112688	0.0576064	0.0330479
308.8	0.450869	0.383489	0.286788	0.170215	0.113253	0.0575085	0.0329834
309	0.451838	0.38474	0.287592	0.170915	0.115065	0.0581896	0.0335868
309.2	0.451721	0.384937	0.288119	0.171738	0.115409	0.0587357	0.0339939
309.4	0.451222	0.384391	0.288173	0.171964	0.114591	0.0578778	0.0334759
309.6	0.451152	0.383992	0.287873	0.172318	0.114591	0.0573603	0.0333188
309.8	0.450745	0.382703	0.287754	0.171657	0.11433	0.0571692	0.0330377
310	0.450742	0.383033	0.288304	0.171642	0.114963	0.0570711	0.0329728
310.2	0.450378	0.383014	0.288107	0.171442	0.115313	0.0578595	0.0326809
310.4	0.450105	0.382616	0.287822	0.171415	0.11451	0.0572879	0.0315492
310.6	0.450241	0.382627	0.287662	0.170893	0.114424	0.0577658	0.0317779
310.8	0.449692	0.382164	0.287249	0.169715	0.114074	0.0574645	0.0313327
311	0.449367	0.382154	0.286585	0.168918	0.113929	0.0573148	0.0310751
311.2	0.449371	0.382197	0.28584	0.168633	0.113659	0.0572192	0.0302606
311.4	0.449654	0.382256	0.285745	0.168878	0.113621	0.057214	0.0305269
311.6	0.449664	0.382588	0.284988	0.168839	0.112809	0.0569467	0.0302704
311.8	0.450414	0.382639	0.285104	0.168576	0.113342	0.0570184	0.0311037
312	0.450695	0.382723	0.285347	0.16896	0.112593	0.0573987	0.0315194
312.2	0.450999	0.382644	0.285128	0.169376	0.112944	0.0582941	0.0316412
312.4	0.451258	0.382954	0.285249	0.16955	0.113336	0.0585791	0.0318085
312.6	0.451226	0.383236	0.286193	0.170066	0.113678	0.0594346	0.0317547
312.8	0.45173	0.384131	0.286727	0.17076	0.114381	0.0600897	0.0328146
313	0.451756	0.384748	0.287718	0.17142	0.115019	0.0605172	0.0331957
313.2	0.451002	0.384362	0.287734	0.172014	0.114295	0.0602736	0.0334014
313.4	0.450467	0.383431	0.28775	0.171965	0.113242	0.0595164	0.0324144
313.6	0.4501	0.383743	0.288156	0.172487	0.113471	0.0599534	0.032342
313.8	0.450203	0.383943	0.288726	0.171888	0.113484	0.0600062	0.0328686
314	0.450598	0.38495	0.289189	0.171745	0.11363	0.0601619	0.0331371
314.2	0.450984	0.385974	0.289528	0.171332	0.113605	0.0600357	0.0333968
314.4	0.45058	0.38619	0.289483	0.170944	0.11279	0.0591435	0.0331816
314.6	0.449746	0.38568	0.289269	0.169808	0.11275	0.0593125	0.0330954
314.8	0.449377	0.385129	0.288586	0.169192	0.111575	0.0580467	0.0324263
315	0.448695	0.384906	0.288205	0.169168	0.111072	0.057688	0.0319309
315.2	0.449075	0.38481	0.28831	0.169641	0.111161	0.058143	0.0318879
315.4	0.449471	0.384405	0.28815	0.169989	0.110928	0.0579138	0.0324813
315.6	0.449819	0.384066	0.287578	0.170141	0.110496	0.0577042	0.0321754
315.8	0.450253	0.383302	0.287987	0.170417	0.111027	0.0573526	0.0327344
316	0.450143	0.382992	0.288091	0.170919	0.111116	0.0576951	0.0323352
316.2	0.449571	0.382377	0.287719	0.170632	0.111577	0.0575167	0.0321669
316.4	0.449751	0.381874	0.287825	0.170842	0.112065	0.0574548	0.0319455
316.6	0.4499	0.381584	0.288891	0.17145	0.112355	0.0579656	0.0322268
316.8	0.450225	0.382265	0.289662	0.171376	0.113316	0.0580406	0.0327029
317	0.449932	0.381354	0.290679	0.17192	0.113798	0.0577609	0.0322249
317.2	0.44911	0.380738	0.289702	0.17148	0.113261	0.057383	0.0314879
317.4	0.449268	0.381303	0.290165	0.171927	0.113018	0.0578624	0.0311643
317.6	0.449635	0.382461	0.290651	0.172253	0.113495	0.0587264	0.0314401
317.8	0.449413	0.382986	0.29077	0.171722	0.113833	0.0592252	0.032026
318	0.449172	0.383583	0.291207	0.172016	0.114213	0.0598011	0.0320393
318.2	0.44912	0.384123	0.291233	0.171785	0.114312	0.0594579	0.032073
318.4	0.448518	0.384215	0.291143	0.171736	0.114384	0.0596567	0.0314775
318.6	0.448149	0.384104	0.291446	0.171583	0.114109	0.0599815	0.0316595
318.8	0.448341	0.383966	0.291338	0.171432	0.113523	0.0596954	0.0314075
319	0.448468	0.384294	0.291403	0.171628	0.114167	0.0604934	0.0320389
319.2	0.44968	0.384488	0.291227	0.1715	0.114331	0.0608344	0.0325592
319.4	0.449984	0.384421	0.2901	0.17117	0.114037	0.0600981	0.0323825
319.6	0.450321	0.384049	0.28947	0.171266	0.113634	0.0598578	0.0326457
319.8	0.450684	0.384134	0.288844	0.171271	0.11363	0.059108	0.03273
320	0.450984	0.383627	0.288294	0.171285	0.113513	0.0584741	0.0325403
320.2	0.450813	0.382831	0.287824	0.17042	0.113231	0.0579915	0.0325951
320.4	0.452619	0.383273	0.288828	0.171314	0.113549	0.0583255	0.0335222
320.6	0.453004	0.383357	0.289268	0.171528	0.113577	0.0581146	0.0339288
320.8	0.452618	0.383188	0.288721	0.171022	0.113503	0.0572993	0.0335811
321	0.452408	0.382944	0.288317	0.171357	0.11295	0.0571241	0.0331212
321.2	0.451994	0.383625	0.287339	0.171352	0.112043	0.0572419	0.032604
321.4	0.4521	0.384365	0.287557	0.172017	0.11271	0.0580194	0.0331236
321.6	0.451676	0.384305	0.28761	0.172046	0.112929	0.0589595	0.0331199
321.8	0.450827	0.383964	0.287924	0.171901	0.113215	0.0594989	0.0332201
322	0.450636	0.384112	0.288263	0.171771	0.113668	0.0597392	0.032812
322.2	0.450466	0.383722	0.288256	0.171347	0.113526	0.0595477	0.0328636
322.4	0.450571	0.383698	0.288708	0.171364	0.113675	0.0600595	0.0328651
322.6	0.450107	0.383312	0.288942	0.171387	0.113629	0.0598402	0.0329371
322.8	0.449507	0.382671	0.288592	0.170688	0.113839	0.0591774	0.0329287
323	0.449923	0.383095	0.288634	0.170871	0.114187	0.0598283	0.0335906
323.2	0.450219	0.382726	0.288436	0.171002	0.113976	0.0597213	0.0335734
323.4	0.449752	0.382699	0.288232	0.171321	0.113726	0.0593911	0.0338862
323.6	0.449873	0.38235	0.287955	0.171111	0.113823	0.0591168	0.0340245
323.8	0.449397	0.382381	0.288007	0.170335	0.113125	0.0580183	0.0334326
324	0.448965	0.382184	0.288125	0.170154	0.112554	0.0573738	0.0340264
324.2	0.449005	0.382119	0.288478	0.169393	0.112909	0.0569247	0.034021
324.4	0.449625	0.382181	0.288366	0.169421	0.112728	0.0564305	0.0344297
324.6	0.449053	0.381794	0.287789	0.168997	0.112382	0.0561775	0.0338748
324.8	0.448035	0.381857	0.286697	0.168963	0.112429	0.0557566	0.0334968
325	0.448254	0.382644	0.286249	0.169905	0.112992	0.0562005	0.0333401
325.2	0.447793	0.382225	0.285407	0.169803	0.113548	0.0557403	0.0328127
325.4	0.447977	0.382465	0.285651	0.170679	0.114179	0.0560398	0.0322856
325.6	0.447862	0.381942	0.285323	0.170122	0.113492	0.0563633	0.0316031
325.8	0.447858	0.382122	0.285117	0.169657	0.113251	0.056222	0.0310295
326	0.447379	0.381612	0.284745	0.169238	0.113296	0.0564858	0.0302711
326.2	0.448048	0.380679	0.284438	0.168916	0.112675	0.0564891	0.0305225
326.4	0.449017	0.381146	0.28509	0.169121	0.113292	0.0573625	0.0305328
326.6	0.448858	0.380767	0.284933	0.169086	0.113623	0.0578848	0.0303155
326.8	0.448792	0.381455	0.285233	0.169419	0.114	0.0582518	0.0310609
327	0.448825	0.381594	0.285357	0.169095	0.113383	0.0594835	0.0312065
327.2	0.449283	0.381938	0.286144	0.169151	0.113439	0.0598969	0.0313371
327.4	0.449294	0.383161	0.286599	0.169466	0.113637	0.0604703	0.0315664
327.6	0.449082	0.383568	0.286896	0.168462	0.113483	0.0608254	0.0310062
327.8	0.448517	0.383703	0.28766	0.168209	0.113208	0.0605622	0.0312565
328	0.448927	0.384423	0.288128	0.168923	0.113897	0.0602571	0.0321245
328.2	0.449606	0.384667	0.289011	0.168944	0.11536	0.0608945	0.0316943
328.4	0.450198	0.384905	0.289512	0.169981	0.115404	0.0615723	0.032562
328.6	0.450831	0.385585	0.290567	0.171081	0.116608	0.0622604	0.0330102
328.8	0.450317	0.385598	0.290195	0.171682	0.117343	0.0619335	0.0331494
329	0.451115	0.385416	0.290056	0.172459	0.117979	0.0621213	0.0333048
329.2	0.450553	0.385202	0.290424	0.17253	0.1182	0.0615903	0.0325659
329.4	0.450708	0.38553	0.290944	0.173067	0.117814	0.0610285	0.0318841
329.6	0.451017	0.385167	0.290399	0.17314	0.118165	0.0612533	0.0323471
329.8	0.451253	0.385118	0.290625	0.17326	0.118524	0.0609836	0.0323703
330	0.451887	0.384284	0.291635	0.17318	0.118581	0.0610736	0.0321237
330.2	0.452612	0.384307	0.291506	0.173121	0.118454	0.0610204	0.0322224
330.4	0.452774	0.384531	0.29198	0.173377	0.118735	0.0614673	0.0325141
330.6	0.452516	0.384224	0.291447	0.173579	0.118481	0.0614536	0.032321
330.8	0.452135	0.384551	0.291704	0.173477	0.117616	0.0606959	0.0324377
331	0.451714	0.38381	0.291549	0.172849	0.116174	0.0605703	0.0319426
331.2	0.452271	0.38424	0.291905	0.173518	0.115934	0.0603049	0.0320032
331.4	0.452428	0.384715	0.2923	0.174352	0.116066	0.0604558	0.0327823
331.6	0.452676	0.385145	0.292573	0.174016	0.115506	0.0605673	0.0330012
331.8	0.452607	0.385002	0.292446	0.173857	0.114756	0.0600161	0.0329882
332	0.453429	0.385708	0.292793	0.174407	0.114444	0.060215	0.0336303
332.2	0.453667	0.385996	0.293271	0.174386	0.114406	0.0610773	0.0340293
332.4	0.453762	0.385842	0.293477	0.174437	0.113972	0.0607367	0.0346964
332.6	0.453497	0.386238	0.293035	0.173931	0.1142	0.0602906	0.0343557
332.8	0.453052	0.386102	0.292798	0.17353	0.113728	0.0603873	0.034449
333	0.453232	0.386504	0.293087	0.173669	0.11334	0.0600707	0.0345114
333.2	0.452796	0.387361	0.293459	0.174078	0.113919	0.0603526	0.0340406
333.4	0.452952	0.386994	0.293162	0.174016	0.113755	0.0602233	0.0338526
333.6	0.452856	0.386703	0.292825	0.173815	0.11414	0.0602169	0.0338086
333.8	0.453019	0.38709	0.293207	0.173279	0.114132	0.0598818	0.0336516
334	0.45292	0.386528	0.293548	0.172811	0.113959	0.0595929	0.0330071
334.2	0.451718	0.385902	0.292542	0.172605	0.113501	0.059094	0.0323092
334.4	0.451927	0.385619	0.292649	0.172179	0.1134	0.0596969	0.0324036
334.6	0.451453	0.384971	0.292174	0.172133	0.113008	0.0591778	0.031778
334.8	0.450535	0.384419	0.292126	0.171627	0.112227	0.058169	0.0315632
335	0.449833	0.383673	0.291608	0.171257	0.1118	0.0581288	0.0315016
335.2	0.449694	0.383233	0.290903	0.171112	0.112046	0.0577621	0.0316448
335.4	0.450224	0.383202	0.290814	0.170902	0.112086	0.0580883	0.031911
335.6	0.450984	0.383207	0.290538	0.170341	0.111784	0.0586316	0.0318273
335.8	0.451184	0.382663	0.290358	0.170074	0.111356	0.0583363	0.0321778
336	0.451929	0.382378	0.290076	0.170395	0.111763	0.0583759	0.0324686
336.2	0.451212	0.382417	0.290413	0.170089	0.11208	0.0581339	0.0328404
336.4	0.451343	0.382456	0.28986	0.170433	0.112791	0.0584346	0.0323287
336.6	0.451763	0.383669	0.290234	0.170683	0.113365	0.0595986	0.0326378
336.8	0.452203	0.383943	0.290913	0.171125	0.113405	0.061077	0.0335576
337	0.452346	0.384691	0.291214	0.172133	0.113783	0.0613267	0.0338589
337.2	0.452555	0.385008	0.291083	0.17253	0.114635	0.0625504	0.0336651
337.4	0.452606	0.384312	0.291485	0.172386	0.114318	0.0618703	0.0334081
337.6	0.452449	0.384923	0.291444	0.17271	0.114418	0.0617825	0.0331449
337.8	0.453041	0.385858	0.29206	0.173458	0.11489	0.0627227	0.033787
338	0.452979	0.385713	0.292194	0.173739	0.11525	0.062727	0.0335341
338.2	0.452176	0.385592	0.291711	0.173253	0.11489	0.0621086	0.0332274
338.4	0.452074	0.386128	0.291888	0.172466	0.114838	0.0623062	0.0327837
338.6	0.452113	0.38673	0.292104	0.172557	0.114431	0.0615232	0.0323968
338.8	0.451638	0.387117	0.291932	0.172083	0.114182	0.0607443	0.0321187
339	0.451653	0.387372	0.291536	0.171951	0.113899	0.0606916	0.0321766
339.2	0.451737	0.386718	0.291058	0.17148	0.1139	0.059722	0.0317225
339.4	0.452435	0.386389	0.291225	0.17152	0.113146	0.0596039	0.0320002
339.6	0.452534	0.386356	0.29111	0.171755	0.112926	0.0591745	0.0326379
339.8	0.451937	0.385885	0.29076	0.171949	0.112116	0.0585378	0.0331238
340	0.452297	0.385757	0.290158	0.172043	0.112478	0.0581023	0.0330628
340.2	0.451068	0.3858	0.290252	0.172285	0.112177	0.0585787	0.0330412
340.4	0.451113	0.385562	0.290221	0.173102	0.1129	0.0588451	0.0331938
340.6	0.450891	0.385771	0.290798	0.173124	0.113153	0.0591282	0.0338157
340.8	0.450557	0.385289	0.290207	0.172954	0.11301	0.0587044	0.0338198
341	0.450284	0.384764	0.290039	0.173364	0.113221	0.0581644	0.0336856
341.2	0.450476	0.384555	0.290382	0.173242	0.11419	0.0587633	0.0336752
341.4	0.450361	0.384107	0.290973	0.173384	0.114786	0.0586653	0.0336565
341.6	0.449713	0.384214	0.290606	0.17349	0.114762	0.0588273	0.0331236
341.8	0.449699	0.384224	0.290689	0.172962	0.114838	0.058505	0.0328627
342	0.449234	0.383399	0.290789	0.17294	0.115198	0.0577768	0.0324143
342.2	0.44867	0.383063	0.290798	0.17226	0.114868	0.0576567	0.0315654
342.4	0.449526	0.383995	0.29194	0.172235	0.115285	0.0585726	0.0311635
342.6	0.45059	0.384594	0.29176	0.172866	0.115185	0.0588657	0.0313564
342.8	0.45084	0.384687	0.291803	0.172903	0.115227	0.0589304	0.0315089
343	0.451464	0.38499	0.291727	0.172902	0.114918	0.0586308	0.0318569
343.2	0.451887	0.384352	0.292204	0.172641	0.114744	0.0581187	0.0323575
343.4	0.452068	0.383888	0.291702	0.17239	0.113329	0.0582455	0.0328136
343.6	0.452252	0.384637	0.291552	0.172977	0.11332	0.0585183	0.0339358
343.8	0.452257	0.384558	0.291534	0.173275	0.113139	0.0589578	0.0339143
344	0.452566	0.384763	0.291012	0.172705	0.113106	0.0587434	0.0338054
344.2	0.452002	0.384877	0.291773	0.172685	0.113403	0.0588189	0.0334545
344.4	0.451939	0.384627	0.291571	0.172435	0.113296	0.0575283	0.0341188
344.6	0.452043	0.38518	0.291158	0.172639	0.113653	0.0580287	0.0341052
344.8	0.452643	0.385183	0.290964	0.172113	0.113668	0.0577428	0.034011
345	0.453208	0.385006	0.292021	0.172301	0.114232	0.0590361	0.0342854
345.2	0.453566	0.385965	0.29257	0.172445	0.11497	0.059929	0.0344448
345.4	0.452801	0.385351	0.291767	0.172307	0.114361	0.0594086	0.0336539
345.6	0.452301	0.384715	0.291529	0.172416	0.11391	0.0591885	0.0325618
345.8	0.45235	0.384762	0.291963	0.172589	0.114497	0.059698	0.0322238
346	0.452056	0.384104	0.291731	0.173135	0.114823	0.0601263	0.0316896
346.2	0.45201	0.384847	0.291677	0.173666	0.115169	0.0602254	0.0312551
346.4	0.451979	0.384973	0.291399	0.17375	0.115261	0.0603915	0.0310306
346.6	0.452299	0.385221	0.291318	0.174292	0.114905	0.060601	0.0313507
346.8	0.452295	0.385347	0.291654	0.17398	0.114784	0.0599232	0.0309505
347	0.451792	0.384799	0.291605	0.173456	0.114422	0.0589812	0.0311572
347.2	0.4506	0.384276	0.291528	0.173247	0.1141	0.0582714	0.0316713
347.4	0.450141	0.384164	0.29078	0.172867	0.113777	0.0579424	0.0322369
347.6	0.44972	0.384467	0.291064	0.173505	0.114636	0.057857	0.0330922
347.8	0.449046	0.384493	0.291017	0.172565	0.114583	0.0572683	0.0327217
348	0.449063	0.384533	0.291156	0.171663	0.1154	0.0564324	0.0330039
348.2	0.449586	0.384873	0.291544	0.171775	0.116643	0.0563648	0.0333185
348.4	0.448925	0.384219	0.290604	0.171239	0.115765	0.0559695	0.0334431
348.6	0.448901	0.384668	0.291021	0.170619	0.116015	0.056864	0.0328386
348.8	0.449431	0.383941	0.290798	0.169503	0.11496	0.0568441	0.0322632
349	0.449854	0.384264	0.291343	0.169616	0.114686	0.0582128	0.0324223
349.2	0.449609	0.38409	0.291105	0.169513	0.114283	0.0584595	0.0326548
349.4	0.449295	0.383098	0.291034	0.169742	0.113472	0.0586235	0.0320644
349.6	0.449773	0.38326	0.291865	0.169334	0.113758	0.0596326	0.0321376
349.8	0.450052	0.383774	0.29209	0.169635	0.113568	0.0600029	0.031874
350	0.450107	0.383431	0.291763	0.169885	0.113064	0.0599057	0.0309565
350.2	0.45014	0.383972	0.292168	0.170468	0.113082	0.0598635	0.031004
350.4	0.450032	0.383821	0.292427	0.170277	0.112566	0.0598912	0.0308544
350.6	0.450873	0.384339	0.292952	0.170673	0.112636	0.0596164	0.0313296
350.8	0.450908	0.383988	0.292788	0.171295	0.112604	0.0590308	0.0310902
351	0.450036	0.383373	0.292968	0.171173	0.112524	0.0585205	0.0313002
351.2	0.449953	0.383721	0.293333	0.171804	0.112891	0.0583323	0.0315395
351.4	0.450764	0.383546	0.293392	0.172045	0.113276	0.058506	0.0316956
351.6	0.450912	0.383598	0.293461	0.172672	0.113882	0.0592013	0.0317787
351.8	0.451091	0.383793	0.293403	0.172412	0.113906	0.0589774	0.0317395
352	0.452378	0.384112	0.29379	0.172773	0.114936	0.060042	0.0323129
352.2	0.452356	0.383889	0.292952	0.172194	0.114376	0.0603765	0.0319147
352.4	0.452346	0.383918	0.292929	0.171681	0.114191	0.0607827	0.0320793
352.6	0.452515	0.383916	0.29296	0.171353	0.114128	0.0611699	0.0316115
352.8	0.45261	0.383724	0.292707	0.171269	0.113795	0.0609867	0.0317549
353	0.452623	0.384066	0.293025	0.171653	0.11408	0.0615265	0.0321635
353.2	0.452287	0.383799	0.292623	0.171406	0.114175	0.0613109	0.0321149
353.4	0.45253	0.384357	0.292521	0.171816	0.114421	0.0615375	0.0326903
353.6	0.453223	0.384877	0.292621	0.171486	0.115047	0.0617978	0.0334963
353.8	0.452934	0.384455	0.292362	0.171763	0.114974	0.0612819	0.0327134
354	0.45279	0.384045	0.292181	0.171763	0.115277	0.0610133	0.0327687
354.2	0.452639	0.384446	0.292282	0.1717	0.115978	0.0606614	0.0330348
354.4	0.4531	0.38463	0.292377	0.171826	0.116224	0.0602083	0.0330296
354.6	0.452891	0.384255	0.292404	0.172312	0.116357	0.0600253	0.0330646
354.8	0.452623	0.383805	0.292833	0.172923	0.116223	0.0600117	0.032602
355	0.452183	0.383609	0.293271	0.173009	0.115793	0.0601849	0.032431
355.2	0.452629	0.383473	0.293411	0.173396	0.116028	0.0607268	0.0324141
355.4	0.452151	0.382788	0.292951	0.17315	0.115293	0.0607519	0.0318104
355.6	0.452116	0.383234	0.292778	0.173696	0.115267	0.0614587	0.0321885
355.8	0.451265	0.383231	0.292769	0.173521	0.114471	0.0606709	0.0317601
356	0.452031	0.38344	0.293369	0.1736	0.113955	0.0616416	0.0315344
356.2	0.45145	0.383267	0.293422	0.173555	0.113867	0.0614931	0.0310532
356.4	0.451624	0.383733	0.294501	0.17376	0.114529	0.0618361	0.0319122
356.6	0.450979	0.384459	0.294127	0.17422	0.114068	0.0617011	0.031595
356.8	0.450588	0.385284	0.294227	0.173894	0.113645	0.0612548	0.0314936
357	0.450384	0.385387	0.293635	0.17425	0.113973	0.0613158	0.0315154
357.2	0.449827	0.385476	0.293196	0.174103	0.11407	0.0603959	0.0318752
357.4	0.45093	0.386441	0.293516	0.175159	0.114958	0.0616538	0.0335733
357.6	0.450945	0.386813	0.293816	0.175	0.115277	0.0619397	0.0338498
357.8	0.450792	0.386689	0.293578	0.174797	0.115512	0.0618875	0.0339415
358	0.451478	0.387046	0.29406	0.175373	0.116427	0.0617976	0.0348655
358.2	0.452209	0.387998	0.294557	0.175231	0.117035	0.0621726	0.035227
358.4	0.452745	0.387962	0.294529	0.175651	0.116693	0.0622185	0.0351023
358.6	0.452922	0.38798	0.29539	0.175935	0.116709	0.062434	0.0350358
358.8	0.453522	0.387901	0.295795	0.176388	0.116798	0.0627422	0.0344987
359	0.454229	0.388455	0.296475	0.177365	0.11749	0.0634785	0.0353319
359.2	0.453693	0.387914	0.296082	0.177252	0.117836	0.0630114	0.0344458
359.4	0.453583	0.387142	0.295836	0.177167	0.117612	0.0627263	0.0335798
359.6	0.453973	0.387201	0.29566	0.177687	0.117308	0.0625833	0.0329877
359.8	0.453777	0.386628	0.295862	0.178057	0.117133	0.0622248	0.0323421
360	0.45439	0.385806	0.295813	0.178065	0.117127	0.0627416	0.031959
360.2	0.454159	0.38567	0.295971	0.178261	0.11802	0.0631715	0.0322907
360.4	0.453451	0.385628	0.296302	0.177872	0.11738	0.0629976	0.0322713
360.6	0.452903	0.385473	0.295913	0.177718	0.117268	0.0625817	0.0314621
360.8	0.452883	0.384752	0.296068	0.176605	0.116582	0.0614238	0.0309371
361	0.45274	0.384222	0.296013	0.176524	0.117099	0.0610179	0.0311105
361.2	0.452722	0.384145	0.295781	0.176226	0.117442	0.0608207	0.031283
361.4	0.453392	0.384508	0.29541	0.175916	0.117649	0.0614795	0.0314653
361.6	0.453059	0.384664	0.295113	0.175046	0.117639	0.0607113	0.0316194
361.8	0.453504	0.384549	0.295009	0.175068	0.117777	0.0604222	0.0324258
362	0.453172	0.384483	0.294756	0.174263	0.117635	0.0593528	0.0319853
362.2	0.453771	0.385594	0.295106	0.17383	0.117346	0.0597707	0.0318195
362.4	0.45385	0.385521	0.294897	0.17398	0.116874	0.0600135	0.0316386
362.6	0.454279	0.385829	0.295855	0.174246	0.11668	0.0600715	0.0323405
362.8	0.454133	0.386203	0.296143	0.174717	0.117521	0.060463	0.0329682
363	0.453959	0.386776	0.29684	0.175305	0.117671	0.0612721	0.0339919
363.2	0.454196	0.386302	0.296382	0.175151	0.117243	0.0612029	0.0336295
363.4	0.454641	0.386041	0.296426	0.175518	0.117287	0.0618339	0.0339998
363.6	0.454744	0.386244	0.296477	0.176101	0.117628	0.0623792	0.0343166
363.8	0.454628	0.386357	0.296681	0.176516	0.118433	0.0628827	0.0352258
364	0.454211	0.386286	0.29576	0.175881	0.118181	0.0625998	0.0349501
364.2	0.454263	0.386405	0.296152	0.176471	0.11858	0.0631859	0.0355596
364.4	0.453662	0.386098	0.296067	0.176112	0.118459	0.0626164	0.0349648
364.6	0.454162	0.385456	0.295841	0.176317	0.11889	0.0627243	0.0342663
364.8	0.454479	0.384956	0.295438	0.176021	0.118377	0.0624861	0.0341041
365	0.453735	0.384524	0.294519	0.175687	0.118433	0.0621257	0.0342903
365.2	0.45341	0.384487	0.293734	0.175476	0.118504	0.0620309	0.034097
365.4	0.45345	0.384016	0.292978	0.175289	0.118515	0.0611842	0.0340351
365.6	0.453991	0.384636	0.292407	0.175868	0.118447	0.0607119	0.0340914
365.8	0.454573	0.384831	0.292758	0.176442	0.118639	0.0610522	0.0339791
366	0.454723	0.384765	0.292407	0.176535	0.118007	0.0607452	0.0335669
366.2	0.455852	0.38558	0.293146	0.177382	0.118089	0.0616705	0.0338094
366.4	0.455866	0.38506	0.293166	0.177441	0.117457	0.0617098	0.0341641
366.6	0.456109	0.385313	0.293755	0.17784	0.117698	0.0622188	0.0347067
366.8	0.45576	0.385513	0.293417	0.17745	0.117981	0.0626001	0.0343319
367	0.455862	0.385785	0.293616	0.177115	0.117243	0.0626739	0.0341624
367.2	0.456079	0.385966	0.293366	0.176972	0.117545	0.0629472	0.033607
367.4	0.455263	0.385962	0.294187	0.176494	0.117652	0.0632183	0.0335237
367.6	0.455192	0.38607	0.294191	0.175642	0.117731	0.0627079	0.0332546
367.8	0.454569	0.385877	0.29425	0.174888	0.117551	0.0616805	0.0330042
368	0.454134	0.385619	0.293944	0.174239	0.117575	0.061347	0.0325016
368.2	0.453638	0.38553	0.294542	0.17434	0.117691	0.0622076	0.0323698
368.4	0.45264	0.385338	0.294601	0.173508	0.117131	0.0622279	0.0315271
368.6	0.452255	0.384242	0.294695	0.173031	0.116269	0.0617509	0.0312024
368.8	0.451429	0.384007	0.294479	0.172295	0.115746	0.061232	0.0321265
369	0.450544	0.384776	0.294722	0.171916	0.115673	0.0604473	0.0324639
369.2	0.450592	0.384947	0.295146	0.171879	0.115855	0.0607904	0.0325187
369.4	0.451159	0.385202	0.295516	0.171722	0.115734	0.0607153	0.0324981
369.6	0.450989	0.386033	0.295717	0.172214	0.115694	0.0608116	0.0322827
369.8	0.451574	0.386316	0.295964	0.17286	0.115853	0.0614457	0.0329612
370	0.452129	0.386619	0.295689	0.173562	0.115799	0.0616884	0.032849
370.2	0.452747	0.386908	0.296035	0.17385	0.116438	0.061946	0.0331332
370.4	0.453044	0.387136	0.29554	0.173883	0.11627	0.0617435	0.0333923
370.6	0.453618	0.387441	0.295515	0.174376	0.116916	0.0623211	0.0340585
370.8	0.454286	0.387613	0.294762	0.174178	0.116935	0.0623074	0.0336204
371	0.455031	0.387849	0.295215	0.174696	0.117149	0.0615414	0.033552
371.2	0.455425	0.388097	0.29532	0.175779	0.117694	0.062178	0.0334754
371.4	0.455319	0.387976	0.295189	0.175363	0.117505	0.0618623	0.0337529
371.6	0.455431	0.387786	0.2948	0.175816	0.118147	0.0616128	0.0335844
371.8	0.455227	0.386862	0.294505	0.175651	0.118596	0.0614564	0.0335405
372	0.455268	0.386428	0.294231	0.175847	0.118425	0.0617768	0.0332614
372.2	0.454858	0.386226	0.29375	0.17583	0.117642	0.0617669	0.0325055
372.4	0.454829	0.385936	0.294096	0.176205	0.117194	0.0613631	0.0328514
372.6	0.4543	0.385121	0.294269	0.175876	0.117071	0.0604518	0.033106
372.8	0.453907	0.384767	0.294311	0.175755	0.117	0.0604557	0.0327882
373	0.453838	0.384649	0.294909	0.175455	0.117195	0.060887	0.0325623
373.2	0.453775	0.384178	0.295233	0.175398	0.117647	0.0613613	0.0324455
373.4	0.453152	0.384346	0.295458	0.175189	0.117907	0.0615689	0.0320629
373.6	0.452226	0.384065	0.294995	0.174799	0.117805	0.0612642	0.0315835
373.8	0.452583	0.384263	0.29511	0.174877	0.11786	0.0616839	0.0320629
374	0.452428	0.384192	0.295063	0.175056	0.118056	0.0622066	0.0316001
374.2	0.452193	0.38454	0.29554	0.175094	0.117581	0.0623048	0.0319215
374.4	0.452347	0.384856	0.295641	0.174855	0.117045	0.062329	0.0324043
374.6	0.452315	0.384578	0.296275	0.174584	0.117562	0.0629765	0.0330406
374.8	0.453014	0.384752	0.296026	0.174313	0.11766	0.0627272	0.0332168
375	0.453474	0.385979	0.297041	0.17495	0.118235	0.0630505	0.034186
375.2	0.453297	0.386865	0.296709	0.175111	0.118491	0.0641637	0.0350825
375.4	0.453279	0.387469	0.296429	0.174805	0.118672	0.0640951	0.035576
375.6	0.453014	0.38712	0.29638	0.174655	0.118658	0.0634949	0.0347739
375.8	0.453036	0.386394	0.295613	0.173817	0.118	0.0624402	0.0343873
376	0.452834	0.38643	0.294892	0.173855	0.117595	0.0617278	0.0337742
376.2	0.452874	0.387333	0.295398	0.174344	0.117522	0.0620132	0.0339823
376.4	0.453241	0.387997	0.295733	0.174715	0.118036	0.0625037	0.0342219
376.6	0.452822	0.387855	0.296154	0.174646	0.118442	0.0622665	0.0334561
376.8	0.452566	0.386915	0.29617	0.174266	0.118258	0.0620266	0.0325768
377	0.453165	0.387277	0.296571	0.174921	0.119246	0.0624405	0.033174
377.2	0.453025	0.387121	0.296911	0.175408	0.118972	0.0621282	0.0325828
377.4	0.452467	0.386627	0.296853	0.175213	0.119035	0.0612923	0.0325524
377.6	0.452231	0.38613	0.296767	0.175039	0.117893	0.0608477	0.0321698
377.8	0.452093	0.386056	0.29638	0.175276	0.117602	0.0603583	0.0325522
378	0.450831	0.385472	0.295743	0.175316	0.116998	0.0597177	0.0321787
378.2	0.450712	0.385344	0.295854	0.17573	0.116848	0.0592205	0.0323266
378.4	0.450977	0.384985	0.296119	0.175567	0.117992	0.0589705	0.0333288
378.6	0.450593	0.384353	0.296272	0.17555	0.11847	0.0590675	0.0334134
378.8	0.451691	0.385332	0.296437	0.176158	0.118541	0.0593082	0.0340457
379	0.452113	0.386062	0.296715	0.176563	0.119018	0.0600841	0.0348966
379.2	0.452218	0.385329	0.295606	0.176284	0.118061	0.0591943	0.0343077
379.4	0.451815	0.38485	0.295549	0.176378	0.118145	0.0586493	0.0338957
379.6	0.451547	0.384313	0.295283	0.175508	0.117591	0.0588815	0.032877
379.8	0.452644	0.385128	0.295391	0.176344	0.11834	0.0595139	0.0338497
380	0.452813	0.385795	0.295112	0.176773	0.118221	0.0601779	0.0338374
380.2	0.453961	0.387047	0.295969	0.177847	0.118405	0.0617923	0.0346477
380.4	0.454421	0.387398	0.295498	0.177813	0.1188	0.0624167	0.034002
380.6	0.454651	0.387206	0.296282	0.178196	0.119158	0.0635959	0.0342044
380.8	0.454734	0.38678	0.296536	0.177662	0.119343	0.0638897	0.034365
381	0.455731	0.387462	0.297272	0.178293	0.119865	0.0644542	0.0347377
381.2	0.455628	0.387543	0.297679	0.177888	0.11924	0.0641514	0.0348159
381.4	0.455958	0.387978	0.29815	0.177844	0.120011	0.0641754	0.0353672
381.6	0.455781	0.388269	0.297978	0.176831	0.1192	0.0646405	0.0349991
381.8	0.455093	0.38858	0.297527	0.17658	0.119432	0.0640467	0.0347007
382	0.454518	0.388635	0.297814	0.176515	0.11939	0.0636212	0.0347604
382.2	0.455261	0.38852	0.29853	0.176706	0.119805	0.0636209	0.0348692
382.4	0.45576	0.389386	0.299733	0.176925	0.120586	0.0639513	0.0358652
382.6	0.455407	0.389222	0.299614	0.176636	0.119805	0.0641592	0.0356492
382.8	0.45563	0.389116	0.299177	0.176483	0.119613	0.0637142	0.0355059
383	0.455279	0.388306	0.298552	0.176161	0.119319	0.0630735	0.0357464
383.2	0.455168	0.387722	0.297963	0.176184	0.118634	0.0619311	0.0350291
383.4	0.454329	0.386808	0.297739	0.175975	0.118737	0.0615359	0.0350935
383.6	0.454463	0.386907	0.297565	0.175704	0.118006	0.061417	0.03528
383.8	0.45428	0.387051	0.297502	0.176515	0.118007	0.0606278	0.0353237
384	0.454137	0.386972	0.296918	0.176159	0.117805	0.0603958	0.034975
384.2	0.454063	0.386965	0.296615	0.176753	0.117419	0.0607311	0.0346013
384.4	0.45341	0.386354	0.29598	0.175988	0.117093	0.0607309	0.0340851
384.6	0.453334	0.386264	0.296071	0.176092	0.117326	0.0609723	0.0343366
384.8	0.452663	0.386185	0.295592	0.175328	0.116751	0.0604559	0.0334216
385	0.452956	0.386385	0.295683	0.175471	0.116738	0.0606537	0.0332923
385.2	0.452851	0.386094	0.295347	0.175051	0.116862	0.0604618	0.0334935
385.4	0.453372	0.386014	0.295226	0.175062	0.117103	0.0613263	0.0334054
385.6	0.45331	0.385611	0.295164	0.174627	0.117117	0.0611839	0.0331026
385.8	0.45301	0.385278	0.295369	0.175204	0.117117	0.0607675	0.0330631
386	0.453709	0.384978	0.295835	0.175321	0.117199	0.0612317	0.0337127
386.2	0.453911	0.384175	0.29559	0.175115	0.117268	0.0616245	0.0330966
386.4	0.453702	0.384149	0.2955	0.175513	0.117491	0.0620727	0.033404
386.6	0.453255	0.383582	0.294865	0.175355	0.117357	0.0619563	0.0327192
386.8	0.453087	0.383	0.294742	0.175662	0.117331	0.061757	0.0328669
387	0.452856	0.383241	0.294525	0.176191	0.117248	0.0618709	0.0326908
387.2	0.453105	0.383195	0.294225	0.176382	0.117511	0.0614326	0.0322916
387.4	0.453	0.383256	0.294345	0.176316	0.117579	0.0618235	0.0324772
387.6	0.452569	0.383995	0.294283	0.17613	0.117191	0.0621083	0.0320574
387.8	0.452589	0.384413	0.294286	0.17608	0.117747	0.0620088	0.0312668
388	0.452918	0.385131	0.293925	0.176412	0.117929	0.0626232	0.0309764
388.2	0.452903	0.385375	0.293679	0.176706	0.116686	0.0631607	0.0303354
388.4	0.453705	0.385838	0.293901	0.176368	0.116846	0.0635119	0.0306163
388.6	0.454118	0.387101	0.294584	0.176711	0.117801	0.0645325	0.0312061
388.8	0.453894	0.387202	0.295055	0.1765	0.117825	0.0655248	0.0313428
389	0.454241	0.387476	0.295401	0.176702	0.11895	0.0666171	0.0322632
389.2	0.454578	0.387318	0.295454	0.176734	0.118989	0.0664772	0.0324407
389.4	0.45562	0.388034	0.296102	0.177585	0.11922	0.0674771	0.0331075
389.6	0.456001	0.388113	0.296693	0.178002	0.11959	0.0673589	0.0335882
389.8	0.456326	0.388164	0.297494	0.178514	0.119823	0.0678715	0.0338466
390	0.456915	0.387712	0.298108	0.178154	0.119799	0.0683953	0.0334941
390.2	0.45694	0.387509	0.298422	0.177898	0.119081	0.0683733	0.0328367
390.4	0.45664	0.387517	0.298942	0.17824	0.119121	0.068108	0.0338016
390.6	0.456787	0.387728	0.299589	0.177712	0.119279	0.0682142	0.0340032
390.8	0.456446	0.387315	0.299613	0.177194	0.118876	0.0679019	0.0341488
391	0.456395	0.387239	0.299375	0.177624	0.119157	0.0671561	0.0334217
391.2	0.456947	0.387374	0.299197	0.17725	0.119607	0.0664821	0.0341005
391.4	0.457128	0.387499	0.299631	0.177169	0.120011	0.0666874	0.0338608
391.6	0.456456	0.38676	0.298917	0.17631	0.119307	0.0659156	0.0330329
391.8	0.456062	0.386228	0.298101	0.17616	0.119221	0.0645395	0.0324544
392	0.45652	0.386105	0.297392	0.175952	0.118964	0.0641633	0.0321314
392.2	0.456414	0.385709	0.297498	0.17546	0.119043	0.0639698	0.0321679
392.4	0.456309	0.386242	0.297903	0.175225	0.120195	0.0643388	0.0327496
392.6	0.45506	0.385854	0.297487	0.174452	0.120312	0.0642796	0.0329229
392.8	0.45428	0.385875	0.296454	0.174287	0.119795	0.0637013	0.0330665
393	0.454158	0.386178	0.295698	0.174567	0.120301	0.0638989	0.0336914
393.2	0.454273	0.386239	0.296075	0.175027	0.1198	0.0639468	0.0336823
393.4	0.454778	0.386918	0.296268	0.175404	0.120119	0.0644361	0.0342191
393.6	0.454363	0.386779	0.295975	0.175101	0.119707	0.0646705	0.0345348
393.8	0.454485	0.386393	0.296408	0.17455	0.119592	0.0647919	0.034188
394	0.455118	0.385929	0.296729	0.174565	0.119245	0.0645056	0.0343786
394.2	0.454803	0.385624	0.296059	0.174381	0.118404	0.0648814	0.0345998
394.4	0.454741	0.385556	0.296171	0.174935	0.1188	0.0653398	0.0358751
394.6	0.455029	0.386178	0.296657	0.17498	0.119079	0.065661	0.0359086
394.8	0.455709	0.38662	0.297206	0.1758	0.119509	0.065903	0.0361244
395	0.45678	0.387149	0.29807	0.177076	0.120426	0.0656362	0.0365984
395.2	0.456866	0.387569	0.298254	0.177342	0.119997	0.0653591	0.0367064
395.4	0.456316	0.386844	0.298781	0.177199	0.119671	0.0650421	0.0357902
395.6	0.455495	0.386484	0.298137	0.176637	0.118014	0.0641965	0.0353677
395.8	0.455414	0.386659	0.297629	0.176859	0.117598	0.0638215	0.0344999
396	0.455928	0.387084	0.298251	0.176781	0.117866	0.0645073	0.0344136
396.2	0.454594	0.386905	0.298081	0.176348	0.117233	0.0637718	0.0339368
396.4	0.453848	0.387331	0.297633	0.175562	0.116904	0.0638087	0.033229
396.6	0.452957	0.387079	0.297002	0.175025	0.116294	0.0633044	0.0329721
396.8	0.4532	0.388329	0.297011	0.17557	0.116248	0.0638217	0.0332949
397	0.452562	0.388514	0.29754	0.175289	0.116401	0.0643917	0.0332144
397.2	0.452522	0.388678	0.297533	0.175245	0.116256	0.0651926	0.0320838
397.4	0.452214	0.388827	0.297235	0.174412	0.116138	0.064849	0.0313016
397.6	0.451945	0.389169	0.29737	0.174248	0.11617	0.0650701	0.0314927
397.8	0.451774	0.38886	0.297579	0.174142	0.116279	0.0648532	0.0304199
398	0.452383	0.38826	0.297687	0.174483	0.116674	0.0650442	0.0302777
398.2	0.45195	0.387948	0.297746	0.174197	0.116885	0.0653019	0.0301361
398.4	0.453003	0.388656	0.299016	0.175259	0.118053	0.0660605	0.0311429
398.6	0.453292	0.389137	0.299678	0.175799	0.118794	0.0656578	0.0308903
398.8	0.454254	0.389298	0.30025	0.176105	0.11934	0.0657228	0.0311606
399	0.454496	0.388439	0.300263	0.176349	0.119281	0.0650047	0.0311521
399.2	0.454523	0.387686	0.299973	0.176643	0.11895	0.0647753	0.0310396
399.4	0.454923	0.387364	0.300379	0.176555	0.120092	0.0650094	0.0313125
399.6	0.454655	0.387129	0.299405	0.176277	0.119327	0.0649298	0.0313435
[truncated: 2,501 more rows]

## Sheet: F(ab')2-NODAGA
Time	75nM	50nM	20nM	10nM	5nM	2nM	1nM
0	0.0209649	0.016187	0.00185619	-0.00305717	0.00201225	0.010182	0.00900995
0.2	0.0259486	0.0192954	0.00380584	-0.00120616	0.00305133	0.011361	0.00896977
0.4	0.0313107	0.0225703	0.00569475	0.00045877	0.0040743	0.011672	0.00863265
0.6	0.0374304	0.026886	0.00849747	0.00253053	0.00565927	0.0128092	0.00845048
0.8	0.0446019	0.0318792	0.0109157	0.0051813	0.00714148	0.0138965	0.00840211
1	0.0518236	0.0367253	0.0139721	0.0074905	0.00868374	0.0148224	0.00823489
1.2	0.0588624	0.0416397	0.0162778	0.00938814	0.00943473	0.0155935	0.00792591
1.4	0.0668468	0.0469417	0.0194989	0.0115551	0.0106081	0.0166563	0.00850025
1.6	0.074919	0.0518854	0.0223822	0.0133404	0.0111313	0.0171411	0.00857746
1.8	0.0824527	0.056693	0.0250459	0.0144227	0.0115513	0.0174305	0.00872628
2	0.0896151	0.0609867	0.0273942	0.0153688	0.0116524	0.0175055	0.00913481
2.2	0.0954615	0.0647551	0.0291825	0.0151715	0.0111564	0.0168705	0.00935292
2.4	0.101084	0.0690366	0.0307214	0.0160223	0.0109961	0.016731	0.00931908
2.6	0.106694	0.0734394	0.0332524	0.0176592	0.011076	0.016921	0.00886233
2.8	0.112122	0.0775615	0.034957	0.0180673	0.0110864	0.0170116	0.00882534
3	0.116916	0.0815022	0.0367318	0.0180681	0.0111845	0.0165873	0.00861391
3.2	0.121555	0.0854064	0.0378148	0.0176207	0.011069	0.0158767	0.00779495
3.4	0.126695	0.0899097	0.0402619	0.0191277	0.011696	0.0156551	0.00741178
3.6	0.13228	0.0946281	0.0427059	0.0201969	0.0121124	0.0158039	0.00722029
3.8	0.137338	0.0985099	0.0455062	0.0209774	0.0119688	0.0153359	0.0070546
4	0.142599	0.102741	0.0475348	0.0215603	0.0124929	0.0149528	0.00740097
4.2	0.14749	0.106701	0.0502577	0.0222928	0.0133335	0.0152865	0.00819954
4.4	0.152501	0.110644	0.0524443	0.0236346	0.0140306	0.0155297	0.00847005
4.6	0.15768	0.114378	0.054976	0.0250821	0.0147706	0.0161114	0.00862055
4.8	0.163491	0.119398	0.0573241	0.0269636	0.0162484	0.0168446	0.00962082
5	0.16759	0.123301	0.0600854	0.0277335	0.0168879	0.0169205	0.0101223
5.2	0.171628	0.126748	0.0618688	0.0283997	0.0167512	0.0169276	0.0104238
5.4	0.176452	0.130243	0.0645022	0.0292494	0.01746	0.0177591	0.0115337
5.6	0.180514	0.13286	0.0661148	0.0299518	0.017999	0.0173978	0.0118694
5.8	0.18474	0.136112	0.0681001	0.0302524	0.0185805	0.0176975	0.0120135
6	0.188431	0.139106	0.0695164	0.0313831	0.0190786	0.0177368	0.0127951
6.2	0.191378	0.142041	0.0709892	0.0318693	0.0195681	0.0178225	0.0125848
6.4	0.194726	0.144819	0.0725491	0.0324774	0.0197445	0.0177304	0.0119956
6.6	0.19837	0.148931	0.0748032	0.0332001	0.0207579	0.0176133	0.0116631
6.8	0.20133	0.152272	0.0760811	0.0334849	0.0209639	0.017307	0.0115917
7	0.2049	0.155448	0.0780385	0.0341614	0.0210634	0.0168175	0.0110867
7.2	0.208813	0.158737	0.0798776	0.0349787	0.0210785	0.0170123	0.0104999
7.4	0.212319	0.162002	0.0823647	0.0367893	0.0215895	0.017441	0.0104091
7.6	0.216236	0.164988	0.08466	0.0382377	0.022141	0.0175458	0.0110551
7.8	0.219772	0.16871	0.0871387	0.0397088	0.0225408	0.0175305	0.0113025
8	0.22318	0.172133	0.0890781	0.0410722	0.0234456	0.0175596	0.0117271
8.2	0.22711	0.175093	0.0913274	0.0433785	0.0244895	0.0185432	0.0123911
8.4	0.230879	0.178142	0.0933838	0.0450412	0.0248083	0.0193329	0.0121023
8.6	0.233821	0.180829	0.0949909	0.0459108	0.0252512	0.0194218	0.0121432
8.8	0.236705	0.184595	0.0972969	0.0471085	0.0264867	0.0198969	0.0126872
9	0.238958	0.186842	0.0997993	0.0481337	0.0266338	0.0198812	0.0129065
9.2	0.240942	0.188209	0.101146	0.0480708	0.0268051	0.0197437	0.0125762
9.4	0.243798	0.190744	0.102962	0.0484315	0.0282282	0.0206091	0.0131548
9.6	0.246477	0.192852	0.104649	0.0492061	0.0292746	0.0202874	0.0130865
9.8	0.248942	0.195446	0.10666	0.0501091	0.0296087	0.0207856	0.0126327
10	0.251103	0.197865	0.108519	0.0515583	0.0304854	0.021136	0.012901
10.2	0.253424	0.199403	0.110231	0.0515101	0.0308886	0.0211288	0.0122667
10.4	0.256431	0.202091	0.112021	0.0518379	0.0313478	0.0214212	0.0122068
10.6	0.259688	0.205838	0.114355	0.0531955	0.0326471	0.0227621	0.0128388
10.8	0.262523	0.208008	0.116869	0.0549439	0.0331765	0.0234643	0.0129318
11	0.265106	0.210465	0.118674	0.0559107	0.0336945	0.0235694	0.012905
11.2	0.267612	0.21303	0.120492	0.0568832	0.0337259	0.0238725	0.0135012
11.4	0.270445	0.216198	0.122701	0.0585164	0.0345683	0.0242647	0.013962
11.6	0.27294	0.218697	0.124717	0.0598436	0.0349397	0.0246738	0.0141226
11.8	0.275502	0.221674	0.126654	0.0607883	0.0352834	0.0245037	0.0136619
12	0.27771	0.224113	0.128145	0.0619111	0.0359768	0.0239684	0.013499
12.2	0.27995	0.226572	0.129319	0.0628559	0.0356031	0.0244051	0.0134571
12.4	0.282067	0.229303	0.130709	0.0632674	0.0353441	0.0245204	0.0136157
12.6	0.284283	0.231322	0.13189	0.0637869	0.0356284	0.0241939	0.0140258
12.8	0.28713	0.234187	0.133919	0.0650759	0.0368714	0.0247789	0.0144558
13	0.289262	0.235756	0.135171	0.0657536	0.0371529	0.0246075	0.0145928
13.2	0.291246	0.237616	0.135823	0.0658781	0.0374886	0.0239642	0.0146465
13.4	0.294317	0.240187	0.138001	0.0668819	0.038444	0.0243743	0.01512
13.6	0.296217	0.241667	0.13906	0.0675812	0.0386826	0.0240855	0.0144674
13.8	0.298027	0.243283	0.140907	0.0683994	0.0389762	0.0236628	0.0140771
14	0.300253	0.24504	0.142475	0.0692301	0.0402777	0.0232834	0.0141552
14.2	0.301911	0.246183	0.143204	0.0692583	0.0409133	0.0235861	0.0143048
14.4	0.304362	0.248747	0.145267	0.0700499	0.0419246	0.0241896	0.0149647
14.6	0.306443	0.250619	0.147712	0.0708701	0.0424805	0.0245178	0.0151363
14.8	0.308105	0.252162	0.149613	0.071505	0.0430288	0.024553	0.0159011
15	0.309111	0.25395	0.150597	0.0716494	0.0431746	0.0237075	0.0159104
15.2	0.311766	0.256198	0.152891	0.0728729	0.0433633	0.0241296	0.0166403
15.4	0.313478	0.258461	0.154787	0.0740029	0.0436523	0.0247027	0.0169017
15.6	0.314902	0.260419	0.157059	0.0751053	0.0436649	0.0248516	0.0167257
15.8	0.317074	0.263088	0.159721	0.0762534	0.0449065	0.0253556	0.0176124
16	0.318715	0.264505	0.161241	0.0768861	0.0453601	0.0261256	0.0176357
16.2	0.320545	0.266763	0.162902	0.0772226	0.0451706	0.0270483	0.0186344
16.4	0.322535	0.26901	0.164798	0.0787311	0.045704	0.0277247	0.0188852
16.6	0.324594	0.271137	0.166916	0.0805004	0.0470864	0.0289697	0.0198444
16.8	0.326313	0.273647	0.168651	0.0819606	0.0478643	0.0300391	0.0198846
17	0.327284	0.27519	0.169733	0.0830545	0.0478872	0.0292586	0.0197918
17.2	0.32942	0.277783	0.171133	0.084563	0.0477395	0.0294648	0.0197254
17.4	0.330981	0.279544	0.173118	0.085476	0.0479674	0.0296398	0.0188086
17.6	0.331177	0.280881	0.173695	0.0856699	0.0480858	0.0290559	0.0171705
17.8	0.331965	0.281702	0.174547	0.085857	0.047438	0.0282325	0.0161167
18	0.333064	0.283197	0.174994	0.0864464	0.0481934	0.0283258	0.0159085
18.2	0.3342	0.284921	0.175784	0.0869251	0.048135	0.0281729	0.0156771
18.4	0.336001	0.285926	0.176857	0.0868118	0.047962	0.0272813	0.015205
18.6	0.337945	0.286974	0.177647	0.0871426	0.0484531	0.0270339	0.0150998
18.8	0.339909	0.288607	0.178688	0.0882649	0.0494498	0.0274185	0.0157863
19	0.341503	0.290097	0.180385	0.0890946	0.0497055	0.0275926	0.0156356
19.2	0.343608	0.291439	0.182207	0.0903285	0.0499933	0.0285413	0.0162304
19.4	0.3454	0.292668	0.18326	0.0910832	0.0509757	0.0290298	0.0165483
19.6	0.34788	0.294261	0.185147	0.0917459	0.052891	0.0304453	0.016886
19.8	0.349957	0.295136	0.186667	0.0925858	0.0540643	0.0318819	0.0182183
20	0.351593	0.295617	0.188088	0.0927715	0.0544152	0.0326202	0.0181963
20.2	0.352923	0.298317	0.190227	0.0940455	0.0551582	0.0332105	0.0193663
20.4	0.354538	0.300226	0.192079	0.0958076	0.0560592	0.0339865	0.0200301
20.6	0.35662	0.302287	0.193684	0.0974472	0.0572352	0.0351983	0.0216003
20.8	0.358104	0.304396	0.195118	0.098121	0.0574766	0.0348637	0.0214563
21	0.359132	0.305926	0.195904	0.0991651	0.0573787	0.0344865	0.0214326
21.2	0.360478	0.307877	0.197117	0.100492	0.0572635	0.0346915	0.0207744
21.4	0.36134	0.309654	0.199021	0.101455	0.0582373	0.0346138	0.0205221
21.6	0.361196	0.310875	0.199629	0.101858	0.0576848	0.0334107	0.019437
21.8	0.362187	0.311951	0.200814	0.102789	0.0573427	0.0333197	0.0192301
22	0.364124	0.313869	0.202508	0.103835	0.0580229	0.032833	0.019382
22.2	0.365437	0.315624	0.203973	0.104847	0.0581305	0.0319823	0.0189659
22.4	0.366671	0.316491	0.205587	0.105618	0.0585219	0.0319356	0.0191781
22.6	0.368277	0.318041	0.207811	0.106636	0.0595458	0.032443	0.0196921
22.8	0.369115	0.319266	0.209217	0.107924	0.0598663	0.0329818	0.019061
23	0.36967	0.320427	0.210613	0.108773	0.0599966	0.0334002	0.0190321
23.2	0.370468	0.320836	0.211228	0.109254	0.0602411	0.0332093	0.0184775
23.4	0.371394	0.321406	0.212279	0.109784	0.0609065	0.0330242	0.018498
23.6	0.372729	0.322182	0.213555	0.110286	0.0605595	0.0332648	0.0179904
23.8	0.373868	0.323216	0.214931	0.111352	0.0605842	0.0334753	0.0181663
24	0.375695	0.32437	0.217113	0.112168	0.0611981	0.0343506	0.0181837
24.2	0.377064	0.326265	0.218219	0.11359	0.0617161	0.0358182	0.0192966
24.4	0.378939	0.327492	0.21912	0.114409	0.0622178	0.0362054	0.0193486
24.6	0.38078	0.329698	0.22016	0.115353	0.063129	0.0375992	0.020709
24.8	0.381261	0.330696	0.220874	0.115153	0.0634622	0.0370837	0.0202613
25	0.38259	0.332167	0.22203	0.116435	0.0642294	0.0374678	0.020929
25.2	0.384059	0.334077	0.223023	0.117192	0.0653353	0.0377601	0.0213868
25.4	0.385204	0.335702	0.223947	0.117727	0.0654535	0.037418	0.0216082
25.6	0.386269	0.337008	0.224821	0.118287	0.0653962	0.0377039	0.0216381
25.8	0.387543	0.338583	0.226374	0.118982	0.065648	0.0390473	0.0220403
26	0.389476	0.339487	0.22722	0.11886	0.065529	0.0386929	0.0220184
26.2	0.390409	0.340483	0.228272	0.119635	0.0663736	0.0389615	0.0221509
26.4	0.391657	0.341924	0.230107	0.120323	0.0676394	0.0393541	0.0227417
26.6	0.392734	0.343127	0.231305	0.120905	0.0686788	0.0391652	0.0226557
26.8	0.393842	0.344345	0.232264	0.12211	0.0694542	0.0390689	0.0225958
27	0.394813	0.34563	0.2342	0.122928	0.0698927	0.0388753	0.0231057
27.2	0.395456	0.345669	0.235075	0.122696	0.0698805	0.0383748	0.0225618
27.4	0.396226	0.345912	0.236074	0.123137	0.0699682	0.0379571	0.0225352
27.6	0.398433	0.346989	0.237393	0.124523	0.0705047	0.0387899	0.0218336
27.8	0.399693	0.34826	0.238725	0.125705	0.0712936	0.0396691	0.0218193
28	0.401386	0.349108	0.240093	0.126769	0.0717925	0.0406556	0.0216795
28.2	0.402275	0.350501	0.240596	0.127173	0.0719744	0.0410279	0.021887
28.4	0.403565	0.351879	0.24183	0.128136	0.0727586	0.0407962	0.0218759
28.6	0.404035	0.352959	0.242354	0.128789	0.0727635	0.0414382	0.0223982
28.8	0.404476	0.353374	0.243059	0.129092	0.0729727	0.0405621	0.0220079
29	0.405631	0.354842	0.244139	0.130186	0.0735204	0.0410002	0.0226471
29.2	0.405963	0.355959	0.243885	0.130467	0.073605	0.0409772	0.0227145
29.4	0.407508	0.35795	0.245181	0.131972	0.074285	0.0416944	0.0232695
29.6	0.408547	0.359115	0.246085	0.132468	0.0747366	0.0427977	0.0241831
29.8	0.40947	0.360302	0.246528	0.133002	0.0743696	0.0432501	0.0241796
30	0.410911	0.361225	0.247276	0.133942	0.0746538	0.0427722	0.0245808
30.2	0.411843	0.362381	0.248609	0.135083	0.0755379	0.0427353	0.0247274
30.4	0.412705	0.363685	0.25013	0.135788	0.0760565	0.0426486	0.0246326
30.6	0.414397	0.365262	0.251758	0.136995	0.0764494	0.0419148	0.0254153
30.8	0.416174	0.366725	0.253629	0.138159	0.0771769	0.0422919	0.0261233
31	0.416587	0.367246	0.254579	0.138005	0.0769357	0.0416717	0.0252279
31.2	0.41755	0.367891	0.255729	0.138387	0.0776492	0.0415269	0.0248256
31.4	0.418794	0.368695	0.25716	0.139837	0.0784728	0.0420097	0.0249563
31.6	0.42008	0.370234	0.258392	0.141354	0.0791745	0.0424479	0.0246942
31.8	0.420746	0.370888	0.259226	0.142438	0.0798202	0.0423341	0.0242444
32	0.422125	0.371773	0.260798	0.14325	0.0804884	0.0421216	0.0242134
32.2	0.423341	0.373079	0.261758	0.143578	0.0808666	0.0419128	0.02406
32.4	0.424934	0.374018	0.263738	0.14539	0.0822037	0.0429737	0.0245445
32.6	0.425833	0.374789	0.265209	0.146615	0.0828749	0.0436773	0.0248923
32.8	0.426311	0.375654	0.266337	0.147354	0.0835945	0.0435255	0.0252519
33	0.427464	0.377361	0.267265	0.148728	0.0848031	0.0444911	0.0260087
33.2	0.428454	0.378857	0.268238	0.150063	0.0859739	0.0450259	0.0265307
33.4	0.429095	0.37977	0.269643	0.150491	0.086179	0.0458032	0.0268834
33.6	0.429818	0.380708	0.269757	0.150117	0.0860993	0.0460328	0.0269375
33.8	0.430899	0.381614	0.270499	0.151134	0.0864043	0.0460696	0.027212
34	0.431069	0.38209	0.270944	0.151333	0.0858477	0.0456391	0.0268176
34.2	0.431527	0.382415	0.271337	0.150474	0.0852816	0.0455426	0.0259026
34.4	0.432296	0.383496	0.271818	0.150264	0.0848544	0.0456834	0.0256369
34.6	0.433955	0.384838	0.272659	0.150606	0.0847369	0.0459174	0.0259231
34.8	0.434121	0.385121	0.272918	0.150307	0.0847037	0.045813	0.0249659
35	0.433721	0.385537	0.273077	0.149601	0.0843248	0.045101	0.0241359
35.2	0.434683	0.386386	0.274259	0.149904	0.0844696	0.0450482	0.0240492
35.4	0.435305	0.38675	0.27504	0.150695	0.0848301	0.0452171	0.024108
35.6	0.435795	0.387833	0.275924	0.151166	0.0851306	0.0443981	0.0232758
35.8	0.437483	0.388741	0.277307	0.152178	0.0860965	0.0448506	0.0230818
36	0.438746	0.390305	0.278837	0.153529	0.0864342	0.0451833	0.0237253
36.2	0.439895	0.391705	0.280017	0.15452	0.0868967	0.045643	0.0246075
36.4	0.441034	0.392663	0.281568	0.156107	0.088397	0.0465886	0.0258053
36.6	0.442289	0.393193	0.282141	0.157469	0.0889987	0.0467424	0.0263612
36.8	0.443083	0.39432	0.282334	0.158539	0.0894707	0.0465904	0.0264308
37	0.444914	0.39592	0.283778	0.160855	0.0906176	0.0477556	0.0279338
37.2	0.445658	0.396908	0.284365	0.161976	0.0906953	0.0472846	0.0280898
37.4	0.446179	0.397286	0.285393	0.162597	0.090833	0.0475672	0.0285294
37.6	0.447728	0.398323	0.286483	0.163121	0.0917587	0.0478059	0.0288079
37.8	0.44881	0.398179	0.287842	0.164482	0.0917944	0.0478711	0.0294799
38	0.448913	0.398484	0.288254	0.16427	0.0913902	0.0480301	0.0288075
38.2	0.449519	0.398998	0.289073	0.164267	0.0920572	0.0482253	0.0287932
38.4	0.449942	0.399819	0.289591	0.164963	0.0927549	0.0490115	0.0282405
38.6	0.450336	0.400154	0.2905	0.165245	0.0931139	0.0492213	0.0277461
38.8	0.45038	0.400653	0.291864	0.165409	0.0942764	0.0492197	0.0278351
39	0.450653	0.401456	0.2932	0.165978	0.0951407	0.0493573	0.0279698
39.2	0.451491	0.40218	0.294351	0.166158	0.0954864	0.0494273	0.0273563
39.4	0.451964	0.403472	0.295928	0.167482	0.0964016	0.0495874	0.0270064
39.6	0.452706	0.404998	0.29724	0.168651	0.097213	0.0501342	0.0267362
39.8	0.453429	0.405935	0.297938	0.169743	0.0973182	0.0504445	0.0269304
40	0.453754	0.406904	0.297756	0.17052	0.0968637	0.0501541	0.0264855
40.2	0.455132	0.407515	0.298282	0.170784	0.09719	0.0498411	0.026533
40.4	0.456383	0.408676	0.299198	0.171522	0.0980958	0.0502127	0.0267878
40.6	0.457865	0.409152	0.299391	0.173063	0.0978246	0.0500134	0.0265718
40.8	0.45885	0.410129	0.300143	0.174247	0.0979321	0.0504266	0.0272031
41	0.459876	0.410913	0.301086	0.175446	0.0977964	0.0505831	0.0279655
41.2	0.460671	0.412027	0.301292	0.176022	0.0978031	0.0498887	0.0281491
41.4	0.461233	0.412834	0.302624	0.176911	0.0982537	0.0501889	0.0281684
41.6	0.46207	0.413642	0.30384	0.177846	0.0986167	0.0506046	0.0285452
41.8	0.463085	0.414508	0.304501	0.179169	0.09905	0.0510736	0.0286967
42	0.4638	0.415596	0.305313	0.179746	0.0996615	0.0517025	0.0290202
42.2	0.464169	0.416352	0.306139	0.18048	0.099965	0.0516119	0.0287248
42.4	0.464143	0.416893	0.306453	0.181091	0.100759	0.0522845	0.0286919
42.6	0.464588	0.417498	0.307715	0.181418	0.10138	0.0523733	0.0291575
42.8	0.464944	0.418258	0.309107	0.182187	0.102588	0.0530816	0.0298465
43	0.465817	0.419808	0.310261	0.182946	0.103596	0.0534264	0.0298814
43.2	0.466858	0.420823	0.310873	0.183391	0.104131	0.0537371	0.0296853
43.4	0.46797	0.422249	0.312276	0.184842	0.105055	0.0547396	0.0301888
43.6	0.468775	0.423052	0.313332	0.185806	0.105736	0.0553254	0.0305091
43.8	0.469753	0.423488	0.314342	0.185885	0.105749	0.055028	0.0302569
44	0.47146	0.42458	0.315653	0.186289	0.107277	0.0558906	0.0310224
44.2	0.473014	0.425526	0.317933	0.186846	0.109017	0.0564426	0.0324209
44.4	0.473784	0.426403	0.319024	0.1873	0.109741	0.0569568	0.0333345
44.6	0.474419	0.426759	0.319096	0.187517	0.10979	0.0570388	0.0330303
44.8	0.475267	0.427925	0.319757	0.187762	0.110587	0.057119	0.0335689
45	0.475758	0.428404	0.319967	0.187905	0.110693	0.0563085	0.0334483
45.2	0.476174	0.429146	0.320588	0.188429	0.110767	0.0560472	0.0338013
45.4	0.47578	0.429661	0.320782	0.18876	0.110337	0.055485	0.0329571
45.6	0.476529	0.430576	0.321572	0.189905	0.110915	0.05609	0.0335597
45.8	0.476579	0.430657	0.321487	0.190421	0.110391	0.0556134	0.033419
46	0.476949	0.431018	0.321999	0.190915	0.110113	0.0554058	0.0336361
46.2	0.476707	0.430938	0.321952	0.191135	0.11042	0.0544886	0.0331297
46.4	0.476879	0.43114	0.321656	0.191729	0.110508	0.0546624	0.0330904
46.6	0.477965	0.43231	0.322635	0.192342	0.110388	0.0545924	0.0328833
46.8	0.478615	0.432613	0.323538	0.193137	0.110401	0.05462	0.0331051
47	0.479714	0.433514	0.324539	0.193817	0.110304	0.0547877	0.0331853
47.2	0.480303	0.433854	0.324605	0.194294	0.109906	0.0552289	0.0332356
47.4	0.481144	0.43534	0.326503	0.195531	0.110695	0.0560336	0.0343552
47.6	0.481397	0.435504	0.327827	0.196071	0.110801	0.0566873	0.0341747
47.8	0.482192	0.435249	0.328544	0.195548	0.111197	0.0565718	0.0339646
48	0.483566	0.436883	0.330318	0.196155	0.112771	0.0581239	0.0351342
48.2	0.484	0.437446	0.331004	0.196426	0.113085	0.0580652	0.0350891
48.4	0.484659	0.438436	0.331295	0.196823	0.113155	0.0583626	0.034811
48.6	0.485663	0.439078	0.331555	0.197115	0.113678	0.0580872	0.034197
48.8	0.486841	0.439688	0.332492	0.19797	0.114594	0.0577797	0.033921
49	0.486708	0.439252	0.332944	0.197764	0.114264	0.0574929	0.0332149
49.2	0.487284	0.439601	0.333525	0.198327	0.114761	0.0575661	0.0335059
49.4	0.486865	0.440241	0.333514	0.198592	0.115424	0.0565965	0.0327224
49.6	0.487752	0.44116	0.334087	0.199264	0.116203	0.0570922	0.0328437
49.8	0.48802	0.44142	0.334339	0.199947	0.116203	0.0565464	0.0327329
50	0.489625	0.442352	0.335307	0.201028	0.117616	0.0570748	0.0328186
50.2	0.490999	0.44268	0.335383	0.202148	0.118458	0.0570051	0.0331263
50.4	0.491584	0.443667	0.335865	0.203255	0.118282	0.0571726	0.0328985
50.6	0.493285	0.445008	0.337833	0.204798	0.119729	0.0574962	0.0340352
50.8	0.493749	0.445085	0.338873	0.205856	0.119851	0.0574856	0.0343857
51	0.494908	0.446602	0.34003	0.206884	0.120161	0.0583896	0.0351088
51.2	0.496026	0.447813	0.341174	0.208065	0.120752	0.0592994	0.035849
51.4	0.496156	0.448659	0.342597	0.209129	0.121166	0.059452	0.0361023
51.6	0.496837	0.448829	0.342844	0.209549	0.121071	0.0600114	0.0362666
51.8	0.497554	0.450451	0.343058	0.210095	0.121879	0.0603111	0.0365064
52	0.499073	0.452831	0.344604	0.211982	0.122259	0.061957	0.0378232
52.2	0.498964	0.453387	0.344528	0.212862	0.122146	0.0616303	0.0374765
52.4	0.500027	0.454596	0.345205	0.213775	0.122588	0.0623658	0.0376863
52.6	0.500562	0.454998	0.345485	0.214674	0.122944	0.0633844	0.0374926
52.8	0.500526	0.454998	0.346046	0.214601	0.122928	0.0638056	0.0370373
53	0.50031	0.45511	0.345875	0.214063	0.122529	0.0631987	0.0368723
53.2	0.500113	0.455451	0.345788	0.214689	0.122481	0.0626457	0.0370962
53.4	0.499577	0.456097	0.346195	0.214578	0.122267	0.0624161	0.0359886
53.6	0.499742	0.45612	0.346932	0.214464	0.121887	0.0630461	0.0361503
53.8	0.500017	0.456582	0.347639	0.214907	0.12197	0.062778	0.0359905
54	0.500648	0.456989	0.348888	0.215106	0.122888	0.0633248	0.0363998
54.2	0.500789	0.456583	0.349052	0.214885	0.123186	0.0631869	0.0360905
54.4	0.500901	0.456837	0.350148	0.215131	0.124028	0.0635475	0.0358483
54.6	0.502155	0.457286	0.351671	0.215685	0.125377	0.0638563	0.0363668
54.8	0.502703	0.457319	0.352751	0.215921	0.125745	0.0639104	0.0358656
55	0.503682	0.457713	0.353522	0.216174	0.126849	0.0642251	0.0358533
55.2	0.504312	0.457907	0.354705	0.216867	0.128049	0.0647296	0.0365579
55.4	0.50427	0.458737	0.355407	0.217777	0.128878	0.0646805	0.0370993
55.6	0.505611	0.459525	0.35585	0.218474	0.12971	0.0646966	0.0375694
55.8	0.506411	0.461055	0.356634	0.219542	0.131049	0.0655463	0.0377058
56	0.507736	0.461549	0.357729	0.220623	0.131554	0.0663887	0.0381555
56.2	0.507747	0.46219	0.358129	0.221451	0.132674	0.0663038	0.0377707
56.4	0.508842	0.463248	0.358808	0.222102	0.133433	0.0671812	0.0384154
56.6	0.509555	0.463597	0.359324	0.222612	0.13335	0.0673288	0.0379973
56.8	0.510665	0.463721	0.360153	0.222974	0.133143	0.0667919	0.0382201
57	0.51146	0.464594	0.360503	0.224066	0.132846	0.0662834	0.0385412
57.2	0.511269	0.464709	0.36034	0.2246	0.131855	0.0661459	0.0379989
57.4	0.512278	0.46533	0.361206	0.224787	0.13191	0.0663195	0.0375886
57.6	0.511981	0.465476	0.36098	0.22483	0.13111	0.0659167	0.0374343
57.8	0.512637	0.466537	0.360985	0.225458	0.130937	0.0653967	0.0371254
58	0.513172	0.467163	0.360987	0.225669	0.130283	0.0650632	0.0370744
58.2	0.513651	0.467055	0.360656	0.225656	0.129468	0.0647834	0.0364508
58.4	0.514513	0.46799	0.360654	0.22605	0.129595	0.064748	0.0360176
58.6	0.514874	0.468402	0.360957	0.226149	0.129522	0.0642135	0.0352304
58.8	0.514943	0.468636	0.361914	0.226828	0.129745	0.0638265	0.0348537
59	0.515153	0.469081	0.361891	0.22664	0.130166	0.0641824	0.0346953
59.2	0.515896	0.470247	0.362733	0.227374	0.130859	0.0651039	0.0356064
59.4	0.516216	0.471376	0.363155	0.227975	0.131078	0.0652376	0.0358057
59.6	0.51678	0.472487	0.363582	0.229218	0.131299	0.0664833	0.0362058
59.8	0.517454	0.473637	0.364492	0.229704	0.132641	0.0678977	0.0367919
60	0.518073	0.474263	0.365232	0.22991	0.133377	0.0686229	0.0371849
60.2	0.518442	0.475366	0.366462	0.230941	0.134689	0.0690988	0.0374283
60.4	0.519681	0.475633	0.367845	0.231324	0.135491	0.0696658	0.0374533
60.6	0.520877	0.476126	0.369964	0.232192	0.13598	0.0702903	0.0378587
60.8	0.521603	0.476239	0.371493	0.233536	0.136666	0.0710543	0.03885
61	0.521676	0.476358	0.371704	0.23341	0.137238	0.0707784	0.0389531
61.2	0.521794	0.476535	0.371882	0.233198	0.137536	0.0706276	0.038826
61.4	0.5223	0.476442	0.372549	0.234114	0.13879	0.0704808	0.0392475
61.6	0.522062	0.476777	0.372754	0.235046	0.139014	0.070361	0.0392125
61.8	0.522715	0.477301	0.373616	0.236075	0.139596	0.0700753	0.039351
62	0.52319	0.477474	0.374383	0.236542	0.139709	0.0696081	0.039475
62.2	0.523151	0.47772	0.374603	0.236667	0.140133	0.0693809	0.0393648
62.4	0.523215	0.478345	0.375323	0.236773	0.140431	0.0688827	0.0388873
62.6	0.522965	0.478191	0.376078	0.237228	0.140567	0.0680097	0.0380782
62.8	0.523487	0.478699	0.377206	0.237519	0.140896	0.0678102	0.0386096
63	0.52397	0.479114	0.37756	0.237438	0.141082	0.0676392	0.0382175
63.2	0.524322	0.479976	0.377651	0.23813	0.140952	0.067426	0.0384478
63.4	0.524826	0.480466	0.377943	0.238973	0.140202	0.0676069	0.0391701
63.6	0.525579	0.481826	0.378445	0.239817	0.139567	0.0681689	0.0397028
63.8	0.526736	0.482141	0.378708	0.239652	0.139301	0.0677165	0.0397152
64	0.528264	0.48319	0.37951	0.240516	0.139943	0.0683243	0.040115
64.2	0.529328	0.483582	0.380736	0.241826	0.140408	0.0689575	0.0401953
64.4	0.530798	0.484456	0.381855	0.242786	0.141047	0.0696792	0.0404777
64.6	0.531409	0.48541	0.38303	0.243392	0.14176	0.0704486	0.0413581
64.8	0.532184	0.48561	0.382862	0.243966	0.14236	0.0702442	0.0412401
65	0.53334	0.486607	0.383148	0.243999	0.143077	0.0705076	0.0415379
65.2	0.53414	0.487694	0.383596	0.245324	0.144473	0.0715855	0.041817
65.4	0.534868	0.487851	0.383942	0.246596	0.145384	0.0719194	0.041898
65.6	0.535276	0.488816	0.384683	0.247528	0.146094	0.0729055	0.0414267
65.8	0.535727	0.488845	0.384262	0.248187	0.146499	0.0736102	0.0416495
66	0.536269	0.489206	0.384722	0.249024	0.147317	0.073729	0.042268
66.2	0.535964	0.490049	0.384013	0.249348	0.147633	0.0742002	0.0423974
66.4	0.536257	0.490497	0.385005	0.249378	0.148062	0.074636	0.0420589
66.6	0.536836	0.491173	0.386027	0.250532	0.149154	0.0750229	0.0420561
66.8	0.537157	0.491589	0.386928	0.249981	0.149105	0.0747641	0.0426751
67	0.537296	0.491875	0.387493	0.249576	0.149476	0.0747691	0.0424598
67.2	0.537749	0.492269	0.386804	0.249402	0.148631	0.0747389	0.0426281
67.4	0.538561	0.493173	0.387169	0.249779	0.14857	0.0746241	0.0427685
67.6	0.538421	0.493684	0.387133	0.249413	0.148795	0.074078	0.042337
67.8	0.538788	0.493932	0.387353	0.249628	0.149126	0.0740386	0.0422609
68	0.539213	0.494347	0.387794	0.250093	0.149854	0.0740184	0.0417008
68.2	0.539463	0.494522	0.388362	0.250571	0.150306	0.0740152	0.0414025
68.4	0.540286	0.495342	0.389262	0.251007	0.151804	0.0740578	0.0417464
68.6	0.540774	0.49609	0.39013	0.25133	0.15257	0.0739777	0.0416087
68.8	0.541529	0.496466	0.39057	0.251691	0.152803	0.0737024	0.0416261
69	0.542186	0.497417	0.392024	0.252682	0.154313	0.0743454	0.0420925
69.2	0.542376	0.497697	0.392306	0.253808	0.15522	0.0748974	0.0422023
69.4	0.542964	0.497497	0.393253	0.254579	0.155057	0.0748513	0.0426808
69.6	0.543269	0.498065	0.393732	0.254992	0.15595	0.0758116	0.0427237
69.8	0.543971	0.498306	0.393845	0.256029	0.156426	0.0757475	0.0435791
70	0.544754	0.498846	0.39483	0.257261	0.157165	0.0758138	0.0442014
70.2	0.545271	0.499269	0.395038	0.25778	0.157221	0.0765492	0.0445668
70.4	0.546128	0.499691	0.396267	0.258153	0.15708	0.0770627	0.0448658
70.6	0.546713	0.499882	0.396999	0.258242	0.157296	0.0767253	0.0454205
70.8	0.546495	0.499549	0.397303	0.257567	0.156699	0.0765763	0.0457459
71	0.547423	0.500064	0.397325	0.257897	0.156818	0.0766538	0.0456278
71.2	0.548006	0.500711	0.397172	0.258533	0.156454	0.0765288	0.0452198
71.4	0.548397	0.501524	0.397447	0.259318	0.15688	0.0765106	0.0447222
71.6	0.547787	0.501951	0.397901	0.259363	0.156797	0.0763749	0.0445218
71.8	0.548448	0.503168	0.398679	0.260572	0.156842	0.0765513	0.0445136
72	0.548869	0.503585	0.399174	0.261397	0.156819	0.0765055	0.0440435
72.2	0.549188	0.504198	0.400232	0.262158	0.157564	0.0767619	0.044149
72.4	0.549292	0.504657	0.401367	0.26268	0.157757	0.0766554	0.0445785
72.6	0.549372	0.50547	0.401977	0.263311	0.158101	0.0770075	0.0440718
72.8	0.549212	0.50581	0.402758	0.263711	0.158721	0.0772766	0.0441647
73	0.549007	0.506307	0.403952	0.264922	0.159768	0.0779632	0.0441484
73.2	0.548745	0.506185	0.403921	0.265339	0.159359	0.0781492	0.0444667
73.4	0.549421	0.506649	0.404717	0.265762	0.159645	0.0783792	0.0446557
73.6	0.550047	0.507558	0.405239	0.26634	0.160658	0.0788243	0.0441896
73.8	0.55045	0.507753	0.405574	0.267083	0.160642	0.0784633	0.0447278
74	0.551391	0.508136	0.406102	0.267624	0.161161	0.0788495	0.0448224
74.2	0.552161	0.508223	0.406437	0.267997	0.161124	0.0792942	0.0449291
74.4	0.552929	0.509015	0.40707	0.268201	0.16117	0.0795994	0.0451235
74.6	0.553389	0.508821	0.406918	0.26801	0.161539	0.0795808	0.0449036
74.8	0.553748	0.508962	0.407584	0.268838	0.161769	0.0803645	0.0451053
75	0.554852	0.509614	0.407994	0.269831	0.162418	0.0799926	0.0446687
75.2	0.555211	0.510277	0.408986	0.270315	0.163505	0.0805033	0.0449934
75.4	0.555686	0.510762	0.40957	0.270831	0.163837	0.0802485	0.0451023
75.6	0.556255	0.511658	0.410759	0.271615	0.164884	0.0798962	0.0450028
75.8	0.556625	0.51136	0.410982	0.27189	0.165134	0.0796911	0.044814
76	0.55706	0.511391	0.411259	0.271874	0.165469	0.0799095	0.0441463
76.2	0.556869	0.511399	0.41178	0.272187	0.164934	0.0793803	0.04341
76.4	0.557254	0.512182	0.412205	0.272725	0.165139	0.0800037	0.0438205
76.6	0.557633	0.512307	0.412613	0.27307	0.165497	0.0802154	0.0436104
76.8	0.558382	0.51266	0.412973	0.273348	0.165765	0.0806482	0.043785
77	0.558584	0.513003	0.41319	0.274018	0.166229	0.0808444	0.0441406
77.2	0.559026	0.513488	0.412956	0.274464	0.166111	0.0806413	0.0446432
77.4	0.560349	0.514535	0.413406	0.274983	0.166844	0.0813661	0.0445836
77.6	0.560693	0.515278	0.413939	0.275119	0.167043	0.081406	0.0447007
77.8	0.561275	0.516326	0.414537	0.275942	0.167603	0.0815512	0.0459271
78	0.561865	0.517173	0.415586	0.276478	0.168684	0.0811772	0.0461568
78.2	0.562255	0.518195	0.416183	0.277117	0.169151	0.0815997	0.0465686
78.4	0.562511	0.518817	0.416703	0.277537	0.169364	0.0816076	0.0470092
78.6	0.562696	0.518929	0.417306	0.277918	0.170185	0.0817897	0.0477176
78.8	0.562363	0.518824	0.418056	0.278294	0.1706	0.082155	0.0485373
79	0.562125	0.519072	0.418356	0.278765	0.171237	0.0818706	0.0483919
79.2	0.562377	0.519011	0.419163	0.278999	0.172083	0.0822209	0.0491931
79.4	0.563044	0.519236	0.419605	0.280038	0.17277	0.0819003	0.0494896
79.6	0.56341	0.519456	0.420366	0.280621	0.173776	0.0823569	0.0496856
79.8	0.563625	0.519371	0.420507	0.280489	0.173732	0.0827032	0.0502199
80	0.564662	0.520031	0.420758	0.280836	0.174139	0.0836157	0.0498713
80.2	0.565659	0.520872	0.421222	0.281715	0.173919	0.0844137	0.050806
80.4	0.566357	0.521623	0.421743	0.282319	0.174941	0.0854796	0.0516404
80.6	0.567119	0.521899	0.421806	0.282957	0.1751	0.0859321	0.0516419
80.8	0.568482	0.522633	0.422636	0.283835	0.175984	0.086918	0.0517547
81	0.568696	0.523702	0.422602	0.284557	0.176814	0.0880304	0.0526508
81.2	0.569353	0.524637	0.422691	0.28522	0.176757	0.0887673	0.0530201
81.4	0.570086	0.525349	0.423258	0.285575	0.177162	0.0895316	0.0528791
81.6	0.570331	0.5263	0.424005	0.285962	0.177212	0.0899947	0.0528314
81.8	0.57033	0.526546	0.424584	0.286095	0.17784	0.0897045	0.0523921
82	0.569677	0.526566	0.424778	0.285899	0.177185	0.0892959	0.0512301
82.2	0.569984	0.527008	0.425119	0.286192	0.177313	0.0894424	0.0502862
82.4	0.570085	0.526722	0.425427	0.286456	0.176645	0.089456	0.0497234
82.6	0.570097	0.526891	0.425997	0.286632	0.176109	0.0895423	0.0495784
82.8	0.570189	0.526769	0.425428	0.28672	0.175903	0.088982	0.0487669
83	0.571301	0.527226	0.42643	0.287651	0.175901	0.0887026	0.0485139
83.2	0.572191	0.526678	0.427139	0.288036	0.175821	0.0882232	0.0491487
83.4	0.572828	0.527268	0.427757	0.288675	0.176606	0.0877477	0.0498356
83.6	0.573814	0.528141	0.428972	0.289303	0.177321	0.0877225	0.0509942
83.8	0.574843	0.529224	0.429215	0.289609	0.177697	0.0876737	0.0517254
84	0.575807	0.529488	0.429788	0.290125	0.177841	0.0881024	0.0518165
84.2	0.57638	0.530548	0.430402	0.290656	0.178331	0.0881077	0.0527146
84.4	0.576098	0.530753	0.430497	0.290493	0.179402	0.0879184	0.0525555
84.6	0.576421	0.531448	0.43072	0.291095	0.180287	0.0876494	0.0525777
84.8	0.576914	0.531872	0.43097	0.291681	0.180795	0.0880408	0.0529744
85	0.577345	0.532528	0.430264	0.292272	0.181577	0.0888303	0.0536213
85.2	0.578132	0.53335	0.430794	0.293381	0.182234	0.0891358	0.0536788
85.4	0.578694	0.534433	0.431562	0.29373	0.183275	0.0901242	0.0536637
85.6	0.578056	0.534453	0.43149	0.293535	0.183679	0.0905663	0.052389
85.8	0.577713	0.534251	0.431586	0.293491	0.183991	0.0903176	0.0516209
86	0.577474	0.53509	0.4323	0.294001	0.184118	0.0909426	0.0511896
86.2	0.577665	0.535223	0.43225	0.294195	0.184788	0.0907779	0.0504493
86.4	0.578314	0.535934	0.43292	0.294888	0.184807	0.091093	0.0510311
86.6	0.578379	0.536424	0.433233	0.295475	0.184348	0.0906441	0.0507475
86.8	0.579067	0.537258	0.433908	0.295963	0.184783	0.0906948	0.0509629
87	0.579844	0.537346	0.435403	0.296546	0.184311	0.0911937	0.0517678
87.2	0.579916	0.536864	0.435923	0.296703	0.18406	0.0906166	0.052341
87.4	0.58051	0.537938	0.437296	0.297577	0.184568	0.0905778	0.0532245
87.6	0.580932	0.538736	0.438236	0.297868	0.184815	0.0908905	0.0542161
87.8	0.580523	0.538623	0.438371	0.297451	0.184342	0.090402	0.0537562
88	0.58114	0.538568	0.439395	0.297517	0.184861	0.0902729	0.0538989
88.2	0.580985	0.538852	0.440043	0.29765	0.185367	0.0904565	0.0538594
88.4	0.581269	0.539416	0.440346	0.298301	0.186093	0.090773	0.054475
88.6	0.581755	0.539768	0.440858	0.299003	0.186382	0.0907833	0.0547262
88.8	0.582182	0.539516	0.440985	0.299492	0.186645	0.0917979	0.0545841
89	0.582647	0.539984	0.441571	0.300093	0.187592	0.0921901	0.0544439
89.2	0.583104	0.541107	0.442667	0.301256	0.188326	0.0926769	0.0548594
89.4	0.582375	0.541559	0.442752	0.300958	0.188935	0.0931501	0.0546541
89.6	0.581275	0.541014	0.44227	0.300743	0.188601	0.092304	0.0531895
89.8	0.582071	0.541738	0.442932	0.30155	0.189355	0.0928795	0.0535615
90	0.581757	0.542057	0.442845	0.301531	0.189831	0.0930346	0.0534268
90.2	0.58221	0.542442	0.442646	0.302129	0.190291	0.0930712	0.0536742
90.4	0.583317	0.543441	0.443584	0.302674	0.189994	0.0933827	0.0540365
90.6	0.583688	0.543531	0.443737	0.303121	0.190048	0.0935132	0.0538821
90.8	0.584479	0.54413	0.443841	0.303209	0.190058	0.0936404	0.0540803
91	0.585228	0.544096	0.44368	0.303554	0.189795	0.0934526	0.0540148
91.2	0.585879	0.544393	0.444112	0.303763	0.18985	0.0935322	0.0541566
91.4	0.586622	0.545286	0.444291	0.30377	0.189712	0.0928498	0.0543727
91.6	0.586219	0.545568	0.444127	0.303228	0.189743	0.092144	0.0542718
91.8	0.586866	0.546246	0.444631	0.303666	0.190183	0.092482	0.0540691
92	0.588451	0.547156	0.44603	0.304781	0.191588	0.0943181	0.0549904
92.2	0.589383	0.547465	0.447146	0.305526	0.191645	0.0954666	0.0555602
92.4	0.590589	0.54852	0.447555	0.306356	0.192422	0.0962832	0.0563952
92.6	0.591164	0.549223	0.448358	0.306686	0.193037	0.096867	0.0564872
92.8	0.591062	0.548923	0.448507	0.307017	0.193761	0.0972151	0.0560879
93	0.59179	0.549874	0.449587	0.307929	0.194481	0.0973757	0.0567409
93.2	0.592354	0.550703	0.450687	0.30901	0.195009	0.0977603	0.057292
93.4	0.592061	0.550852	0.450247	0.309157	0.195675	0.0975102	0.0571274
93.6	0.59286	0.550579	0.449964	0.309509	0.196068	0.0974859	0.057044
93.8	0.593946	0.550937	0.450602	0.310678	0.19711	0.0984502	0.0573542
94	0.59351	0.550936	0.450492	0.310812	0.197473	0.0984127	0.0572798
94.2	0.594732	0.552176	0.45143	0.311434	0.198024	0.0993433	0.0580488
94.4	0.595442	0.552646	0.452243	0.311991	0.198432	0.0998213	0.0577754
94.6	0.595916	0.552461	0.452284	0.312516	0.199151	0.0995962	0.0579417
94.8	0.596068	0.553192	0.452657	0.313095	0.198965	0.0990421	0.0574773
95	0.595703	0.552968	0.452644	0.313231	0.198682	0.0987357	0.0570178
95.2	0.595653	0.552783	0.453325	0.31325	0.198185	0.0984763	0.0565224
95.4	0.595394	0.553271	0.453438	0.313343	0.197852	0.0972504	0.0566384
95.6	0.594983	0.553273	0.45409	0.31374	0.198112	0.0980174	0.0569418
95.8	0.595502	0.553471	0.454379	0.314153	0.198323	0.0991495	0.0568678
96	0.595575	0.553297	0.454569	0.314256	0.198234	0.0996362	0.0575389
96.2	0.59612	0.554138	0.455097	0.315012	0.19828	0.0998992	0.0578243
96.4	0.596331	0.55448	0.455334	0.315649	0.198625	0.100202	0.0577971
96.6	0.596186	0.554659	0.455359	0.315914	0.198903	0.100048	0.0579299
96.8	0.596173	0.553873	0.455037	0.315777	0.198592	0.0996869	0.057602
97	0.596285	0.554269	0.455371	0.316433	0.198483	0.0998082	0.0583476
97.2	0.596	0.553982	0.455031	0.31661	0.19823	0.0992706	0.0577333
97.4	0.596077	0.553757	0.453912	0.316491	0.19803	0.098838	0.0579433
97.6	0.596718	0.552697	0.453314	0.316045	0.197736	0.0988951	0.0575352
97.8	0.596886	0.553113	0.453754	0.31725	0.198407	0.0992316	0.0570166
98	0.596325	0.552873	0.453339	0.316823	0.19886	0.0985692	0.0569862
98.2	0.59703	0.553653	0.453582	0.31767	0.199551	0.0987435	0.0577363
98.4	0.597264	0.554079	0.454644	0.318815	0.200774	0.0993133	0.0574364
98.6	0.598125	0.554246	0.455102	0.319334	0.200936	0.099136	0.0574193
98.8	0.59756	0.554356	0.45521	0.319721	0.200364	0.098638	0.0568099
99	0.598087	0.554686	0.455546	0.320228	0.200361	0.0993723	0.0570263
99.2	0.598708	0.555228	0.456725	0.320904	0.200492	0.0997604	0.0575452
99.4	0.599536	0.556233	0.457505	0.321499	0.2015	0.100255	0.0586742
99.6	0.600412	0.557483	0.458588	0.322052	0.202258	0.101339	0.0590306
99.8	0.601957	0.559083	0.459842	0.322679	0.203542	0.102115	0.0598191
100	0.602481	0.559665	0.460551	0.323271	0.204614	0.10248	0.0602284
100.2	0.604116	0.561253	0.461559	0.3244	0.205992	0.103218	0.0608493
100.4	0.604611	0.561972	0.46222	0.324918	0.207133	0.103689	0.0612658
100.6	0.604513	0.562255	0.46235	0.324906	0.207348	0.103728	0.0615443
100.8	0.60485	0.562961	0.463044	0.325585	0.207468	0.104025	0.0614094
101	0.604235	0.563692	0.463159	0.325841	0.207563	0.10366	0.0615336
101.2	0.604274	0.563838	0.463155	0.326043	0.20751	0.103536	0.0614821
101.4	0.604993	0.564526	0.463149	0.32677	0.208026	0.103548	0.0619629
101.6	0.6056	0.564786	0.463758	0.327382	0.20881	0.103526	0.0622599
101.8	0.605853	0.565596	0.464324	0.328118	0.209503	0.103388	0.062271
102	0.605235	0.565216	0.464215	0.327365	0.20967	0.102612	0.0620057
102.2	0.606536	0.566199	0.465982	0.328069	0.210492	0.103673	0.0627665
102.4	0.607075	0.566608	0.467258	0.328785	0.210883	0.104123	0.0625715
102.6	0.60734	0.565976	0.467315	0.328099	0.210039	0.103355	0.0625759
102.8	0.607258	0.565542	0.467116	0.328213	0.209206	0.102628	0.0619644
103	0.608254	0.566104	0.467902	0.327932	0.209427	0.102782	0.0621765
103.2	0.609039	0.566103	0.468544	0.328159	0.209909	0.102951	0.0622808
103.4	0.609654	0.56617	0.468481	0.328253	0.21052	0.103502	0.0626435
103.6	0.610455	0.56719	0.469083	0.329215	0.211048	0.10384	0.062687
103.8	0.611622	0.566806	0.469288	0.329827	0.211774	0.104048	0.062766
104	0.611439	0.566155	0.469035	0.329861	0.212049	0.103834	0.0622608
104.2	0.612265	0.567005	0.468512	0.330053	0.212913	0.104578	0.0627407
104.4	0.612525	0.566939	0.468655	0.330424	0.213417	0.105572	0.062518
104.6	0.61234	0.566922	0.468263	0.330693	0.213456	0.106176	0.0622915
104.8	0.61231	0.567867	0.468389	0.331668	0.214091	0.106891	0.0618915
105	0.611517	0.567987	0.467772	0.33141	0.213956	0.106411	0.0618412
105.2	0.612042	0.568272	0.467497	0.332309	0.214438	0.106931	0.0625292
105.4	0.612549	0.569441	0.467967	0.332859	0.214995	0.106742	0.0627267
105.6	0.612714	0.570468	0.468712	0.332635	0.215238	0.107026	0.0631566
105.8	0.612918	0.570583	0.469486	0.332213	0.215399	0.106644	0.0624797
106	0.612424	0.570268	0.469611	0.331432	0.215509	0.106425	0.0621263
106.2	0.612717	0.570759	0.47061	0.331522	0.215644	0.106519	0.0623541
106.4	0.612745	0.570318	0.470523	0.332167	0.215141	0.106288	0.0620979
106.6	0.612744	0.570209	0.471085	0.331842	0.214709	0.106019	0.0620129
106.8	0.612799	0.570638	0.471002	0.332588	0.214566	0.105933	0.0619316
107	0.613194	0.571509	0.471617	0.33301	0.215224	0.106617	0.0625792
107.2	0.613662	0.571549	0.472581	0.334308	0.2161	0.106967	0.0624214
107.4	0.612986	0.571652	0.472518	0.33472	0.215698	0.106914	0.0621756
107.6	0.613359	0.571643	0.473071	0.335246	0.215693	0.106796	0.0614873
107.8	0.613325	0.571386	0.47301	0.33468	0.215288	0.106093	0.0607544
108	0.613751	0.571899	0.473323	0.334958	0.215344	0.106518	0.0611753
108.2	0.613936	0.57188	0.4729	0.335559	0.215542	0.106691	0.0611113
108.4	0.614628	0.571609	0.473434	0.335938	0.215445	0.106637	0.0609493
108.6	0.614664	0.571848	0.47337	0.336872	0.21561	0.106784	0.0609153
108.8	0.614836	0.571881	0.473651	0.337228	0.215986	0.106408	0.0602968
109	0.615309	0.571399	0.472643	0.337009	0.215605	0.105479	0.0596113
109.2	0.616129	0.572224	0.472512	0.33731	0.216289	0.105358	0.0596568
109.4	0.616568	0.573157	0.473036	0.337533	0.216421	0.105712	0.0598502
109.6	0.616929	0.573582	0.473164	0.337563	0.216278	0.105331	0.0593884
109.8	0.617452	0.573182	0.473524	0.337662	0.216197	0.105123	0.0587908
110	0.617966	0.573442	0.473909	0.337477	0.216639	0.106025	0.0590887
110.2	0.618778	0.573618	0.474962	0.338031	0.217308	0.106505	0.0590759
110.4	0.619635	0.574114	0.475828	0.339014	0.218091	0.107873	0.0596807
110.6	0.619695	0.574851	0.477098	0.33922	0.218299	0.108798	0.0601334
110.8	0.620311	0.57614	0.478093	0.340079	0.220144	0.110208	0.0608348
111	0.620815	0.57731	0.47985	0.340671	0.221821	0.111246	0.0616496
111.2	0.621109	0.57814	0.481284	0.341298	0.223094	0.111873	0.0618204
111.4	0.620805	0.578715	0.48181	0.340965	0.223144	0.112037	0.061672
111.6	0.621349	0.579131	0.482345	0.341403	0.22408	0.112072	0.0622246
111.8	0.620591	0.579758	0.48238	0.340959	0.223446	0.111363	0.0625494
112	0.621279	0.579846	0.482677	0.341613	0.223729	0.111484	0.0635699
112.2	0.620883	0.57965	0.482469	0.342354	0.223989	0.111516	0.0640848
112.4	0.621593	0.579587	0.482925	0.342946	0.223946	0.111935	0.0646282
112.6	0.621945	0.579184	0.482509	0.343996	0.223843	0.112195	0.0650707
112.8	0.62222	0.578623	0.482013	0.344099	0.22371	0.111713	0.0646864
113	0.622633	0.57854	0.481167	0.344167	0.22364	0.111336	0.064643
113.2	0.622314	0.579224	0.480778	0.344451	0.223687	0.110997	0.0648129
113.4	0.622555	0.57907	0.481034	0.345334	0.22323	0.110732	0.0644979
113.6	0.622334	0.578813	0.480836	0.345528	0.222869	0.109661	0.0634336
113.8	0.622701	0.578693	0.481313	0.345488	0.222891	0.109884	0.0634601
114	0.623427	0.579599	0.482232	0.345452	0.223812	0.110204	0.0633535
114.2	0.623183	0.579038	0.481923	0.345694	0.223123	0.109778	0.0627337
114.4	0.623456	0.579934	0.482226	0.346188	0.223966	0.110578	0.0629756
114.6	0.623397	0.580523	0.482758	0.346339	0.224019	0.110638	0.0628907
114.8	0.624101	0.581909	0.483668	0.347089	0.225732	0.111482	0.0634616
115	0.624785	0.582788	0.484572	0.347053	0.226353	0.111896	0.0638125
115.2	0.626098	0.58418	0.485531	0.347949	0.227119	0.112611	0.0643937
115.4	0.626618	0.584508	0.485744	0.347918	0.227079	0.112532	0.0641354
115.6	0.62709	0.585172	0.485467	0.348241	0.22745	0.112945	0.0649571
115.8	0.627307	0.585436	0.485436	0.347825	0.226978	0.113177	0.0648036
116	0.628461	0.585591	0.485926	0.349159	0.227571	0.114358	0.0657105
116.2	0.629168	0.585953	0.486474	0.350573	0.228533	0.116068	0.0664328
116.4	0.630475	0.586497	0.487175	0.351525	0.228562	0.116919	0.0669895
116.6	0.631701	0.586894	0.487375	0.352438	0.22923	0.117316	0.0675171
116.8	0.632122	0.587529	0.487692	0.353132	0.22986	0.117804	0.068071
117	0.632818	0.588253	0.48891	0.354079	0.231261	0.117893	0.0686908
117.2	0.632003	0.587813	0.488724	0.353904	0.230928	0.116561	0.0681139
117.4	0.632439	0.587435	0.489837	0.35406	0.231335	0.116493	0.0681672
117.6	0.631809	0.587677	0.490364	0.353604	0.231208	0.116641	0.0682932
117.8	0.631275	0.587473	0.490071	0.353135	0.231243	0.116338	0.0683883
118	0.63068	0.587446	0.490411	0.352852	0.231459	0.115669	0.0675887
118.2	0.629504	0.586814	0.489491	0.352376	0.230612	0.114576	0.0677093
118.4	0.629516	0.587517	0.490357	0.351864	0.231442	0.114181	0.0676373
118.6	0.628795	0.587252	0.490088	0.351027	0.230988	0.113185	0.0669789
118.8	0.629082	0.587152	0.489896	0.350417	0.231418	0.113137	0.0670926
119	0.629887	0.587607	0.490038	0.350963	0.231337	0.112955	0.0675244
119.2	0.63016	0.58841	0.489688	0.351721	0.231275	0.113579	0.0680911
119.4	0.630133	0.588754	0.489442	0.351883	0.231443	0.113853	0.0677305
119.6	0.630217	0.589312	0.489507	0.352551	0.231835	0.113935	0.0676531
119.8	0.631479	0.59039	0.490257	0.353876	0.232928	0.114789	0.0682773
120	0.632483	0.591551	0.491296	0.355432	0.234061	0.115891	0.0694381
120.2	0.633709	0.592842	0.491891	0.356045	0.234552	0.116293	0.0698236
120.4	0.63464	0.593949	0.492261	0.356403	0.234824	0.117315	0.0702246
120.6	0.634757	0.594074	0.492735	0.356884	0.235518	0.1176	0.0705357
120.8	0.63565	0.594987	0.494059	0.358488	0.236279	0.1184	0.0715387
121	0.635723	0.594764	0.494822	0.358291	0.236415	0.118237	0.0715504
121.2	0.635532	0.594347	0.494862	0.357755	0.235861	0.118042	0.071208
121.4	0.636367	0.59477	0.495994	0.358178	0.236554	0.119413	0.0719333
121.6	0.635996	0.594766	0.496112	0.35813	0.236611	0.120019	0.0713162
121.8	0.636119	0.594173	0.496087	0.358447	0.236878	0.119883	0.0708143
122	0.636756	0.594261	0.496713	0.358625	0.236667	0.118988	0.0700746
122.2	0.637077	0.594644	0.496621	0.358495	0.236724	0.118508	0.069807
122.4	0.637197	0.594475	0.497119	0.358195	0.23719	0.117935	0.0686145
122.6	0.636755	0.593907	0.496491	0.358018	0.237235	0.117479	0.0677112
122.8	0.636795	0.593707	0.496067	0.358868	0.237191	0.117534	0.0676922
123	0.637072	0.593913	0.496503	0.359633	0.237261	0.117816	0.0677541
123.2	0.637304	0.594566	0.497256	0.359932	0.238264	0.118616	0.0680835
123.4	0.637635	0.595254	0.497694	0.360539	0.239093	0.118487	0.0679951
123.6	0.637954	0.595292	0.497971	0.361656	0.239884	0.118127	0.0680699
123.8	0.639258	0.596446	0.498754	0.363129	0.241385	0.119239	0.069281
124	0.639275	0.596587	0.499191	0.362554	0.241883	0.119838	0.06899
124.2	0.639169	0.596746	0.49917	0.36227	0.242237	0.120761	0.0692409
124.4	0.639377	0.597007	0.49987	0.362937	0.243253	0.122405	0.0698989
124.6	0.639087	0.596896	0.500393	0.36321	0.243075	0.122086	0.0698835
124.8	0.639963	0.597943	0.501858	0.364105	0.243955	0.123415	0.0707623
125	0.640389	0.59825	0.502836	0.363772	0.244255	0.124507	0.0709751
125.2	0.641459	0.599332	0.503953	0.364498	0.245493	0.1254	0.0714256
125.4	0.642273	0.599832	0.504508	0.364712	0.246327	0.126341	0.072214
125.6	0.642715	0.599925	0.505113	0.36491	0.246857	0.127335	0.0723965
125.8	0.643418	0.59959	0.505368	0.365607	0.246751	0.126734	0.0728097
126	0.643938	0.59962	0.504973	0.365225	0.245728	0.125584	0.0724743
126.2	0.643846	0.599659	0.504873	0.365937	0.246685	0.125335	0.0727383
126.4	0.643842	0.599339	0.50505	0.366467	0.246838	0.125049	0.0723078
126.6	0.643628	0.599033	0.50495	0.366504	0.246403	0.124352	0.0724857
126.8	0.644436	0.599039	0.505088	0.367105	0.246541	0.124042	0.0728606
127	0.644835	0.599284	0.505182	0.367126	0.246909	0.123401	0.072827
127.2	0.645297	0.599511	0.505032	0.368153	0.246869	0.123211	0.0725246
127.4	0.644341	0.598629	0.503279	0.36781	0.246567	0.121871	0.0715146
127.6	0.644286	0.598553	0.50286	0.368632	0.246765	0.121642	0.071196
127.8	0.644413	0.599358	0.502748	0.368798	0.247066	0.122039	0.0718066
128	0.643941	0.599624	0.502736	0.367858	0.247286	0.12206	0.0716608
128.2	0.643969	0.600162	0.503011	0.368295	0.247742	0.122483	0.0725304
128.4	0.644609	0.601246	0.504328	0.369457	0.247938	0.123668	0.0731055
128.6	0.644525	0.602317	0.504679	0.369604	0.247942	0.123546	0.0724343
128.8	0.644917	0.603308	0.505489	0.369684	0.248448	0.123748	0.0724143
129	0.645422	0.604347	0.506593	0.369886	0.248495	0.124271	0.0723538
129.2	0.644922	0.604093	0.506586	0.369094	0.248493	0.123964	0.0717321
129.4	0.645456	0.603591	0.506836	0.368694	0.24792	0.124512	0.0715251
129.6	0.64533	0.603112	0.507046	0.368719	0.247877	0.124101	0.0710506
129.8	0.645477	0.602682	0.506609	0.368938	0.247307	0.123442	0.0705367
130	0.645934	0.602835	0.507278	0.369349	0.246685	0.123222	0.0703133
130.2	0.646432	0.603029	0.507908	0.369979	0.247921	0.123684	0.0703319
130.4	0.646704	0.603202	0.508485	0.370403	0.247558	0.123915	0.0704512
130.6	0.6472	0.603406	0.509399	0.37087	0.247799	0.124079	0.0710102
130.8	0.648278	0.603926	0.509847	0.371684	0.248454	0.125017	0.0711991
131	0.648779	0.604251	0.510416	0.3725	0.248796	0.125355	0.07132
131.2	0.648781	0.603917	0.510628	0.373269	0.248409	0.125411	0.0711041
131.4	0.648412	0.604235	0.510306	0.373015	0.249156	0.125282	0.0718156
131.6	0.649009	0.605135	0.510763	0.373609	0.249716	0.125906	0.0725533
131.8	0.649028	0.605276	0.511029	0.373681	0.250383	0.12581	0.0730598
132	0.649751	0.606388	0.511739	0.374742	0.251707	0.127281	0.0735751
132.2	0.650027	0.60695	0.511445	0.3752	0.251775	0.128322	0.0738953
132.4	0.650837	0.608036	0.512267	0.376227	0.252414	0.129598	0.0745358
132.6	0.651161	0.607882	0.51196	0.376114	0.252325	0.128552	0.0738768
132.8	0.651291	0.607445	0.51159	0.375577	0.251723	0.127974	0.0731523
133	0.651261	0.607559	0.511464	0.375516	0.251608	0.128776	0.0730358
133.2	0.651611	0.607121	0.510657	0.374966	0.251297	0.129001	0.072397
133.4	0.652178	0.607227	0.510126	0.375015	0.251163	0.129046	0.0720859
133.6	0.651814	0.607117	0.51015	0.375294	0.251699	0.128299	0.0719348
133.8	0.652087	0.60719	0.510052	0.376181	0.251686	0.128571	0.0722894
134	0.652483	0.607989	0.510684	0.377119	0.251893	0.12835	0.0732745
134.2	0.652739	0.608535	0.510688	0.377278	0.252783	0.128652	0.0741923
134.4	0.652823	0.609159	0.511584	0.378655	0.253269	0.128853	0.075332
134.6	0.654425	0.610484	0.513039	0.379649	0.254644	0.130079	0.0764683
134.8	0.65469	0.611338	0.51375	0.379402	0.255027	0.130175	0.0774789
135	0.655265	0.612018	0.515217	0.380322	0.256383	0.13031	0.0781851
135.2	0.655401	0.612698	0.515851	0.380541	0.257221	0.130438	0.0783054
135.4	0.655072	0.613316	0.516634	0.380602	0.258493	0.130976	0.0789346
135.6	0.655303	0.613824	0.517973	0.381217	0.259489	0.131757	0.0790254
135.8	0.655545	0.614228	0.519005	0.382194	0.259914	0.131802	0.0786526
136	0.656129	0.615333	0.519545	0.382879	0.260529	0.132745	0.0792802
136.2	0.656049	0.614822	0.519171	0.381837	0.260018	0.132245	0.0790172
136.4	0.65651	0.614866	0.519895	0.382318	0.260133	0.131818	0.0787637
136.6	0.657321	0.614994	0.520046	0.382556	0.259639	0.13165	0.0788833
136.8	0.657302	0.6152	0.519757	0.382863	0.259111	0.131762	0.0782996
137	0.657202	0.61535	0.51959	0.382607	0.258667	0.131908	0.0781371
137.2	0.657	0.614997	0.518996	0.382369	0.257875	0.131689	0.0776015
137.4	0.656613	0.614748	0.518815	0.3821	0.257382	0.130963	0.0771275
137.6	0.656818	0.614241	0.518714	0.382644	0.257661	0.130718	0.0768603
137.8	0.656334	0.614116	0.518016	0.382655	0.257402	0.130852	0.0766889
138	0.656452	0.614559	0.518302	0.382608	0.258094	0.131131	0.0768341
138.2	0.656069	0.614247	0.518137	0.382267	0.258163	0.131709	0.0769605
138.4	0.656684	0.615004	0.51883	0.383074	0.258548	0.133001	0.0773607
138.6	0.657455	0.615433	0.519369	0.383223	0.259444	0.133495	0.0779882
138.8	0.657555	0.616288	0.520125	0.384191	0.260309	0.133836	0.0782563
139	0.658041	0.616369	0.520858	0.385216	0.261339	0.134131	0.0782552
139.2	0.657705	0.616457	0.521637	0.38541	0.261542	0.1349	0.0778256
139.4	0.657953	0.61662	0.522687	0.385697	0.262358	0.1349	0.0781242
139.6	0.658622	0.616483	0.523057	0.386693	0.262884	0.134581	0.0781098
139.8	0.658912	0.616437	0.522845	0.387054	0.263148	0.134336	0.0780696
140	0.659809	0.61641	0.522532	0.387246	0.263968	0.134327	0.0786577
140.2	0.660488	0.615564	0.522345	0.387202	0.263885	0.133983	0.078236
140.4	0.660944	0.615968	0.522794	0.388554	0.263542	0.133507	0.0781407
140.6	0.661388	0.616392	0.523144	0.388646	0.262879	0.133109	0.0783309
140.8	0.660712	0.616748	0.522589	0.388797	0.262514	0.132329	0.0776989
141	0.660166	0.617399	0.521961	0.388873	0.262123	0.132247	0.0777334
141.2	0.660173	0.617732	0.521852	0.389255	0.261581	0.132574	0.0780895
141.4	0.659934	0.617761	0.521681	0.388646	0.261581	0.132357	0.0779271
141.6	0.659966	0.617754	0.521851	0.388657	0.262019	0.133171	0.07813
141.8	0.65894	0.618155	0.522088	0.388093	0.262325	0.133793	0.0783962
142	0.659234	0.617959	0.522719	0.388436	0.263142	0.134207	0.0789078
142.2	0.658941	0.617883	0.522483	0.38884	0.263124	0.13437	0.0789674
142.4	0.659502	0.619003	0.523499	0.389883	0.263714	0.134748	0.0792632
142.6	0.659747	0.61939	0.523905	0.390246	0.264011	0.133944	0.0798062
142.8	0.660447	0.620454	0.525294	0.391234	0.264825	0.134516	0.0799946
143	0.660072	0.619958	0.525419	0.390173	0.264438	0.133678	0.0795998
143.2	0.660302	0.620363	0.526632	0.390176	0.26478	0.134093	0.0790649
143.4	0.661461	0.620664	0.526622	0.39039	0.265294	0.134041	0.07924
143.6	0.661998	0.620627	0.526288	0.390693	0.265654	0.134553	0.0792546
143.8	0.6626	0.62122	0.526592	0.390549	0.266256	0.135518	0.0795372
144	0.663293	0.62076	0.526923	0.390274	0.265936	0.135063	0.0792613
144.2	0.66424	0.62085	0.527166	0.390091	0.265433	0.135056	0.0793201
144.4	0.665226	0.621744	0.527924	0.39078	0.265591	0.134746	0.0796429
144.6	0.665746	0.622646	0.528368	0.391128	0.266105	0.135004	0.0799273
144.8	0.666279	0.623585	0.528765	0.392548	0.267351	0.136003	0.0807548
145	0.667003	0.62415	0.529311	0.394078	0.267964	0.136957	0.0812984
145.2	0.668016	0.624023	0.530219	0.394769	0.268298	0.137415	0.0819133
145.4	0.668602	0.624244	0.53116	0.394872	0.269743	0.13821	0.0823354
145.6	0.66961	0.62499	0.531965	0.395446	0.270811	0.139483	0.0831834
145.8	0.669849	0.625046	0.532306	0.395646	0.27158	0.139662	0.0832015
146	0.66989	0.624632	0.532289	0.396093	0.272553	0.138667	0.0828772
146.2	0.669301	0.625087	0.532011	0.396018	0.272597	0.138385	0.0824524
146.4	0.669454	0.625893	0.532126	0.395985	0.272913	0.13792	0.0822875
146.6	0.66987	0.625972	0.531723	0.395811	0.27333	0.137838	0.0827159
146.8	0.66925	0.625844	0.532065	0.395718	0.273372	0.137814	0.082022
147	0.668692	0.625779	0.531546	0.395658	0.272823	0.137384	0.0810988
147.2	0.66832	0.625863	0.531843	0.396127	0.272558	0.137513	0.0808177
147.4	0.668231	0.62588	0.530883	0.396146	0.272384	0.137991	0.0812184
147.6	0.667383	0.625733	0.530447	0.395462	0.271502	0.137684	0.0813626
147.8	0.666734	0.625763	0.529988	0.395102	0.270806	0.137175	0.0808873
148	0.667145	0.626034	0.529712	0.39512	0.270198	0.136578	0.0803747
148.2	0.668065	0.62645	0.530302	0.396011	0.270759	0.137007	0.0808908
148.4	0.668194	0.626633	0.531036	0.397055	0.271342	0.137037	0.0803451
148.6	0.668721	0.627241	0.532183	0.398044	0.271814	0.13797	0.0810041
148.8	0.669031	0.627179	0.532655	0.39873	0.272314	0.138597	0.0811002
149	0.669648	0.627503	0.532991	0.399101	0.272439	0.139308	0.0807661
149.2	0.670625	0.628032	0.533817	0.399265	0.27285	0.139581	0.0811002
149.4	0.671002	0.628633	0.534377	0.399052	0.273424	0.140556	0.0816367
149.6	0.671037	0.628715	0.533885	0.398742	0.273145	0.140064	0.0811341
149.8	0.670846	0.628937	0.534005	0.39829	0.273823	0.1401	0.0809655
150	0.671123	0.629443	0.534548	0.398539	0.274616	0.14009	0.0811028
150.2	0.671349	0.630007	0.53441	0.398004	0.274542	0.140574	0.0810071
150.4	0.672172	0.630408	0.534055	0.397418	0.274817	0.14053	0.0811695
150.6	0.672213	0.630178	0.534192	0.397122	0.274794	0.141111	0.08152
150.8	0.671808	0.630483	0.534636	0.39705	0.274853	0.141973	0.0813795
151	0.671802	0.630951	0.534931	0.397701	0.274829	0.142689	0.0817376
151.2	0.67186	0.631355	0.535021	0.397778	0.275467	0.14285	0.0819677
151.4	0.67244	0.632126	0.535454	0.398096	0.275625	0.143302	0.0828882
151.6	0.672034	0.632496	0.535738	0.398336	0.27477	0.142614	0.0821768
151.8	0.671847	0.63251	0.536379	0.399016	0.275183	0.142082	0.0815214
152	0.672477	0.633042	0.537324	0.400391	0.275677	0.142244	0.082037
152.2	0.673043	0.633034	0.538484	0.401499	0.27597	0.142599	0.083481
152.4	0.67341	0.632886	0.538825	0.402029	0.276126	0.142334	0.083017
152.6	0.673562	0.632857	0.538818	0.402451	0.276083	0.142463	0.0838764
152.8	0.673367	0.632858	0.538643	0.403171	0.27626	0.142407	0.0836195
153	0.673832	0.633073	0.53891	0.403902	0.276055	0.142708	0.0835059
153.2	0.673859	0.633342	0.53883	0.404516	0.276148	0.142035	0.0836292
153.4	0.674056	0.632966	0.538253	0.404876	0.276075	0.141923	0.0834692
153.6	0.674777	0.63309	0.538022	0.4051	0.276271	0.141891	0.0828333
153.8	0.675249	0.63326	0.538258	0.40479	0.277319	0.142588	0.0828827
154	0.675773	0.63348	0.538834	0.405469	0.277513	0.143123	0.0829037
154.2	0.676264	0.634004	0.538829	0.405195	0.278045	0.143618	0.0827405
154.4	0.677122	0.634739	0.538994	0.405633	0.278552	0.143816	0.0835937
154.6	0.677466	0.635481	0.540043	0.405838	0.279281	0.144633	0.0836932
154.8	0.677883	0.636451	0.540847	0.406396	0.280561	0.145706	0.0839875
155	0.677577	0.636831	0.541413	0.406568	0.28047	0.145608	0.0834537
155.2	0.678415	0.637814	0.542144	0.40662	0.281742	0.145013	0.0833345
155.4	0.678773	0.638364	0.542416	0.406707	0.281828	0.145281	0.0838524
155.6	0.678844	0.638472	0.543359	0.407354	0.282006	0.145025	0.0835432
155.8	0.678739	0.637993	0.543574	0.406949	0.282531	0.144893	0.0837045
156	0.678937	0.638549	0.543279	0.407604	0.282504	0.145233	0.0842197
156.2	0.678834	0.638595	0.543511	0.40762	0.282356	0.14509	0.0846887
156.4	0.678379	0.638664	0.543442	0.407579	0.282428	0.1447	0.0836295
156.6	0.677442	0.638708	0.543069	0.407293	0.281859	0.144659	0.0837138
156.8	0.677534	0.639147	0.544049	0.407972	0.282062	0.144599	0.0839431
157	0.677755	0.639068	0.543865	0.407675	0.281858	0.144816	0.0841707
157.2	0.677292	0.639258	0.543257	0.407734	0.281438	0.144746	0.08418
157.4	0.677812	0.638986	0.543303	0.407716	0.281525	0.145442	0.0847352
157.6	0.677716	0.638512	0.543394	0.408143	0.28139	0.145774	0.0847321
157.8	0.677232	0.638227	0.543852	0.407932	0.281625	0.145989	0.0850314
158	0.677629	0.638074	0.544614	0.408866	0.281666	0.146597	0.0855785
158.2	0.678309	0.637947	0.545164	0.409481	0.28199	0.146542	0.0860344
158.4	0.678588	0.637963	0.545254	0.410135	0.282317	0.146404	0.0863795
158.6	0.678663	0.637441	0.545427	0.409904	0.282496	0.14634	0.0859326
158.8	0.678725	0.637803	0.54558	0.410634	0.283459	0.146646	0.0856847
159	0.678926	0.637948	0.545182	0.410583	0.283018	0.14678	0.0854819
159.2	0.679779	0.637998	0.544843	0.410691	0.284044	0.146864	0.08597
159.4	0.680367	0.638137	0.544637	0.410783	0.284578	0.148192	0.0858307
159.6	0.680548	0.637996	0.545238	0.411258	0.284726	0.148035	0.0853008
159.8	0.680393	0.638741	0.545243	0.410728	0.285195	0.148378	0.08516
160	0.680423	0.639615	0.545222	0.411817	0.285191	0.148719	0.0852165
160.2	0.68019	0.640281	0.546086	0.412179	0.285701	0.148711	0.0857347
160.4	0.681515	0.641267	0.546866	0.412414	0.286656	0.149075	0.0866694
160.6	0.681975	0.641796	0.546834	0.412484	0.286823	0.149036	0.0871238
160.8	0.682678	0.642244	0.547385	0.412778	0.287487	0.149197	0.0876871
161	0.6827	0.642557	0.547275	0.413206	0.287143	0.149103	0.0880082
161.2	0.682762	0.64338	0.547366	0.413789	0.287489	0.149185	0.08814
161.4	0.683296	0.644012	0.548412	0.414185	0.288361	0.149353	0.0888007
161.6	0.683225	0.644369	0.548819	0.414743	0.28883	0.149129	0.0886849
161.8	0.683208	0.644723	0.548894	0.414718	0.289029	0.149073	0.0886836
162	0.683953	0.644876	0.549334	0.415846	0.289275	0.149011	0.0884198
162.2	0.684415	0.645121	0.549288	0.416163	0.289646	0.148611	0.0885947
162.4	0.68421	0.645381	0.548733	0.416059	0.290441	0.148573	0.0879481
162.6	0.68426	0.645164	0.548232	0.416405	0.290772	0.148748	0.0875802
162.8	0.684809	0.645892	0.548376	0.416953	0.291369	0.149237	0.0879115
163	0.684398	0.645318	0.547663	0.416321	0.2909	0.149386	0.0875481
163.2	0.684925	0.645444	0.548195	0.416862	0.291649	0.150209	0.087458
163.4	0.685018	0.645745	0.548289	0.416933	0.291362	0.150659	0.0869827
163.6	0.685013	0.645729	0.548623	0.41678	0.291115	0.150613	0.0866668
163.8	0.685825	0.646922	0.549931	0.417641	0.291816	0.152345	0.0875863
164	0.686122	0.646714	0.550168	0.417644	0.291092	0.153021	0.0878408
164.2	0.685881	0.646567	0.550778	0.417541	0.291213	0.153445	0.0883179
164.4	0.687274	0.646431	0.550928	0.417879	0.291619	0.154217	0.0889826
164.6	0.686624	0.645281	0.550432	0.418006	0.291287	0.154047	0.0882508
164.8	0.686996	0.644701	0.550874	0.41795	0.291368	0.154294	0.0879892
165	0.686852	0.644836	0.551168	0.418359	0.290834	0.153821	0.0874355
165.2	0.687445	0.645094	0.551979	0.418249	0.291347	0.15412	0.0876037
165.4	0.687801	0.64579	0.553657	0.418727	0.292133	0.154325	0.0885201
165.6	0.687935	0.645576	0.554311	0.418856	0.292411	0.154287	0.0886829
165.8	0.688145	0.645573	0.554531	0.419307	0.292854	0.154338	0.0887569
166	0.688959	0.646398	0.555558	0.420176	0.293562	0.154538	0.0891426
166.2	0.689608	0.646485	0.555638	0.420168	0.294525	0.154527	0.089649
166.4	0.689068	0.646342	0.555959	0.420657	0.295161	0.155226	0.0893767
166.6	0.689122	0.646292	0.555808	0.420849	0.295383	0.155484	0.0898594
166.8	0.689195	0.646756	0.556033	0.420723	0.295443	0.155127	0.0909794
167	0.688746	0.647046	0.555894	0.42088	0.295453	0.155048	0.090568
167.2	0.689261	0.647672	0.555821	0.421165	0.295592	0.154786	0.0904124
167.4	0.688792	0.647783	0.555201	0.419937	0.295013	0.154072	0.0901815
167.6	0.688836	0.648724	0.555211	0.419469	0.294948	0.154113	0.0901852
167.8	0.688913	0.649881	0.555574	0.419233	0.294923	0.155048	0.0905774
168	0.688395	0.649719	0.554672	0.418054	0.293978	0.154649	0.0901304
168.2	0.688391	0.649772	0.554365	0.418403	0.294144	0.154829	0.0898811
168.4	0.688118	0.64977	0.553683	0.418476	0.293901	0.154623	0.0892908
168.6	0.68771	0.64957	0.553514	0.418636	0.293604	0.154495	0.0889029
168.8	0.688488	0.650593	0.553811	0.418303	0.29339	0.155121	0.0885797
169	0.688818	0.651482	0.554475	0.418737	0.293432	0.155409	0.0889943
169.2	0.689126	0.65155	0.555102	0.419038	0.293091	0.155585	0.0896645
169.4	0.690392	0.652712	0.556227	0.420166	0.294567	0.156121	0.0903592
169.6	0.690544	0.652327	0.555987	0.420648	0.294694	0.156292	0.0907136
169.8	0.690911	0.652526	0.556044	0.421331	0.2956	0.156228	0.0904467
170	0.691793	0.652668	0.556843	0.422278	0.29637	0.156741	0.0905868
170.2	0.692567	0.652437	0.556899	0.423063	0.297096	0.157391	0.0912292
170.4	0.692877	0.652316	0.557543	0.424089	0.29777	0.157744	0.0917048
170.6	0.693947	0.65279	0.558132	0.424712	0.298706	0.157757	0.0927417
170.8	0.694385	0.653039	0.558629	0.425384	0.298977	0.157693	0.0930688
171	0.694427	0.653022	0.558752	0.425617	0.299689	0.157897	0.0931195
171.2	0.694879	0.653272	0.558686	0.426124	0.300818	0.157658	0.0936293
171.4	0.695175	0.653501	0.559355	0.426283	0.301845	0.158199	0.0946443
171.6	0.695728	0.654364	0.560303	0.426889	0.302394	0.158583	0.0949822
171.8	0.695542	0.654142	0.560855	0.426234	0.302437	0.158537	0.0945361
172	0.696058	0.653894	0.560798	0.426341	0.302168	0.15854	0.0939757
172.2	0.695979	0.653502	0.561289	0.426839	0.302491	0.158378	0.0938397
172.4	0.695503	0.653651	0.561913	0.426949	0.302371	0.158111	0.0939149
172.6	0.695856	0.65326	0.562105	0.427246	0.302299	0.158154	0.0940247
172.8	0.69623	0.653382	0.562143	0.426834	0.302028	0.15886	0.0939288
173	0.696436	0.653648	0.562427	0.427315	0.301643	0.158749	0.0945599
173.2	0.696245	0.653431	0.562587	0.42721	0.301221	0.158762	0.0940782
173.4	0.69625	0.653217	0.562359	0.427117	0.301291	0.15833	0.0933965
173.6	0.695277	0.652134	0.561401	0.426898	0.300255	0.157941	0.0929925
173.8	0.695169	0.651927	0.561464	0.426701	0.300038	0.157937	0.0921845
174	0.695585	0.65153	0.561434	0.426319	0.299777	0.158201	0.0916557
174.2	0.696109	0.651842	0.561252	0.426967	0.299835	0.158547	0.0919481
174.4	0.696516	0.651902	0.561195	0.427462	0.300427	0.158406	0.091886
174.6	0.696295	0.652437	0.561072	0.427587	0.300376	0.158256	0.0914197
174.8	0.695971	0.652842	0.560836	0.428332	0.300733	0.159166	0.0913209
175	0.695605	0.652526	0.560786	0.428578	0.300837	0.159469	0.0914496
175.2	0.696075	0.653434	0.561612	0.429194	0.302114	0.159764	0.091981
175.4	0.696428	0.654194	0.562446	0.429774	0.302055	0.160497	0.0922332
175.6	0.696545	0.6545	0.562832	0.429495	0.301638	0.160817	0.0916108
175.8	0.696631	0.654864	0.562745	0.42951	0.301396	0.160727	0.0916
176	0.697623	0.655576	0.56352	0.430437	0.301767	0.161215	0.0921899
176.2	0.698043	0.655785	0.564199	0.430982	0.30259	0.161534	0.0926852
176.4	0.698908	0.657098	0.564518	0.43174	0.303345	0.162286	0.0935811
176.6	0.699196	0.657514	0.563781	0.432671	0.303762	0.162643	0.0935016
176.8	0.69999	0.658613	0.564388	0.433065	0.304667	0.163958	0.094176
177	0.700453	0.659888	0.564706	0.433871	0.305119	0.16446	0.0950261
177.2	0.700968	0.660522	0.565238	0.433903	0.305449	0.164636	0.0949651
177.4	0.700937	0.660077	0.564666	0.434366	0.305223	0.164201	0.0946999
177.6	0.700999	0.660111	0.564447	0.434626	0.305495	0.164329	0.0951728
177.8	0.700884	0.660347	0.564475	0.434283	0.306022	0.163493	0.0955087
178	0.701162	0.660087	0.564703	0.434034	0.305734	0.162824	0.0949246
178.2	0.701518	0.6603	0.564573	0.434542	0.306427	0.162384	0.0954586
178.4	0.701693	0.660192	0.564582	0.434452	0.306889	0.161617	0.0956661
178.6	0.701786	0.660901	0.565239	0.434598	0.306953	0.161712	0.0952943
178.8	0.701572	0.660999	0.565502	0.434571	0.306982	0.162234	0.0959265
179	0.700889	0.660214	0.565593	0.433498	0.30597	0.161169	0.0952514
179.2	0.701208	0.661084	0.566263	0.434033	0.306418	0.161829	0.0961179
179.4	0.701158	0.661192	0.566404	0.434643	0.305986	0.162309	0.0959569
179.6	0.700806	0.661039	0.566178	0.434125	0.306596	0.162367	0.0953008
179.8	0.700419	0.661964	0.566958	0.434677	0.307519	0.162958	0.0959158
180	0.700574	0.662316	0.566912	0.434383	0.307854	0.163304	0.0953932
180.2	0.700416	0.662949	0.567222	0.43505	0.308679	0.163858	0.0950319
180.4	0.700611	0.663359	0.567254	0.436184	0.309217	0.16475	0.0954577
180.6	0.700631	0.664156	0.567838	0.437271	0.31014	0.165931	0.0956112
180.8	0.700855	0.664409	0.568083	0.437497	0.310843	0.167415	0.0958496
181	0.700927	0.664611	0.567891	0.43799	0.311068	0.167701	0.0961082
181.2	0.701467	0.66441	0.568354	0.438505	0.311642	0.167472	0.0959002
181.4	0.701011	0.663303	0.567664	0.438762	0.31202	0.166351	0.095597
181.6	0.701278	0.662869	0.567872	0.43801	0.312217	0.166309	0.0956763
181.8	0.701525	0.662726	0.568153	0.437642	0.312037	0.165981	0.0959825
182	0.7028	0.66256	0.568994	0.437799	0.311957	0.166504	0.0959632
182.2	0.703854	0.662286	0.569419	0.437727	0.31224	0.166292	0.0964761
182.4	0.704681	0.662687	0.57018	0.43785	0.312276	0.166221	0.096528
182.6	0.705039	0.663153	0.570248	0.437726	0.312201	0.166196	0.0963602
182.8	0.704722	0.663103	0.570132	0.437333	0.312574	0.165292	0.0969271
183	0.705635	0.663065	0.57117	0.437603	0.312433	0.164675	0.097006
183.2	0.706842	0.66381	0.571999	0.438536	0.313235	0.165836	0.0977484
183.4	0.70665	0.664281	0.572298	0.438045	0.313654	0.165147	0.0976932
183.6	0.706806	0.664684	0.572754	0.43794	0.313858	0.164797	0.0978851
183.8	0.706407	0.666003	0.572878	0.437889	0.314009	0.165157	0.0982374
184	0.707105	0.666745	0.573021	0.438401	0.314049	0.165057	0.0980309
184.2	0.706824	0.667091	0.573975	0.438891	0.313798	0.16529	0.0981619
184.4	0.707635	0.668117	0.574771	0.43973	0.314229	0.166774	0.0991934
184.6	0.707321	0.669008	0.574749	0.439943	0.31493	0.167878	0.100212
184.8	0.707406	0.669347	0.574623	0.440255	0.315095	0.168384	0.10053
185	0.707601	0.669263	0.574728	0.440141	0.31539	0.168048	0.100918
185.2	0.70739	0.669448	0.574733	0.440697	0.315397	0.168261	0.100842
185.4	0.707269	0.669328	0.573964	0.440434	0.315332	0.167631	0.101066
185.6	0.707701	0.66927	0.574333	0.440861	0.315609	0.168939	0.101555
185.8	0.707288	0.669091	0.573985	0.441204	0.315143	0.168583	0.101238
186	0.707481	0.668128	0.573885	0.441287	0.315107	0.168921	0.100827
186.2	0.707308	0.667507	0.573358	0.441319	0.314433	0.168565	0.100481
186.4	0.707419	0.667311	0.572892	0.441565	0.314616	0.16874	0.100162
186.6	0.707571	0.667101	0.57307	0.442029	0.315262	0.168337	0.100092
186.8	0.708043	0.667145	0.573978	0.443088	0.316088	0.168926	0.100525
187	0.709286	0.667226	0.574549	0.443614	0.31585	0.170062	0.100741
187.2	0.709125	0.66709	0.574137	0.443787	0.315803	0.171051	0.100044
187.4	0.709327	0.667148	0.57427	0.443465	0.315786	0.170804	0.0998088
187.6	0.709742	0.667454	0.57486	0.443794	0.315821	0.171326	0.0997752
187.8	0.709832	0.668339	0.574239	0.443844	0.315865	0.171185	0.09928
188	0.710393	0.668417	0.575038	0.443888	0.315781	0.171165	0.0992685
188.2	0.710312	0.668319	0.575219	0.44291	0.315321	0.170744	0.0990745
188.4	0.710462	0.668619	0.575794	0.443001	0.315812	0.170645	0.0989493
188.6	0.710436	0.668901	0.57579	0.442834	0.316603	0.170601	0.0991814
188.8	0.710046	0.669161	0.57651	0.442397	0.316497	0.169787	0.0985281
189	0.710082	0.669557	0.57683	0.442927	0.317288	0.169396	0.0990724
189.2	0.71022	0.669971	0.577132	0.443751	0.317742	0.169483	0.0995462
189.4	0.71097	0.669893	0.577327	0.444421	0.318346	0.168843	0.100071
189.6	0.710516	0.669448	0.577633	0.445028	0.318458	0.168801	0.0998865
189.8	0.709507	0.668786	0.577175	0.444389	0.318093	0.167566	0.0989498
190	0.709347	0.668686	0.577653	0.444527	0.318231	0.168091	0.099419
190.2	0.709409	0.669121	0.578047	0.445442	0.318821	0.167688	0.0993043
190.4	0.709789	0.669089	0.578061	0.4459	0.319467	0.168351	0.0989188
190.6	0.710323	0.669737	0.579237	0.446894	0.319894	0.169125	0.0988982
190.8	0.710915	0.670314	0.580095	0.448089	0.320396	0.171074	0.0996867
191	0.711572	0.670647	0.580352	0.448017	0.320421	0.171904	0.0996136
191.2	0.71236	0.670858	0.580967	0.448798	0.320805	0.173083	0.099305
191.4	0.713317	0.671077	0.581858	0.448944	0.321305	0.173518	0.0993926
191.6	0.713827	0.672207	0.582181	0.449267	0.321501	0.174187	0.0998091
191.8	0.713932	0.672093	0.581334	0.448919	0.321136	0.17412	0.0994702
192	0.714015	0.67217	0.581577	0.448284	0.321213	0.174411	0.0993273
192.2	0.713856	0.67235	0.581552	0.447599	0.321582	0.174161	0.0991356
192.4	0.713623	0.67251	0.581541	0.447918	0.322329	0.174349	0.0992079
192.6	0.713845	0.673319	0.581318	0.447889	0.322772	0.174567	0.100037
192.8	0.713326	0.673045	0.581231	0.44728	0.322504	0.173436	0.0996877
193	0.714343	0.673603	0.581025	0.448314	0.323438	0.173515	0.10076
193.2	0.714029	0.673108	0.579947	0.447361	0.322991	0.172888	0.100672
193.4	0.713758	0.672959	0.579507	0.448055	0.323055	0.172507	0.100805
193.6	0.712803	0.672569	0.578997	0.447761	0.323126	0.171915	0.101363
193.8	0.712531	0.672538	0.578624	0.447746	0.323126	0.171433	0.101816
194	0.712649	0.673237	0.579256	0.448468	0.323119	0.171959	0.102871
194.2	0.713155	0.673622	0.579574	0.449123	0.323579	0.171791	0.102943
194.4	0.713628	0.673653	0.579694	0.44941	0.323579	0.172339	0.103277
194.6	0.714241	0.674224	0.581037	0.450598	0.323671	0.172926	0.104081
194.8	0.714501	0.674019	0.581879	0.451196	0.324036	0.173308	0.104329
195	0.714909	0.673935	0.582449	0.451742	0.324075	0.173789	0.103649
195.2	0.715334	0.674149	0.583493	0.452678	0.324037	0.174315	0.103107
195.4	0.71518	0.674209	0.58416	0.452245	0.324094	0.174639	0.102156
195.6	0.71492	0.674018	0.583983	0.451686	0.323819	0.175511	0.101483
195.8	0.71489	0.674014	0.584067	0.45178	0.324174	0.175319	0.101089
196	0.714401	0.674687	0.584438	0.451462	0.324329	0.174923	0.100199
196.2	0.71466	0.67523	0.5847	0.451775	0.325255	0.175221	0.100393
196.4	0.71484	0.675149	0.58459	0.451842	0.32591	0.175307	0.10035
196.6	0.714399	0.674518	0.584199	0.451115	0.325412	0.174576	0.099407
196.8	0.714995	0.674817	0.584262	0.451213	0.325919	0.174281	0.0992264
197	0.715389	0.675267	0.583846	0.451434	0.325987	0.174506	0.0997235
197.2	0.715438	0.675113	0.583114	0.451396	0.326046	0.174364	0.0993115
197.4	0.716186	0.675577	0.583264	0.452911	0.326713	0.175113	0.1002
197.6	0.716448	0.676252	0.583139	0.45303	0.326601	0.175096	0.100801
197.8	0.717302	0.677007	0.583654	0.453948	0.326627	0.175866	0.101538
198	0.717674	0.676804	0.58394	0.453994	0.326318	0.17599	0.102206
198.2	0.719277	0.677479	0.584659	0.454822	0.327014	0.176076	0.103055
198.4	0.720178	0.67812	0.585718	0.45606	0.32802	0.1766	0.104489
198.6	0.72099	0.678385	0.586519	0.45691	0.328756	0.177258	0.105322
198.8	0.722368	0.678712	0.58763	0.457431	0.32971	0.177788	0.10584
199	0.723181	0.679597	0.58839	0.457987	0.33014	0.178299	0.106313
199.2	0.723968	0.680133	0.589582	0.45818	0.329959	0.178481	0.106917
199.4	0.724055	0.680254	0.589215	0.457771	0.330455	0.178884	0.106969
199.6	0.723374	0.6802	0.588436	0.457333	0.330016	0.178602	0.10726
199.8	0.72356	0.681005	0.588669	0.457923	0.330543	0.178024	0.107237
200	0.722818	0.680844	0.588415	0.45732	0.33044	0.177947	0.107293
200.2	0.72319	0.680438	0.587939	0.457442	0.331248	0.178659	0.10775
200.4	0.722156	0.679674	0.587231	0.456943	0.330675	0.178344	0.106638
200.6	0.721612	0.679095	0.58671	0.456729	0.330135	0.178382	0.10609
200.8	0.722254	0.680215	0.586866	0.457473	0.330757	0.178727	0.106072
201	0.721243	0.679648	0.58655	0.457348	0.330164	0.178615	0.104977
201.2	0.720788	0.679505	0.585999	0.457508	0.329698	0.178636	0.103787
201.4	0.7205	0.679147	0.585907	0.45717	0.329726	0.178367	0.103166
201.6	0.720347	0.678911	0.586026	0.457261	0.329458	0.177552	0.102387
201.8	0.720432	0.678258	0.585933	0.45742	0.329197	0.177715	0.102253
202	0.720628	0.677972	0.586424	0.457197	0.329569	0.177884	0.102403
202.2	0.721205	0.679283	0.587182	0.457773	0.330997	0.178398	0.103005
202.4	0.721331	0.679656	0.587661	0.458037	0.332146	0.179022	0.103621
202.6	0.722061	0.680225	0.587679	0.457735	0.332632	0.179066	0.103714
202.8	0.723238	0.681395	0.58895	0.458291	0.333926	0.180019	0.104742
203	0.722968	0.681518	0.58921	0.458096	0.333967	0.180316	0.105215
203.2	0.722215	0.680611	0.589549	0.457972	0.33351	0.180393	0.105374
203.4	0.722316	0.680936	0.588869	0.458606	0.334564	0.18078	0.105915
203.6	0.722289	0.681777	0.589388	0.459362	0.335421	0.181831	0.106579
203.8	0.723429	0.682222	0.59019	0.46027	0.336339	0.1826	0.107178
204	0.724008	0.682419	0.590395	0.4609	0.337046	0.183364	0.108209
204.2	0.724592	0.682541	0.590468	0.461623	0.337522	0.184412	0.108266
204.4	0.724344	0.68334	0.590684	0.462452	0.33763	0.184084	0.108178
204.6	0.72484	0.683751	0.59119	0.463129	0.337958	0.184277	0.108921
204.8	0.725237	0.684375	0.591721	0.463637	0.338411	0.184156	0.109138
205	0.724515	0.684218	0.591874	0.463247	0.33724	0.18355	0.109447
205.2	0.724493	0.684451	0.591961	0.462975	0.337093	0.18303	0.109521
205.4	0.724435	0.684171	0.592271	0.463006	0.33733	0.181805	0.109275
205.6	0.724651	0.684958	0.592838	0.463887	0.33685	0.181469	0.109383
205.8	0.724583	0.685994	0.592991	0.463792	0.336689	0.181416	0.109808
206	0.724866	0.686801	0.594123	0.463715	0.337616	0.181433	0.110226
206.2	0.724384	0.687123	0.593545	0.463262	0.337681	0.181523	0.110186
206.4	0.724737	0.687291	0.593994	0.463166	0.337687	0.181129	0.110092
206.6	0.724958	0.687914	0.594258	0.463482	0.337263	0.180812	0.110157
206.8	0.72478	0.687391	0.594504	0.462863	0.337073	0.180945	0.110129
207	0.724758	0.687142	0.594534	0.462664	0.337062	0.180838	0.110009
207.2	0.724518	0.68665	0.59483	0.46248	0.337142	0.181184	0.109968
207.4	0.725616	0.687623	0.595099	0.463907	0.337849	0.182388	0.110454
207.6	0.725725	0.688194	0.595618	0.464072	0.337774	0.183787	0.109797
207.8	0.726746	0.688293	0.595305	0.463939	0.336914	0.184269	0.109378
208	0.726584	0.687718	0.59438	0.46355	0.336324	0.184478	0.10887
208.2	0.72704	0.688068	0.594536	0.464414	0.33684	0.185393	0.108844
208.4	0.726866	0.687975	0.593797	0.464632	0.336365	0.184434	0.108457
208.6	0.727373	0.687379	0.594233	0.464638	0.336145	0.185352	0.108069
208.8	0.727629	0.687267	0.594113	0.464395	0.336168	0.18537	0.107741
209	0.726991	0.687633	0.594488	0.464319	0.33609	0.185215	0.107598
209.2	0.726656	0.687324	0.594615	0.464064	0.33597	0.184711	0.107364
209.4	0.726795	0.687592	0.594798	0.464513	0.336029	0.184168	0.106956
209.6	0.727715	0.688807	0.595776	0.465021	0.3373	0.184307	0.10718
209.8	0.728177	0.689695	0.596732	0.465786	0.33881	0.184451	0.108418
210	0.728895	0.689659	0.597621	0.466372	0.33944	0.184784	0.108972
210.2	0.728909	0.689513	0.597499	0.466278	0.339376	0.184926	0.108838
210.4	0.729357	0.690105	0.598396	0.466813	0.339009	0.184404	0.108968
210.6	0.729271	0.689795	0.598081	0.466654	0.338691	0.184234	0.109429
210.8	0.729154	0.689874	0.597934	0.466098	0.338648	0.184228	0.109676
211	0.729215	0.690959	0.598494	0.466568	0.339693	0.184387	0.110006
211.2	0.728335	0.690399	0.598622	0.466362	0.339212	0.18482	0.110359
211.4	0.728171	0.690342	0.598329	0.466707	0.338778	0.185034	0.110575
211.6	0.728836	0.690391	0.598208	0.466267	0.338726	0.185559	0.110462
211.8	0.729088	0.690448	0.597993	0.466359	0.338861	0.186102	0.110451
212	0.729343	0.690174	0.59809	0.467187	0.339271	0.186748	0.111173
212.2	0.73083	0.690615	0.599344	0.468738	0.340456	0.187281	0.111468
212.4	0.731025	0.68995	0.598782	0.468549	0.339838	0.186782	0.111327
212.6	0.731855	0.690463	0.599594	0.46914	0.340714	0.187648	0.111231
212.8	0.73211	0.690546	0.599836	0.469316	0.341199	0.187191	0.111279
213	0.732389	0.69067	0.600644	0.469171	0.341763	0.186724	0.111076
213.2	0.733298	0.690713	0.601629	0.469442	0.341915	0.186504	0.11148
213.4	0.734191	0.691574	0.602274	0.469834	0.343172	0.186598	0.111961
213.6	0.734522	0.691693	0.602921	0.470573	0.344327	0.187483	0.112645
213.8	0.734436	0.691849	0.603903	0.471616	0.344132	0.188392	0.113239
214	0.734982	0.691854	0.604091	0.471414	0.344289	0.188373	0.112901
214.2	0.734666	0.691747	0.603757	0.471402	0.34472	0.188558	0.112664
214.4	0.734054	0.691892	0.603276	0.47159	0.344268	0.188163	0.112855
214.6	0.73368	0.691657	0.602718	0.471715	0.344797	0.188432	0.112626
214.8	0.733099	0.691824	0.602319	0.471602	0.345008	0.188132	0.11253
215	0.732537	0.69213	0.602321	0.471591	0.345605	0.187789	0.112674
215.2	0.732452	0.691765	0.602521	0.472241	0.345494	0.188138	0.113159
215.4	0.732872	0.69187	0.602866	0.472977	0.345729	0.188385	0.113248
215.6	0.733468	0.692613	0.60332	0.473325	0.346497	0.188725	0.113597
215.8	0.733355	0.692877	0.603355	0.473292	0.346538	0.188548	0.113053
216	0.734278	0.693023	0.603322	0.473813	0.346567	0.189203	0.114111
216.2	0.735185	0.692869	0.603185	0.473214	0.346027	0.189314	0.113725
216.4	0.734729	0.692507	0.601883	0.47266	0.345226	0.189266	0.113799
216.6	0.735194	0.692955	0.602265	0.472556	0.345428	0.189565	0.113519
216.8	0.735563	0.693154	0.602314	0.472364	0.345381	0.189429	0.114109
217	0.735885	0.693544	0.603148	0.472593	0.345981	0.189753	0.114388
217.2	0.735821	0.693618	0.603064	0.472913	0.345084	0.190079	0.115162
217.4	0.735312	0.693546	0.602059	0.472178	0.344912	0.190076	0.11503
217.6	0.735038	0.693302	0.601735	0.472217	0.345172	0.190664	0.114567
217.8	0.734681	0.693408	0.601981	0.471617	0.34507	0.19054	0.114257
218	0.734383	0.693126	0.601226	0.470878	0.34519	0.189953	0.113403
218.2	0.734118	0.693195	0.601065	0.470301	0.345177	0.18979	0.113544
218.4	0.733679	0.693579	0.600762	0.470288	0.345197	0.189407	0.113544
218.6	0.73334	0.693413	0.601512	0.470624	0.345667	0.188953	0.112632
218.8	0.733545	0.693824	0.602255	0.471242	0.346515	0.188636	0.112878
219	0.734303	0.694755	0.603315	0.472342	0.347211	0.1889	0.11334
219.2	0.735259	0.695526	0.604461	0.473559	0.347911	0.189276	0.113313
219.4	0.735135	0.69536	0.604677	0.473954	0.348196	0.188946	0.113151
219.6	0.736581	0.696099	0.604918	0.473831	0.348794	0.188871	0.11333
219.8	0.737254	0.696346	0.604633	0.473945	0.349113	0.189041	0.112966
220	0.73841	0.696559	0.604685	0.474205	0.34976	0.190118	0.113871
220.2	0.738618	0.696208	0.604546	0.474382	0.350011	0.189762	0.11374
220.4	0.738693	0.696356	0.604095	0.474666	0.350669	0.189945	0.114265
220.6	0.738713	0.696344	0.604131	0.475155	0.351127	0.18959	0.114091
220.8	0.738164	0.696568	0.603938	0.475978	0.351082	0.189459	0.114043
221	0.737716	0.696269	0.604376	0.476357	0.351309	0.189624	0.114161
221.2	0.736708	0.695369	0.602991	0.476139	0.350051	0.188951	0.113468
221.4	0.737157	0.695373	0.603238	0.475988	0.350744	0.188971	0.11299
221.6	0.737074	0.695815	0.603684	0.476063	0.350766	0.189638	0.113085
221.8	0.736933	0.696321	0.604247	0.476523	0.350658	0.190224	0.11344
222	0.737319	0.697198	0.604643	0.477215	0.350617	0.191067	0.113534
222.2	0.737501	0.69789	0.605255	0.477763	0.350541	0.191945	0.113989
222.4	0.737668	0.698793	0.606196	0.478707	0.351411	0.192786	0.114908
222.6	0.737507	0.698831	0.606893	0.478907	0.35099	0.192565	0.114898
222.8	0.737983	0.699744	0.607315	0.478733	0.35121	0.193672	0.115375
223	0.738548	0.700635	0.608009	0.479171	0.351062	0.194772	0.115544
223.2	0.738742	0.70133	0.608193	0.479386	0.350892	0.195143	0.115174
223.4	0.738849	0.700906	0.608422	0.478976	0.350853	0.195098	0.115419
223.6	0.739929	0.701226	0.608746	0.478512	0.35095	0.195436	0.115491
223.8	0.740151	0.701444	0.608504	0.478467	0.351677	0.195392	0.115521
224	0.741026	0.701813	0.608811	0.478299	0.352231	0.195496	0.115944
224.2	0.740878	0.701562	0.608836	0.478921	0.352814	0.195336	0.116583
224.4	0.740747	0.701848	0.608657	0.478718	0.352448	0.195738	0.116127
224.6	0.74034	0.701769	0.608724	0.478852	0.352302	0.194662	0.115386
224.8	0.740616	0.701944	0.609169	0.478914	0.35217	0.1953	0.115026
225	0.741083	0.701658	0.609317	0.479016	0.352641	0.195074	0.115635
225.2	0.741577	0.701504	0.609637	0.479355	0.352923	0.194342	0.115525
225.4	0.74222	0.701613	0.610187	0.479662	0.353256	0.193764	0.11595
225.6	0.742448	0.701652	0.610457	0.48039	0.353691	0.194286	0.116328
225.8	0.74302	0.701871	0.611177	0.481262	0.354334	0.194409	0.116721
226	0.743403	0.70174	0.611255	0.481724	0.354303	0.19457	0.116537
226.2	0.742724	0.701405	0.610937	0.481606	0.354448	0.193724	0.11659
226.4	0.742985	0.7011	0.611481	0.481372	0.3556	0.19335	0.117366
226.6	0.742472	0.700475	0.61124	0.480811	0.35474	0.192941	0.116779
226.8	0.742298	0.700443	0.611016	0.480171	0.354866	0.19309	0.116453
227	0.742386	0.700952	0.611264	0.480766	0.355162	0.193676	0.116114
227.2	0.742359	0.70064	0.611227	0.4804	0.355448	0.193432	0.116159
227.4	0.74205	0.700028	0.611643	0.479824	0.355753	0.192898	0.115863
227.6	0.741996	0.700078	0.611323	0.479417	0.355904	0.193687	0.115212
227.8	0.742735	0.70118	0.611212	0.479581	0.356827	0.194782	0.11514
228	0.742939	0.702288	0.611407	0.479982	0.357042	0.196126	0.11567
228.2	0.743177	0.702265	0.611691	0.480766	0.357178	0.196789	0.116076
228.4	0.743373	0.702748	0.611595	0.480623	0.357241	0.196695	0.115208
228.6	0.743593	0.703396	0.611637	0.480569	0.35738	0.196776	0.11558
228.8	0.743934	0.703521	0.611819	0.480918	0.357702	0.197504	0.115497
229	0.74362	0.703457	0.611941	0.481332	0.358162	0.197167	0.11623
229.2	0.743222	0.7035	0.611617	0.481074	0.357911	0.196642	0.116528
229.4	0.742621	0.702971	0.611191	0.481445	0.357721	0.196508	0.116664
229.6	0.742457	0.702962	0.611702	0.48161	0.357887	0.197206	0.116854
229.8	0.741877	0.70319	0.612514	0.481574	0.357854	0.197081	0.117266
230	0.741954	0.703207	0.612497	0.48174	0.358174	0.196511	0.11733
230.2	0.741495	0.702673	0.612942	0.481715	0.358197	0.19604	0.11764
230.4	0.741898	0.70305	0.614267	0.482692	0.358822	0.196891	0.118178
230.6	0.742581	0.703448	0.614765	0.48302	0.358555	0.197196	0.11836
230.8	0.743435	0.704248	0.615356	0.483714	0.358922	0.197812	0.119217
231	0.743834	0.704548	0.615865	0.484171	0.358914	0.198415	0.119352
231.2	0.743846	0.704146	0.616191	0.484192	0.358801	0.198403	0.119414
231.4	0.744642	0.704969	0.616925	0.484658	0.359154	0.198932	0.119534
231.6	0.745454	0.705322	0.616762	0.484993	0.359141	0.19987	0.119631
231.8	0.746435	0.70528	0.616239	0.484995	0.358972	0.199485	0.119964
232	0.746722	0.705676	0.61648	0.485978	0.358928	0.199736	0.120547
232.2	0.746898	0.705051	0.61633	0.486319	0.359079	0.199131	0.119927
232.4	0.746869	0.704934	0.616318	0.486226	0.359295	0.198786	0.119639
232.6	0.746708	0.705114	0.616465	0.486502	0.359228	0.199193	0.119694
232.8	0.746301	0.704718	0.615999	0.486419	0.359342	0.1987	0.118824
233	0.745744	0.70435	0.616028	0.485903	0.359024	0.198781	0.118804
233.2	0.745192	0.703987	0.615182	0.485531	0.358505	0.198278	0.118694
233.4	0.744842	0.70387	0.615458	0.485364	0.358442	0.197978	0.118463
233.6	0.74466	0.704221	0.615743	0.485327	0.358582	0.19769	0.118342
233.8	0.745367	0.704585	0.616445	0.485338	0.359595	0.197921	0.118731
234	0.745339	0.704731	0.615997	0.485116	0.359729	0.197264	0.118601
234.2	0.745166	0.704915	0.616327	0.485575	0.359934	0.197324	0.118627
234.4	0.746171	0.705561	0.616431	0.485776	0.360579	0.197314	0.118239
234.6	0.747376	0.706251	0.617074	0.485844	0.360794	0.197469	0.11895
234.8	0.747939	0.706985	0.617104	0.4859	0.360941	0.198279	0.119698
235	0.747915	0.707129	0.616587	0.485821	0.361212	0.198369	0.119818
235.2	0.748006	0.707739	0.616041	0.48648	0.36129	0.197982	0.11962
235.4	0.748647	0.708035	0.615989	0.487188	0.361299	0.197699	0.120018
235.6	0.748633	0.707805	0.61517	0.487877	0.361319	0.197417	0.120085
235.8	0.749265	0.707784	0.614955	0.488334	0.361485	0.197579	0.120387
236	0.748741	0.707975	0.61475	0.488994	0.361499	0.19815	0.120321
236.2	0.749314	0.707753	0.615298	0.489373	0.362225	0.198894	0.120453
236.4	0.74876	0.707147	0.615479	0.489335	0.362094	0.19954	0.120733
236.6	0.748405	0.707203	0.615784	0.489911	0.362131	0.200321	0.120616
236.8	0.74846	0.707664	0.616072	0.489588	0.362091	0.200601	0.120081
237	0.74862	0.708137	0.616828	0.490325	0.362019	0.201594	0.120447
237.2	0.748801	0.708422	0.616238	0.490366	0.362452	0.202013	0.121053
237.4	0.749615	0.70908	0.616727	0.490753	0.363482	0.202896	0.121758
237.6	0.750433	0.709898	0.617312	0.491328	0.364563	0.203675	0.122096
237.8	0.750922	0.710144	0.617637	0.490557	0.364681	0.203973	0.122075
238	0.750535	0.710797	0.617286	0.489943	0.365401	0.20375	0.122076
238.2	0.751172	0.711118	0.617946	0.49004	0.365708	0.203753	0.121695
238.4	0.751989	0.711296	0.61816	0.489501	0.365867	0.203828	0.121036
238.6	0.752494	0.711502	0.619089	0.489372	0.366144	0.204384	0.121447
238.8	0.752271	0.711309	0.618592	0.488993	0.366186	0.204416	0.121031
239	0.751889	0.711029	0.617927	0.489325	0.366451	0.203766	0.120342
239.2	0.751278	0.71025	0.617491	0.489624	0.365508	0.202846	0.119203
239.4	0.751196	0.709775	0.617869	0.489896	0.365533	0.202399	0.119606
239.6	0.751479	0.709545	0.617834	0.490133	0.366385	0.202422	0.119506
239.8	0.751061	0.708809	0.61768	0.489963	0.36639	0.201321	0.119046
240	0.750584	0.708957	0.617779	0.490634	0.366871	0.201834	0.119481
240.2	0.750205	0.708821	0.619124	0.490723	0.367377	0.202256	0.119697
240.4	0.749141	0.708872	0.619156	0.490951	0.366482	0.202511	0.119778
240.6	0.750094	0.710242	0.620683	0.492663	0.366984	0.202989	0.12026
240.8	0.750836	0.710909	0.621382	0.492943	0.367174	0.202744	0.120036
241	0.751261	0.711508	0.621527	0.493973	0.367845	0.203532	0.120819
241.2	0.751397	0.711639	0.621129	0.493543	0.368023	0.203836	0.121484
241.4	0.752529	0.712126	0.622355	0.494369	0.368326	0.204252	0.122075
241.6	0.753039	0.712386	0.623016	0.494643	0.367897	0.20384	0.121796
241.8	0.753304	0.712545	0.623266	0.49495	0.36802	0.203517	0.122309
242	0.753662	0.71306	0.623255	0.495258	0.368164	0.203624	0.122422
242.2	0.753227	0.712266	0.62295	0.495312	0.367131	0.203471	0.121713
242.4	0.753836	0.711727	0.622972	0.49479	0.367107	0.204063	0.121716
242.6	0.754499	0.712131	0.623774	0.495462	0.367555	0.204991	0.122095
242.8	0.75449	0.712553	0.623606	0.495894	0.367761	0.205623	0.122617
243	0.754793	0.712908	0.623151	0.496425	0.368188	0.206001	0.122517
243.2	0.755	0.713179	0.623101	0.496821	0.368007	0.206133	0.123005
243.4	0.755418	0.713965	0.623758	0.497148	0.369285	0.206464	0.124106
243.6	0.755192	0.713901	0.623661	0.496634	0.369834	0.20655	0.12374
243.8	0.754929	0.714476	0.62374	0.49686	0.369786	0.206095	0.123971
244	0.754787	0.714883	0.62374	0.496954	0.369731	0.207224	0.124133
244.2	0.753963	0.714837	0.623874	0.49655	0.369654	0.207032	0.123629
244.4	0.753948	0.715499	0.623798	0.49704	0.369646	0.207287	0.123454
244.6	0.754433	0.716002	0.624035	0.497284	0.370478	0.206856	0.123171
244.8	0.75449	0.715614	0.624106	0.496794	0.370872	0.207412	0.122561
245	0.754472	0.715586	0.624043	0.497145	0.371323	0.208161	0.122993
245.2	0.75445	0.715276	0.623993	0.49689	0.370798	0.208029	0.123071
245.4	0.755148	0.714897	0.62471	0.49745	0.371369	0.207473	0.122711
245.6	0.75491	0.714905	0.62442	0.498022	0.37138	0.207268	0.123302
245.8	0.75461	0.714227	0.623708	0.497947	0.371064	0.206916	0.122932
246	0.754923	0.713671	0.623959	0.497592	0.37111	0.207422	0.122893
246.2	0.75503	0.713788	0.624878	0.498075	0.372047	0.208195	0.123058
246.4	0.756601	0.715007	0.626075	0.498691	0.372877	0.208849	0.123637
246.6	0.75625	0.716032	0.626648	0.499101	0.373166	0.208958	0.124007
246.8	0.756529	0.716499	0.626971	0.499154	0.373362	0.209343	0.124915
247	0.756663	0.716663	0.626891	0.498855	0.373597	0.208806	0.124904
247.2	0.756775	0.71721	0.6272	0.498558	0.374079	0.208985	0.125725
247.4	0.756319	0.71771	0.627785	0.498153	0.374486	0.209453	0.125789
247.6	0.756414	0.718327	0.628378	0.497668	0.374285	0.209221	0.125693
247.8	0.755972	0.718142	0.628295	0.497488	0.374084	0.208196	0.125471
248	0.75552	0.71751	0.628083	0.497535	0.374196	0.208148	0.125144
248.2	0.755187	0.717489	0.628699	0.4973	0.37431	0.208414	0.125165
248.4	0.755283	0.717701	0.62883	0.497493	0.373606	0.208836	0.124843
248.6	0.75586	0.718039	0.628917	0.497619	0.374012	0.208787	0.124899
248.8	0.756269	0.717225	0.629918	0.498452	0.37363	0.209774	0.125534
249	0.756244	0.717372	0.629952	0.498814	0.373308	0.210066	0.12589
249.2	0.756589	0.717151	0.629884	0.498959	0.372999	0.209741	0.125978
249.4	0.757227	0.717062	0.630279	0.499292	0.373372	0.209959	0.126009
249.6	0.75735	0.717009	0.630626	0.499739	0.372804	0.210736	0.126754
249.8	0.757506	0.717073	0.631118	0.499939	0.373203	0.211209	0.125887
250	0.757945	0.717557	0.632286	0.50065	0.374215	0.211868	0.126736
250.2	0.757734	0.718228	0.632848	0.501831	0.374363	0.2117	0.126462
250.4	0.757521	0.718626	0.63236	0.501625	0.374029	0.21105	0.126021
250.6	0.756868	0.718169	0.632186	0.501157	0.373799	0.209978	0.12602
250.8	0.756856	0.718635	0.631784	0.501964	0.373873	0.210289	0.126209
251	0.757088	0.718748	0.631036	0.502079	0.374101	0.210463	0.126269
251.2	0.757342	0.719396	0.630852	0.502449	0.375129	0.21089	0.126711
251.4	0.757588	0.719493	0.630843	0.502668	0.375242	0.210506	0.126623
251.6	0.757736	0.719608	0.630421	0.502645	0.375278	0.209239	0.125953
251.8	0.757236	0.718893	0.629321	0.502648	0.375133	0.208344	0.125634
252	0.757283	0.718842	0.629561	0.503125	0.375505	0.208709	0.125313
252.2	0.758053	0.71953	0.629768	0.503519	0.375255	0.20965	0.125548
252.4	0.758586	0.719844	0.629275	0.50408	0.375333	0.20974	0.125242
252.6	0.75955	0.719989	0.629943	0.504367	0.375878	0.20986	0.125962
252.8	0.760512	0.719643	0.629876	0.505016	0.375532	0.210491	0.126301
253	0.761301	0.720322	0.629963	0.504941	0.376388	0.211048	0.126486
253.2	0.762827	0.719997	0.63066	0.505407	0.37698	0.211355	0.127566
253.4	0.763647	0.720281	0.63182	0.505304	0.37741	0.212869	0.128227
253.6	0.764165	0.720578	0.632511	0.506163	0.377959	0.213644	0.129138
253.8	0.764851	0.721547	0.63248	0.506633	0.378378	0.214103	0.129034
254	0.765059	0.72159	0.632301	0.506986	0.378111	0.21396	0.129505
254.2	0.765364	0.722338	0.632536	0.507522	0.378329	0.214005	0.129217
254.4	0.765829	0.723193	0.632835	0.507855	0.379158	0.214428	0.129334
254.6	0.765581	0.723175	0.632424	0.507912	0.378949	0.214133	0.12958
254.8	0.765346	0.723942	0.632755	0.508625	0.378977	0.215064	0.129344
255	0.766386	0.72443	0.633323	0.508569	0.379964	0.215662	0.130123
255.2	0.766315	0.72479	0.633879	0.508904	0.38072	0.215527	0.130306
255.4	0.765614	0.724733	0.634081	0.508131	0.380048	0.215231	0.129779
255.6	0.764977	0.724967	0.633773	0.507652	0.379999	0.215322	0.129549
255.8	0.764204	0.7251	0.634458	0.50788	0.380477	0.216159	0.129827
256	0.763526	0.725056	0.635016	0.507661	0.380351	0.216511	0.129398
256.2	0.763785	0.725471	0.635324	0.50776	0.380217	0.217045	0.129979
256.4	0.762966	0.724804	0.634869	0.50712	0.379919	0.216445	0.129339
256.6	0.763258	0.724904	0.635243	0.506863	0.379674	0.216399	0.130106
256.8	0.763432	0.724045	0.634341	0.506312	0.379554	0.215852	0.129882
257	0.763201	0.723516	0.634409	0.505846	0.379416	0.216012	0.130107
257.2	0.763361	0.722576	0.634319	0.50552	0.379173	0.216026	0.130053
257.4	0.762891	0.722329	0.633821	0.504657	0.378569	0.215916	0.129519
257.6	0.763429	0.722597	0.633502	0.504748	0.378637	0.215537	0.129465
257.8	0.762992	0.722304	0.632666	0.50448	0.377885	0.215089	0.128322
258	0.762236	0.721662	0.632302	0.50378	0.377632	0.214506	0.128252
258.2	0.762503	0.721749	0.632616	0.503988	0.378245	0.214328	0.12811
258.4	0.762466	0.721787	0.632777	0.504573	0.379066	0.214742	0.128548
258.6	0.761946	0.721228	0.632197	0.503884	0.378206	0.213506	0.12815
258.8	0.762368	0.721996	0.6323	0.504404	0.378642	0.21317	0.128082
259	0.762747	0.72275	0.632104	0.504783	0.379287	0.212966	0.12893
259.2	0.762274	0.722803	0.632205	0.504734	0.379529	0.212919	0.128866
259.4	0.762819	0.723461	0.633126	0.504589	0.380094	0.213424	0.12914
259.6	0.762969	0.723785	0.633267	0.505206	0.380887	0.214545	0.129556
259.8	0.763012	0.72422	0.633646	0.506276	0.381815	0.214743	0.130018
260	0.763415	0.723896	0.633461	0.506272	0.381567	0.214768	0.129874
260.2	0.764188	0.724653	0.634442	0.507274	0.382314	0.21522	0.13077
260.4	0.764385	0.725155	0.634474	0.508033	0.383031	0.215155	0.13092
260.6	0.765202	0.726051	0.634929	0.508097	0.383428	0.215309	0.131555
260.8	0.765284	0.725758	0.63464	0.508164	0.383306	0.21586	0.131287
261	0.764906	0.725947	0.634613	0.508409	0.383536	0.216427	0.130633
261.2	0.765196	0.726279	0.635562	0.508415	0.384219	0.216436	0.130831
261.4	0.765022	0.726856	0.636022	0.508301	0.383942	0.216781	0.131088
261.6	0.765457	0.727519	0.637017	0.509386	0.384612	0.217367	0.131793
261.8	0.765159	0.727528	0.63777	0.509972	0.384764	0.217789	0.131886
262	0.765286	0.727545	0.638594	0.509909	0.384779	0.217833	0.132545
262.2	0.76587	0.727806	0.639242	0.511208	0.385375	0.218501	0.133053
262.4	0.766535	0.728034	0.639545	0.511641	0.385578	0.218729	0.133728
262.6	0.766999	0.728539	0.639133	0.512076	0.385161	0.21824	0.133771
262.8	0.766736	0.728276	0.637981	0.512186	0.385029	0.218217	0.13348
263	0.766581	0.728181	0.638588	0.511946	0.385237	0.218128	0.133594
263.2	0.766879	0.728117	0.639112	0.511951	0.386144	0.218596	0.133757
263.4	0.767367	0.728362	0.638983	0.512675	0.386357	0.218919	0.133733
263.6	0.767111	0.72788	0.638512	0.512555	0.386379	0.219183	0.133827
263.8	0.767891	0.727932	0.638912	0.51273	0.386487	0.219113	0.134324
264	0.76818	0.728085	0.639727	0.512519	0.38617	0.219084	0.13433
264.2	0.768234	0.728384	0.640495	0.512698	0.386125	0.218679	0.13438
264.4	0.768335	0.72901	0.640459	0.512804	0.386447	0.218554	0.133515
264.6	0.768125	0.729286	0.640839	0.511958	0.38586	0.218439	0.132943
264.8	0.76814	0.729311	0.640795	0.5118	0.385891	0.218816	0.132793
265	0.768174	0.729457	0.64136	0.51198	0.3864	0.218772	0.132456
265.2	0.767986	0.729701	0.642503	0.512836	0.386717	0.219235	0.132963
265.4	0.767708	0.729693	0.642486	0.513051	0.386779	0.219965	0.132548
265.6	0.768611	0.730107	0.643108	0.513667	0.38737	0.220558	0.132778
265.8	0.768742	0.729957	0.643554	0.513811	0.387411	0.220963	0.132718
266	0.768696	0.72921	0.643603	0.513585	0.387012	0.221581	0.133359
266.2	0.769165	0.729698	0.643914	0.513879	0.387789	0.222262	0.133872
266.4	0.769754	0.730042	0.643666	0.514057	0.388047	0.222816	0.134354
266.6	0.769338	0.730108	0.642483	0.51423	0.387248	0.223218	0.133823
266.8	0.768413	0.729039	0.642175	0.513394	0.386728	0.223095	0.133399
267	0.768711	0.729223	0.642639	0.513258	0.387013	0.223045	0.133823
267.2	0.769138	0.729782	0.642542	0.51342	0.387052	0.223925	0.133871
267.4	0.769017	0.72955	0.642145	0.513461	0.386293	0.223751	0.133948
267.6	0.769008	0.729297	0.642413	0.512529	0.386115	0.223699	0.134547
267.8	0.769664	0.729336	0.642653	0.512991	0.385744	0.223624	0.134505
268	0.769966	0.729559	0.643232	0.513018	0.386317	0.222991	0.134695
268.2	0.769757	0.729383	0.642329	0.512868	0.385938	0.222626	0.134008
268.4	0.769937	0.730165	0.642216	0.512494	0.386239	0.222357	0.133731
268.6	0.769257	0.729847	0.641687	0.512012	0.385909	0.221539	0.13388
268.8	0.769512	0.729964	0.641376	0.512152	0.386342	0.22131	0.133872
269	0.769711	0.729681	0.641578	0.51317	0.386802	0.221981	0.134083
269.2	0.769878	0.729939	0.640989	0.513952	0.387128	0.221629	0.134242
269.4	0.770721	0.730444	0.640909	0.513923	0.387302	0.22152	0.133719
269.6	0.771462	0.730882	0.640855	0.514099	0.387888	0.221705	0.13391
269.8	0.771407	0.730726	0.640478	0.514691	0.388494	0.222071	0.134184
270	0.771674	0.731002	0.641036	0.514416	0.3887	0.222532	0.134691
270.2	0.772205	0.732016	0.641559	0.515375	0.390334	0.223166	0.134961
270.4	0.771897	0.731908	0.641092	0.515663	0.390226	0.223552	0.134805
270.6	0.772137	0.732201	0.641808	0.515418	0.389703	0.2238	0.134509
270.8	0.772253	0.732439	0.643253	0.515215	0.390408	0.223879	0.134978
271	0.772983	0.733351	0.644186	0.515524	0.390803	0.224479	0.135756
271.2	0.773128	0.733801	0.645163	0.515837	0.39046	0.224772	0.135918
271.4	0.772505	0.733236	0.644725	0.515792	0.390105	0.224403	0.135898
271.6	0.772346	0.732844	0.64445	0.51535	0.389767	0.223706	0.135375
271.8	0.772892	0.732865	0.644785	0.515986	0.390315	0.22387	0.135396
272	0.773021	0.732767	0.644361	0.515502	0.390285	0.223261	0.135135
272.2	0.772664	0.733394	0.643737	0.515091	0.389887	0.223073	0.13559
272.4	0.771974	0.733275	0.643581	0.514517	0.389722	0.222247	0.135397
272.6	0.771528	0.733183	0.64353	0.514432	0.389729	0.222036	0.135252
272.8	0.772696	0.734088	0.644119	0.515049	0.390197	0.222385	0.135331
273	0.773664	0.734507	0.64407	0.516241	0.390606	0.222915	0.1357
273.2	0.774314	0.735078	0.643723	0.516967	0.390778	0.222333	0.135899
273.4	0.774993	0.735127	0.644117	0.517547	0.390966	0.222567	0.135754
273.6	0.774992	0.73459	0.643851	0.517666	0.391608	0.223003	0.135691
273.8	0.774614	0.734271	0.643947	0.518201	0.392	0.223334	0.13574
274	0.774294	0.734456	0.644616	0.518248	0.392543	0.223919	0.135983
274.2	0.774754	0.734494	0.645349	0.518962	0.394392	0.22479	0.136368
274.4	0.774718	0.73482	0.645887	0.519172	0.394984	0.225542	0.136395
274.6	0.774567	0.734341	0.646455	0.51873	0.394836	0.225386	0.136403
274.8	0.773563	0.733714	0.646438	0.518673	0.394373	0.225229	0.136257
275	0.773797	0.734008	0.64676	0.519241	0.394121	0.225606	0.136541
275.2	0.772714	0.733112	0.646107	0.518519	0.393048	0.225374	0.135674
275.4	0.772463	0.733142	0.645784	0.518185	0.393371	0.225649	0.135841
275.6	0.772305	0.733284	0.645796	0.518113	0.392944	0.224869	0.13591
275.8	0.772339	0.733176	0.645426	0.517632	0.393258	0.224867	0.135752
276	0.77244	0.733563	0.64487	0.517398	0.392668	0.224799	0.135951
276.2	0.771852	0.734164	0.645142	0.517259	0.392541	0.225166	0.136344
276.4	0.771348	0.733653	0.64456	0.51649	0.391823	0.224463	0.135638
276.6	0.77205	0.734505	0.64533	0.516336	0.392011	0.224787	0.135426
276.8	0.772792	0.735024	0.645548	0.516669	0.391583	0.22455	0.135486
277	0.772287	0.734583	0.644733	0.516616	0.390635	0.224344	0.135037
277.2	0.772456	0.734779	0.644501	0.516643	0.390571	0.223956	0.134953
277.4	0.772466	0.734162	0.644827	0.516506	0.390254	0.223718	0.134679
277.6	0.771936	0.733805	0.644948	0.515886	0.389797	0.223395	0.13386
277.8	0.771868	0.733908	0.644806	0.516233	0.389598	0.222917	0.133169
278	0.772702	0.734269	0.645532	0.516656	0.39074	0.223739	0.133859
278.2	0.773894	0.734195	0.64605	0.517452	0.39208	0.224224	0.134615
278.4	0.773363	0.73374	0.645804	0.518267	0.392233	0.22461	0.134927
278.6	0.7737	0.733127	0.645857	0.518987	0.392179	0.224311	0.135166
278.8	0.774113	0.733222	0.646169	0.519312	0.392792	0.224732	0.13557
279	0.77499	0.734409	0.646301	0.519501	0.393826	0.22527	0.135869
279.2	0.775962	0.735885	0.646673	0.519696	0.395153	0.225696	0.136458
279.4	0.777358	0.737821	0.648161	0.52104	0.396851	0.226293	0.137837
279.6	0.777837	0.738402	0.648364	0.521972	0.397655	0.226636	0.138107
279.8	0.778689	0.738741	0.648619	0.522343	0.398804	0.22727	0.137962
280	0.779185	0.739626	0.649114	0.523285	0.39874	0.227888	0.138564
280.2	0.779284	0.739762	0.649624	0.52332	0.398863	0.228228	0.138507
280.4	0.779452	0.740048	0.650118	0.523045	0.399435	0.227937	0.138395
280.6	0.779564	0.74071	0.650904	0.523506	0.399618	0.228298	0.137784
280.8	0.779563	0.740938	0.650547	0.523644	0.39918	0.228349	0.137288
281	0.778948	0.740405	0.650202	0.52348	0.399343	0.227957	0.137136
281.2	0.778695	0.740022	0.650228	0.52322	0.399501	0.228038	0.136814
281.4	0.777594	0.738706	0.64994	0.522539	0.398137	0.227159	0.136734
281.6	0.7771	0.738339	0.649202	0.522366	0.397357	0.225779	0.136547
281.8	0.776478	0.738166	0.648918	0.522178	0.397339	0.225574	0.136864
282	0.776027	0.73753	0.649169	0.522135	0.397793	0.225914	0.137416
282.2	0.775461	0.736977	0.648171	0.522161	0.397881	0.225751	0.138082
282.4	0.77512	0.736742	0.648296	0.522288	0.39778	0.225592	0.138316
282.6	0.77615	0.73693	0.648443	0.522641	0.398477	0.226285	0.138691
282.8	0.776586	0.737497	0.64858	0.521969	0.399652	0.226469	0.139117
283	0.77767	0.738703	0.648708	0.522586	0.400288	0.226923	0.139451
283.2	0.779304	0.739971	0.649953	0.523794	0.401445	0.227659	0.140527
283.4	0.779489	0.739911	0.650476	0.524139	0.401742	0.227609	0.140712
283.6	0.78066	0.740247	0.651801	0.524817	0.402396	0.229343	0.141306
283.8	0.780949	0.74038	0.652239	0.525324	0.402157	0.22963	0.140883
284	0.781631	0.740797	0.652979	0.526034	0.402137	0.230142	0.140993
284.2	0.782123	0.740771	0.653722	0.526256	0.402365	0.230803	0.140411
284.4	0.7822	0.741187	0.654124	0.526805	0.402337	0.231019	0.139933
284.6	0.782715	0.74168	0.655356	0.527584	0.402281	0.231836	0.139821
284.8	0.783383	0.742442	0.655989	0.528559	0.402768	0.232538	0.140238
285	0.78287	0.74204	0.655823	0.527897	0.4029	0.232527	0.140583
285.2	0.781902	0.741762	0.654823	0.527808	0.401898	0.232898	0.139876
285.4	0.78162	0.74171	0.654583	0.527851	0.401575	0.232248	0.140109
285.6	0.781168	0.742333	0.654535	0.528132	0.401559	0.232017	0.140308
285.8	0.780946	0.742491	0.654838	0.527945	0.401509	0.232709	0.14015
286	0.78062	0.742113	0.65441	0.527725	0.401905	0.232269	0.139453
286.2	0.780213	0.742611	0.653766	0.527309	0.401754	0.232234	0.139738
286.4	0.779472	0.741641	0.653171	0.526448	0.401419	0.231845	0.139086
286.6	0.779338	0.741321	0.653045	0.526591	0.402129	0.231854	0.13907
286.8	0.779088	0.741258	0.652664	0.525965	0.40183	0.231076	0.139098
287	0.778725	0.740866	0.651534	0.525386	0.401027	0.230422	0.138722
287.2	0.778097	0.741158	0.651227	0.525007	0.401542	0.229791	0.138939
287.4	0.777882	0.741223	0.65123	0.525115	0.401831	0.229693	0.139421
287.6	0.778038	0.741452	0.651917	0.525847	0.401808	0.23034	0.139789
287.8	0.777258	0.741153	0.651347	0.526305	0.401524	0.229515	0.139189
288	0.77723	0.741203	0.651505	0.526175	0.401766	0.229421	0.139652
288.2	0.777392	0.741105	0.652218	0.526784	0.40215	0.229556	0.139831
288.4	0.777694	0.741705	0.652825	0.527197	0.402497	0.229955	0.140808
288.6	0.778656	0.742568	0.654306	0.527963	0.403483	0.230454	0.141934
288.8	0.779508	0.743029	0.654633	0.528598	0.404068	0.230849	0.142499
289	0.77981	0.742894	0.654325	0.528473	0.403924	0.231383	0.143031
289.2	0.780072	0.742945	0.654287	0.5292	0.404162	0.23135	0.142237
289.4	0.780772	0.74316	0.654813	0.52938	0.404354	0.232001	0.142456
289.6	0.781231	0.74436	0.655553	0.530414	0.404667	0.232876	0.143079
289.8	0.781912	0.744265	0.65559	0.530347	0.404697	0.232967	0.143247
290	0.781813	0.743943	0.655287	0.529282	0.404777	0.232694	0.142783
290.2	0.782059	0.744435	0.655537	0.528902	0.404617	0.233399	0.143141
290.4	0.782753	0.74432	0.656092	0.52907	0.405067	0.234063	0.143745
290.6	0.783736	0.745293	0.656763	0.529832	0.405662	0.234564	0.144413
290.8	0.784053	0.745274	0.656521	0.528914	0.404752	0.234743	0.144647
291	0.784187	0.745847	0.65624	0.529077	0.404703	0.235014	0.144674
291.2	0.783793	0.7461	0.656043	0.529277	0.405517	0.234434	0.144613
291.4	0.784191	0.746494	0.656501	0.530102	0.405377	0.234652	0.145421
291.6	0.783677	0.746628	0.656686	0.529717	0.405145	0.233896	0.145109
291.8	0.784114	0.746965	0.657315	0.529998	0.405788	0.234679	0.145039
292	0.784387	0.747125	0.657401	0.529748	0.406374	0.234992	0.144478
292.2	0.785002	0.747423	0.657823	0.530396	0.407289	0.235086	0.143965
292.4	0.785573	0.747955	0.658183	0.531203	0.407658	0.235585	0.143975
292.6	0.785687	0.748068	0.658982	0.531929	0.408375	0.235714	0.144554
292.8	0.785518	0.747438	0.659	0.532294	0.408359	0.235677	0.143669
293	0.785057	0.747114	0.658963	0.532525	0.408476	0.235498	0.14305
293.2	0.783975	0.746752	0.658694	0.531775	0.407961	0.234829	0.141451
293.4	0.783401	0.746414	0.658059	0.531917	0.40725	0.234852	0.141431
293.6	0.783325	0.74726	0.658197	0.532741	0.406973	0.23453	0.14174
293.8	0.783118	0.74668	0.657736	0.532254	0.406123	0.233794	0.141886
294	0.783836	0.746464	0.658147	0.532234	0.405888	0.233961	0.141849
294.2	0.783984	0.746845	0.658938	0.533026	0.405884	0.234535	0.142599
294.4	0.784417	0.746609	0.659661	0.533616	0.405882	0.234744	0.142885
294.6	0.784178	0.746644	0.659371	0.533428	0.40506	0.234492	0.142202
294.8	0.78476	0.746691	0.659967	0.533533	0.403981	0.234899	0.142149
295	0.784517	0.746906	0.65982	0.533504	0.40368	0.234478	0.14225
295.2	0.784403	0.746915	0.659843	0.53288	0.403996	0.233995	0.142386
295.4	0.785745	0.747976	0.661162	0.533468	0.40476	0.235019	0.144209
295.6	0.785975	0.748274	0.661518	0.533429	0.405238	0.235565	0.14421
295.8	0.786013	0.748546	0.661177	0.533178	0.406017	0.236168	0.14405
296	0.785943	0.74873	0.66052	0.532994	0.40669	0.236399	0.144377
296.2	0.786729	0.749471	0.660891	0.533915	0.408051	0.237275	0.145266
296.4	0.787344	0.749559	0.661013	0.534963	0.409384	0.237869	0.146468
296.6	0.787201	0.750236	0.66094	0.535277	0.410954	0.238414	0.147388
296.8	0.787579	0.750216	0.660292	0.535841	0.411712	0.238823	0.147608
297	0.787621	0.750328	0.659999	0.535196	0.411929	0.238568	0.147588
297.2	0.787729	0.750566	0.659679	0.535163	0.411996	0.238055	0.148057
297.4	0.788002	0.75084	0.65953	0.535949	0.412523	0.238383	0.148264
297.6	0.787799	0.751121	0.65895	0.53622	0.41235	0.238083	0.147951
297.8	0.787818	0.750825	0.659174	0.536512	0.412494	0.237764	0.148133
298	0.787811	0.750449	0.659523	0.536094	0.412353	0.237343	0.14757
298.2	0.787173	0.750245	0.659857	0.536029	0.412319	0.236871	0.147184
298.4	0.787451	0.750033	0.66043	0.53537	0.412233	0.236663	0.146938
298.6	0.787106	0.750262	0.660295	0.535259	0.411412	0.236626	0.146244
298.8	0.787265	0.74988	0.660702	0.535048	0.411043	0.236626	0.146163
299	0.786575	0.749765	0.660844	0.534082	0.41099	0.23603	0.145981
299.2	0.78793	0.751159	0.662499	0.534555	0.411403	0.237037	0.146687
299.4	0.788792	0.752494	0.663759	0.535051	0.412338	0.238294	0.147707
299.6	0.788394	0.752685	0.663605	0.535231	0.411834	0.238336	0.14709
299.8	0.787504	0.752633	0.663228	0.535122	0.411768	0.238475	0.146993
300	0.787784	0.752556	0.663149	0.535844	0.41228	0.238931	0.147654
300.2	0.788018	0.753308	0.663394	0.536631	0.413194	0.239761	0.147505
300.4	0.787989	0.753011	0.662691	0.536871	0.413026	0.239347	0.147534
300.6	0.788245	0.753556	0.662705	0.537574	0.413297	0.240314	0.147896
300.8	0.788805	0.752932	0.66243	0.537595	0.413539	0.240574	0.148058
301	0.788919	0.75264	0.662336	0.537427	0.413702	0.239915	0.147698
301.2	0.789523	0.752619	0.662844	0.538255	0.414592	0.239621	0.148322
301.4	0.789608	0.751973	0.662466	0.538027	0.414355	0.239452	0.147828
301.6	0.790041	0.751747	0.661927	0.538359	0.414187	0.238435	0.147516
301.8	0.789972	0.751699	0.66234	0.539187	0.414081	0.23802	0.147807
302	0.790384	0.751741	0.662223	0.538881	0.414185	0.237844	0.147738
302.2	0.79107	0.751741	0.662485	0.539339	0.414482	0.238179	0.148304
302.4	0.79177	0.752168	0.662392	0.539253	0.415107	0.238651	0.148575
302.6	0.791935	0.751933	0.661662	0.539372	0.414831	0.238662	0.148342
302.8	0.792411	0.751958	0.661556	0.539192	0.41475	0.238859	0.148284
303	0.793069	0.75282	0.662231	0.539476	0.41502	0.239875	0.148908
303.2	0.794073	0.753637	0.663707	0.539781	0.414869	0.241302	0.149728
303.4	0.794047	0.754275	0.663591	0.539846	0.414766	0.242022	0.149349
303.6	0.793836	0.753707	0.663323	0.540147	0.41468	0.242213	0.149345
303.8	0.79271	0.752974	0.663428	0.539849	0.414152	0.242471	0.149099
304	0.792784	0.753341	0.663693	0.539389	0.414646	0.24269	0.149547
304.2	0.792261	0.753451	0.663943	0.539198	0.414903	0.243482	0.148943
304.4	0.792036	0.753033	0.664515	0.539184	0.41448	0.243833	0.14904
304.6	0.791804	0.752884	0.664905	0.53885	0.4148	0.244499	0.148941
304.8	0.791606	0.75281	0.665017	0.538426	0.414963	0.244069	0.148433
305	0.791174	0.752182	0.665148	0.538281	0.415175	0.243839	0.148559
305.2	0.791576	0.752054	0.665844	0.538769	0.415205	0.243688	0.148909
305.4	0.791281	0.751632	0.666061	0.538579	0.414915	0.242981	0.148521
305.6	0.790957	0.752004	0.66643	0.538945	0.415051	0.24259	0.148242
305.8	0.790239	0.752245	0.666717	0.539479	0.41571	0.242554	0.148856
306	0.791138	0.752836	0.667176	0.539679	0.417221	0.243153	0.149594
306.2	0.791682	0.75259	0.666841	0.539739	0.41766	0.243097	0.149421
306.4	0.791374	0.75273	0.665979	0.539537	0.418068	0.24266	0.149178
306.6	0.791291	0.752182	0.666017	0.539037	0.417491	0.242118	0.14925
306.8	0.791313	0.752308	0.665653	0.539055	0.417629	0.242046	0.149358
307	0.791462	0.75254	0.665817	0.539357	0.417426	0.242666	0.149752
307.2	0.791533	0.752322	0.666015	0.539058	0.416707	0.243075	0.149244
307.4	0.792575	0.752725	0.665795	0.54001	0.417024	0.243476	0.149328
307.6	0.792868	0.752432	0.665781	0.540035	0.417391	0.244078	0.149989
307.8	0.792474	0.752138	0.665384	0.539574	0.416246	0.243872	0.149442
308	0.792747	0.752609	0.665051	0.539503	0.416392	0.243873	0.149606
308.2	0.792735	0.752081	0.665012	0.539448	0.415976	0.244548	0.149345
308.4	0.79269	0.751954	0.66517	0.539409	0.415237	0.244996	0.149521
308.6	0.792499	0.751911	0.664468	0.539031	0.414784	0.245084	0.14945
308.8	0.792574	0.752451	0.664753	0.539458	0.414832	0.245071	0.14964
309	0.792262	0.752483	0.665644	0.540205	0.415724	0.24563	0.150245
309.2	0.792368	0.752276	0.665666	0.540627	0.415424	0.245173	0.149858
309.4	0.792174	0.752525	0.665614	0.540175	0.415723	0.244524	0.149709
309.6	0.791871	0.753584	0.665555	0.540143	0.416507	0.244226	0.150149
309.8	0.792525	0.754329	0.665939	0.54098	0.417555	0.244277	0.150304
310	0.792607	0.754522	0.665401	0.541334	0.417787	0.24437	0.150096
310.2	0.792766	0.75506	0.665557	0.541573	0.418166	0.243967	0.149641
310.4	0.792222	0.755635	0.665922	0.541807	0.419176	0.243883	0.149934
310.6	0.792822	0.756537	0.666555	0.542034	0.419774	0.24389	0.150361
310.8	0.793235	0.75694	0.666571	0.543191	0.42041	0.244196	0.150458
311	0.793076	0.757991	0.667309	0.543627	0.420757	0.244376	0.1505
311.2	0.792952	0.757672	0.667874	0.543368	0.420799	0.244642	0.150074
311.4	0.793367	0.758106	0.668525	0.543756	0.420922	0.244684	0.150577
311.6	0.792879	0.758522	0.668231	0.543257	0.420767	0.244566	0.150106
311.8	0.792951	0.758003	0.668166	0.543137	0.420037	0.244049	0.149864
312	0.793101	0.757264	0.668253	0.542848	0.420058	0.243713	0.149811
312.2	0.793104	0.756656	0.669034	0.543152	0.419722	0.243877	0.149958
312.4	0.792917	0.756225	0.668807	0.543331	0.419195	0.243606	0.149816
312.6	0.793674	0.756832	0.669814	0.543789	0.419615	0.244101	0.150676
312.8	0.793527	0.756825	0.670536	0.544268	0.419652	0.243464	0.150901
313	0.793673	0.756624	0.671022	0.545247	0.419928	0.244284	0.15086
313.2	0.794576	0.756409	0.670923	0.545524	0.420366	0.244477	0.150844
313.4	0.795114	0.757429	0.670867	0.545944	0.420762	0.244941	0.15169
313.6	0.794723	0.757344	0.670574	0.545979	0.420706	0.244696	0.151658
313.8	0.795686	0.75778	0.671029	0.547218	0.421149	0.245469	0.152057
314	0.795451	0.757717	0.671303	0.547273	0.421648	0.245895	0.152392
314.2	0.795839	0.758067	0.671793	0.547083	0.422747	0.246142	0.152424
314.4	0.795717	0.758067	0.671258	0.546669	0.422667	0.246033	0.152145
314.6	0.796192	0.758058	0.671211	0.546609	0.422312	0.24652	0.152087
314.8	0.796359	0.758357	0.671923	0.546902	0.422853	0.247375	0.152689
315	0.795928	0.759088	0.67212	0.546344	0.422784	0.247453	0.152534
315.2	0.795673	0.758491	0.672318	0.54649	0.423158	0.24814	0.15257
315.4	0.795745	0.759186	0.672324	0.546555	0.422783	0.248406	0.152508
315.6	0.795269	0.758914	0.67134	0.546406	0.422419	0.247887	0.152013
315.8	0.795133	0.758707	0.671281	0.546206	0.422075	0.24753	0.152032
316	0.794768	0.758909	0.67078	0.545609	0.421896	0.247088	0.151448
316.2	0.79454	0.758899	0.670946	0.545987	0.421254	0.246826	0.151517
316.4	0.794686	0.758995	0.67105	0.546021	0.421241	0.24665	0.151366
316.6	0.794857	0.760023	0.672065	0.546299	0.421973	0.247283	0.151949
316.8	0.794248	0.759782	0.67172	0.546616	0.421903	0.247269	0.152516
317	0.795157	0.760242	0.672375	0.547381	0.422864	0.248216	0.152696
317.2	0.795208	0.760989	0.672786	0.547457	0.423896	0.248386	0.153152
317.4	0.794933	0.761264	0.672686	0.548042	0.42383	0.248718	0.152841
317.6	0.79442	0.761192	0.67274	0.547798	0.423723	0.247965	0.15251
317.8	0.794663	0.761779	0.672894	0.548609	0.424303	0.248562	0.152264
318	0.794498	0.761404	0.673293	0.548081	0.424683	0.248137	0.152025
318.2	0.794772	0.76111	0.672551	0.548015	0.424594	0.247893	0.151569
318.4	0.79536	0.760797	0.672146	0.547748	0.424241	0.24759	0.151447
318.6	0.795678	0.76039	0.672438	0.547782	0.424716	0.248258	0.151816
318.8	0.796559	0.760653	0.672936	0.548538	0.425429	0.248884	0.15232
319	0.796284	0.759742	0.672176	0.548363	0.424507	0.248076	0.151678
319.2	0.795918	0.759329	0.671868	0.548571	0.424662	0.248209	0.151639
319.4	0.795618	0.75917	0.671339	0.548145	0.423629	0.247991	0.151226
319.6	0.795078	0.75845	0.670372	0.547993	0.422951	0.247757	0.150984
319.8	0.795272	0.758515	0.670564	0.54812	0.423192	0.248426	0.150725
320	0.796043	0.758621	0.671109	0.548543	0.423659	0.248778	0.150804
320.2	0.796311	0.758661	0.671514	0.549616	0.423799	0.249498	0.15173
320.4	0.796595	0.758908	0.671777	0.549393	0.424157	0.249884	0.151478
320.6	0.796632	0.759668	0.672057	0.549687	0.425142	0.250757	0.152582
320.8	0.797554	0.760802	0.673257	0.550206	0.426235	0.251688	0.154431
321	0.797915	0.761361	0.674126	0.550314	0.426958	0.252153	0.154338
321.2	0.797705	0.761859	0.674464	0.55028	0.427283	0.253078	0.154439
321.4	0.797279	0.762003	0.674501	0.550553	0.427337	0.252967	0.154116
321.6	0.797233	0.761998	0.674564	0.549918	0.427754	0.252321	0.154161
321.8	0.797412	0.762042	0.674268	0.550152	0.428221	0.252257	0.153894
322	0.798297	0.761983	0.674792	0.549691	0.428727	0.25198	0.154234
322.2	0.799623	0.761857	0.675039	0.549618	0.42926	0.251686	0.154197
322.4	0.799741	0.761257	0.674945	0.548799	0.429236	0.251489	0.154516
322.6	0.800293	0.761065	0.675004	0.548523	0.429379	0.251499	0.154657
322.8	0.800665	0.760282	0.67456	0.548377	0.428931	0.251032	0.154072
323	0.799688	0.759107	0.673654	0.54794	0.427781	0.250445	0.153396
323.2	0.799318	0.759147	0.67365	0.547758	0.427718	0.25067	0.153378
323.4	0.799261	0.758723	0.673913	0.547833	0.427326	0.250838	0.153711
323.6	0.799117	0.758594	0.674495	0.548657	0.426846	0.251371	0.153623
323.8	0.799731	0.759186	0.675369	0.549512	0.427797	0.252183	0.154356
324	0.800464	0.76003	0.675898	0.550605	0.428222	0.253077	0.155684
324.2	0.800482	0.761074	0.67591	0.551704	0.428213	0.253904	0.156222
324.4	0.800376	0.761189	0.676047	0.551873	0.428863	0.253563	0.155979
324.6	0.800169	0.762335	0.676656	0.552357	0.429113	0.253539	0.156519
324.8	0.800874	0.763785	0.677064	0.552486	0.429426	0.254335	0.157665
325	0.800622	0.764057	0.677297	0.552376	0.429024	0.254707	0.157601
325.2	0.80075	0.764855	0.677361	0.552001	0.429146	0.255185	0.157603
325.4	0.800781	0.765555	0.678129	0.552193	0.429235	0.254788	0.157076
325.6	0.80209	0.766107	0.67895	0.552563	0.429948	0.254725	0.156969
325.8	0.802529	0.766476	0.678639	0.552999	0.42945	0.254637	0.157306
326	0.803424	0.766735	0.679341	0.552619	0.429883	0.255192	0.157008
326.2	0.804058	0.767085	0.679561	0.552183	0.430755	0.25523	0.157364
326.4	0.804163	0.766897	0.678843	0.551996	0.43065	0.255398	0.157316
326.6	0.804528	0.766441	0.6783	0.551767	0.430443	0.254841	0.156944
326.8	0.804706	0.76571	0.678395	0.552094	0.430157	0.255132	0.156693
327	0.804432	0.76581	0.678432	0.552367	0.430063	0.255332	0.156585
327.2	0.80434	0.765791	0.678746	0.551819	0.430457	0.254922	0.156741
327.4	0.804336	0.765665	0.678959	0.55197	0.431011	0.254906	0.156474
327.6	0.804682	0.76657	0.679381	0.552816	0.43188	0.255292	0.156509
327.8	0.805423	0.767359	0.679285	0.553196	0.433115	0.255699	0.157357
328	0.805623	0.767703	0.679497	0.553754	0.432739	0.256588	0.157678
328.2	0.805322	0.767342	0.679682	0.554292	0.432781	0.256474	0.157087
328.4	0.804652	0.766892	0.67922	0.553387	0.432112	0.255837	0.156468
328.6	0.803699	0.766577	0.678778	0.552602	0.431207	0.256057	0.155913
328.8	0.80397	0.767297	0.67943	0.553358	0.431727	0.257085	0.157131
329	0.803145	0.766687	0.679619	0.552829	0.430919	0.257143	0.156621
329.2	0.802732	0.767119	0.679542	0.553239	0.430351	0.257296	0.156339
329.4	0.802222	0.766892	0.679363	0.553541	0.429747	0.25686	0.156028
329.6	0.802152	0.767223	0.678863	0.553458	0.429433	0.257235	0.1564
329.8	0.801668	0.767756	0.678008	0.553278	0.429576	0.25817	0.156686
330	0.800852	0.767922	0.677688	0.552558	0.429417	0.258219	0.155467
330.2	0.801179	0.768416	0.677663	0.552638	0.42971	0.257757	0.156269
330.4	0.801481	0.767982	0.677219	0.553046	0.429324	0.257279	0.156154
330.6	0.801411	0.767798	0.677324	0.553162	0.429353	0.256716	0.156478
330.8	0.801757	0.767674	0.677666	0.553887	0.430222	0.256799	0.156987
331	0.801274	0.768379	0.677676	0.55368	0.431038	0.256188	0.157162
331.2	0.801615	0.767699	0.677679	0.553318	0.431538	0.255431	0.156904
331.4	0.802755	0.768719	0.67824	0.55461	0.432492	0.256057	0.157834
331.6	0.803574	0.769211	0.678986	0.555214	0.43331	0.256505	0.158808
331.8	0.804301	0.769013	0.679306	0.555896	0.433094	0.256706	0.159483
332	0.805112	0.768858	0.679964	0.555891	0.432684	0.256805	0.160015
332.2	0.805595	0.768861	0.679977	0.556031	0.432188	0.25671	0.160264
332.4	0.805354	0.768166	0.679882	0.555439	0.431576	0.25621	0.160137
332.6	0.805358	0.768183	0.680821	0.556833	0.432129	0.256705	0.160692
332.8	0.805722	0.76853	0.681508	0.557534	0.432372	0.257352	0.161476
333	0.805073	0.767968	0.681252	0.557051	0.431625	0.25715	0.16125
333.2	0.805475	0.768711	0.681795	0.557406	0.43197	0.25814	0.161469
333.4	0.805276	0.768667	0.681464	0.557031	0.431443	0.258036	0.161043
333.6	0.805676	0.769389	0.681767	0.556446	0.431597	0.25848	0.160478
333.8	0.805844	0.76993	0.682157	0.556749	0.432252	0.258738	0.159907
334	0.805738	0.769383	0.682845	0.556513	0.431701	0.258229	0.159214
334.2	0.806888	0.769704	0.683259	0.556159	0.431975	0.258069	0.159547
334.4	0.807438	0.769529	0.683049	0.556126	0.431809	0.257942	0.158553
334.6	0.807883	0.769851	0.68336	0.556667	0.432131	0.258209	0.15903
334.8	0.808489	0.769858	0.683443	0.55674	0.432412	0.258713	0.158914
335	0.80861	0.770004	0.683647	0.556652	0.432857	0.258578	0.158418
335.2	0.80913	0.770083	0.684028	0.556874	0.433137	0.259265	0.158079
335.4	0.808835	0.769799	0.683329	0.557372	0.433078	0.258954	0.157898
335.6	0.808068	0.768894	0.683219	0.557474	0.433306	0.25905	0.15775
335.8	0.808289	0.76907	0.68387	0.55815	0.433585	0.25954	0.158551
336	0.80791	0.769211	0.68369	0.557979	0.433317	0.259238	0.158427
336.2	0.807414	0.769292	0.68346	0.558547	0.433026	0.259267	0.158554
336.4	0.806667	0.768839	0.683513	0.558752	0.433831	0.258667	0.158838
336.6	0.80652	0.769218	0.683897	0.559438	0.434613	0.258973	0.159753
336.8	0.806375	0.769311	0.684316	0.559985	0.435425	0.259609	0.160675
337	0.805989	0.768914	0.684204	0.559498	0.435483	0.258311	0.160614
337.2	0.806277	0.769353	0.684427	0.559667	0.436248	0.258283	0.160835
337.4	0.806089	0.769428	0.684295	0.559266	0.436393	0.257464	0.160671
337.6	0.806973	0.769834	0.684742	0.559006	0.436854	0.257749	0.161142
337.8	0.807521	0.769747	0.684921	0.559184	0.43717	0.258199	0.161552
338	0.807989	0.769758	0.68502	0.558529	0.436984	0.258097	0.16162
338.2	0.807936	0.769751	0.684342	0.558075	0.436401	0.257329	0.16136
338.4	0.808357	0.769867	0.68402	0.558283	0.436101	0.257468	0.161399
338.6	0.808877	0.770377	0.683976	0.558496	0.436316	0.258338	0.162012
338.8	0.809313	0.770743	0.684338	0.558222	0.436535	0.258495	0.16182
339	0.80862	0.769898	0.683609	0.557767	0.436294	0.258309	0.161556
339.2	0.807976	0.769973	0.68377	0.5575	0.43605	0.258434	0.161031
339.4	0.807745	0.769067	0.683358	0.558038	0.435705	0.258464	0.160408
339.6	0.807863	0.769473	0.684109	0.558198	0.43602	0.259657	0.161364
339.8	0.808372	0.770371	0.684677	0.55853	0.436259	0.2607	0.1619
340	0.808254	0.770183	0.683986	0.558447	0.435336	0.260653	0.161378
340.2	0.808983	0.770843	0.684665	0.559242	0.435812	0.261276	0.162329
340.4	0.809697	0.771052	0.685142	0.559858	0.436956	0.262157	0.162667
340.6	0.810655	0.771499	0.685723	0.56038	0.437827	0.262668	0.163155
340.8	0.810927	0.772061	0.685735	0.560976	0.43816	0.262576	0.163214
341	0.810666	0.772273	0.685427	0.560912	0.437912	0.261919	0.162315
341.2	0.811264	0.773284	0.685727	0.561292	0.438341	0.262408	0.162712
341.4	0.811542	0.77316	0.686084	0.560937	0.438423	0.262267	0.162454
341.6	0.81163	0.773414	0.686315	0.56118	0.438379	0.262351	0.163638
341.8	0.811796	0.773461	0.686233	0.56108	0.4389	0.262456	0.16323
342	0.811824	0.773036	0.687086	0.560572	0.438697	0.261862	0.162741
342.2	0.811178	0.772402	0.687007	0.560188	0.438378	0.261205	0.162082
342.4	0.81124	0.772946	0.68725	0.560365	0.43851	0.261356	0.162024
342.6	0.811237	0.772758	0.688097	0.560561	0.438587	0.261534	0.161919
342.8	0.81038	0.771912	0.688419	0.560606	0.438497	0.260296	0.162068
343	0.810069	0.771382	0.688279	0.56106	0.439429	0.260077	0.16235
343.2	0.810798	0.772334	0.689446	0.562243	0.440392	0.260889	0.162121
343.4	0.811362	0.772874	0.689976	0.562282	0.440702	0.262034	0.16215
343.6	0.811047	0.773504	0.690049	0.562109	0.441348	0.262639	0.162779
343.8	0.811461	0.774513	0.690391	0.563072	0.442074	0.263687	0.163264
344	0.811184	0.774156	0.690695	0.563608	0.442276	0.264067	0.163793
344.2	0.811726	0.774485	0.691402	0.564077	0.44292	0.26465	0.163991
344.4	0.812635	0.775399	0.691421	0.564612	0.443994	0.26527	0.163817
344.6	0.812001	0.775425	0.690568	0.563688	0.443447	0.265044	0.164088
344.8	0.811238	0.77496	0.689807	0.563011	0.442497	0.265008	0.164088
345	0.810735	0.775369	0.689702	0.56251	0.442016	0.26434	0.163687
345.2	0.811514	0.775417	0.689347	0.562249	0.441949	0.26407	0.164211
345.4	0.811229	0.774622	0.689193	0.561683	0.441952	0.263355	0.164409
345.6	0.810884	0.77499	0.688994	0.561162	0.44151	0.263465	0.164791
345.8	0.811943	0.775089	0.689032	0.561451	0.442	0.26357	0.164313
346	0.811219	0.773693	0.689171	0.560696	0.441276	0.26258	0.163838
346.2	0.810314	0.773138	0.688328	0.560249	0.440634	0.261443	0.163047
346.4	0.810276	0.773142	0.688522	0.560696	0.440709	0.261371	0.163343
346.6	0.810269	0.772644	0.688687	0.560873	0.440797	0.261251	0.163722
346.8	0.810199	0.773	0.688138	0.561388	0.441304	0.260853	0.164147
347	0.811482	0.773918	0.688023	0.561867	0.441807	0.26196	0.164135
347.2	0.811438	0.774405	0.688251	0.562103	0.4415	0.263028	0.163986
347.4	0.81081	0.774555	0.688085	0.561332	0.441323	0.26304	0.163376
347.6	0.810257	0.774713	0.687592	0.561837	0.441169	0.263491	0.16318
347.8	0.810681	0.775398	0.6881	0.562882	0.441893	0.264431	0.163337
348	0.809959	0.774858	0.687464	0.562284	0.441199	0.264185	0.16251
348.2	0.810724	0.775769	0.687661	0.562736	0.440944	0.26507	0.162622
[truncated: 2,758 more rows]
