# Supplementary material for: From netrin‐1‐targeted SPECT/CT to internal radiotherapy for management of advanced solid tumors
Source: EMBO Mol Med. 2023 Mar 6;15(4):e16732. doi: 10.15252/emmm.202216732 (PMC10086585; doi:10.15252/emmm.202216732)
Supplement: Supplementary file 6 — Source Data for Figure 3 [file EMMM-15-e16732-s006.zip]

Archive with 34 entries (25 files):
- Figure 3/
- __MACOSX/._Figure 3
- Figure 3/3E/
- __MACOSX/Figure 3/._3E
- Figure 3/3B/
- __MACOSX/Figure 3/._3B
- Figure 3/3C/
- __MACOSX/Figure 3/._3C
- Figure 3/3D/
- __MACOSX/Figure 3/._3D
- Figure 3/3H/
- __MACOSX/Figure 3/._3H
- Figure 3/3A/
- __MACOSX/Figure 3/._3A
- Figure 3/3F/
- __MACOSX/Figure 3/._3F
- Figure 3/3G/
- __MACOSX/Figure 3/._3G
- Figure 3/3E/Tomographic scintigraphy and X-ray CT, Combi.pptx
- __MACOSX/Figure 3/3E/._Tomographic scintigraphy and X-ray CT, Combi.pptx
- Figure 3/3B/Tomographic scintigraphy and X-ray CT, Combi.pptx
- __MACOSX/Figure 3/3B/._Tomographic scintigraphy and X-ray CT, Combi.pptx
- Figure 3/3C/Tumor biodistribution ratio of..., Numerical Values.xlsx
- __MACOSX/Figure 3/3C/._Tumor biodistribution ratio of..., Numerical Values.xlsx
- Figure 3/3D/Biodistribution of NP137-NODAGA-111, Numerical Values.xlsx
- __MACOSX/Figure 3/3D/._Biodistribution of NP137-NODAGA-111, Numerical Values.xlsx
- Figure 3/3H/Analysis of the autoradiography ratio, Numerical Values.xlsx
- __MACOSX/Figure 3/3H/._Analysis of the autoradiography ratio, Numerical Values.xlsx
- Figure 3/3A/Tomographic scintigraphy and X-ray CT, Combi.pptx
- __MACOSX/Figure 3/3A/._Tomographic scintigraphy and X-ray CT, Combi.pptx
- Figure 3/3F/Tomographic scintigraphy and X-ray CT, Combi.pptx
- __MACOSX/Figure 3/3F/._Tomographic scintigraphy and X-ray CT, Combi.pptx
- Figure 3/3G/Autoradiography of NP137-NODAGA-111, Radiography.pptx
- __MACOSX/Figure 3/3G/._Autoradiography of NP137-NODAGA-111, Radiography.pptx
