# Supplementary material for: From netrin‐1‐targeted SPECT/CT to internal radiotherapy for management of advanced solid tumors
Source: EMBO Mol Med. 2023 Mar 6;15(4):e16732. doi: 10.15252/emmm.202216732 (PMC10086585; doi:10.15252/emmm.202216732)
Supplement: Supplementary file 6 — Source Data for Figure 3 [file EMMM-15-e16732-s006.zip › Figure 3/3C/Tumor biodistribution ratio of..., Numerical Values.xlsx]

## Sheet: Feuil1
Time post injection (hours)	% ID/g organ
	4T1					67NR
24	11.679	15.974	14.52	14.138	9.426	2.71	3.15	2.52	2.48
48	17.405	15.747	14.085	11.716	11.583	2.93	1.49	1.68	1.78
72	9.978	8.325	15.505	9.076	10.142	2.21	1.41	0.42	1.9
96	7.6	5.106	8.635	8.845	15.77	2.15	1.15	0.43	0.89
2 way anova	p value < 0.001
