# Supplementary material for: From netrin‐1‐targeted SPECT/CT to internal radiotherapy for management of advanced solid tumors
Source: EMBO Mol Med. 2023 Mar 6;15(4):e16732. doi: 10.15252/emmm.202216732 (PMC10086585; doi:10.15252/emmm.202216732)
Supplement: Supplementary file 6 — Source Data for Figure 3 [file EMMM-15-e16732-s006.zip › Figure 3/3D/Biodistribution of NP137-NODAGA-111, Numerical Values.xlsx]

## Sheet: Feuil1
	% ID/g organ
	48h				72h				96h
Cadaver	3.652	3.474	4.34	3.989	3.061	3.748	3.713	4.099	2.948	3.017	2.971
Brain	0.694	0.346	0.422	0.458	0.282	0.41	0.522	0.532	0.276	0.353	0.5
Heart	8.037	7.512	8.302	9.172	7.065	9.677	11.044	9.18	7.341	7.817	7.244
Liver	8.748	8.522	10.876	9.314	12.608	8.455	9.744	8.87	6.86	8.287	7.9
Muscle	2.129	1.558	1.835	1.815	1.266	1.921	1.624	1.716	1.171	1.366	1.253
Bone	2.989	3.271	3.301	3.136	2.953	3.093	3.108	4.07	2.696	1.946	1.279
Skin	5.002	6.501	5.985	5.321	3.995	4.967	4.454	5.551	4.353	4.479	4.04
Lung	7.672	7.897	8.12	9.636	6.631	8.552	9.468	9.399	6.549	6.437	6.345
Spleen	8.531	9.557	9.226	12.918	12.383	13.976	10.888	13.813	9.64	3.998	8.944
Kidney	10.906	10.821	12.548	11.71	8.916	11.073	10.954	8.746	8.671	4.421	9.858
Blood	10.2	10.388	12.698	11.628	9.604	15.321	16.214	11.385	6.769	5.124	7.404
Digestive tract	3.692	3.414	3.479	3.614	3.003	4.054	4.07	3.295	3.076	1.811	4.008
Tumor	19.206	25.445	24.601	20.778	23.071	29.451	27.011	32.689	16.188	9.734	19.469
Gonads	1.17	2.162	5.444	2.295	3.258	0.618	3.248	3.218	2.567	1.302	4.394
FT+Uterus	3.15	6.02	8.638	5.72	8.931	13.667	7.972	12.141	12.024	4.293	9.34
