# Supplementary material for: From netrin‐1‐targeted SPECT/CT to internal radiotherapy for management of advanced solid tumors
Source: EMBO Mol Med. 2023 Mar 6;15(4):e16732. doi: 10.15252/emmm.202216732 (PMC10086585; doi:10.15252/emmm.202216732)
Supplement: Supplementary file 6 — Source Data for Figure 3 [file EMMM-15-e16732-s006.zip › Figure 3/3H/Analysis of the autoradiography ratio, Numerical Values.xlsx]

## Sheet: Feuil1
Slice	relative values
	EMT6	4T1
1	3.82	3.49
2	4.72	3.68
3	2.87	3.11
4	3.23	4.27
5	5.48	7.29
6	5.59	4.48
7	5.29	3.96
8	6.98	4.18
9	6.27	4.96
10	6.91	5.07
11	8.1	4.07
12	4.96	5.14
13	5.65	3.36
14	3.59	3.43
15		3.92
16		3.81
17		3.76
18		4.56
19		3.58
20		3.36
21		2.33
22		2.47
23		2.86
24		1.61
