# Supplementary material for: From netrin‐1‐targeted SPECT/CT to internal radiotherapy for management of advanced solid tumors
Source: EMBO Mol Med. 2023 Mar 6;15(4):e16732. doi: 10.15252/emmm.202216732 (PMC10086585; doi:10.15252/emmm.202216732)
Supplement: Supplementary file 7 — Source Data for Figure 4 [file EMMM-15-e16732-s009.zip]

Archive with 32 entries (26 files):
- Figure 4/
- __MACOSX/._Figure 4
- Figure 4/4E/
- __MACOSX/Figure 4/._4E
- Figure 4/4B/
- __MACOSX/Figure 4/._4B
- Figure 4/4C/
- __MACOSX/Figure 4/._4C
- Figure 4/4D/
- __MACOSX/Figure 4/._4D
- Figure 4/4A/
- __MACOSX/Figure 4/._4A
- Figure 4/4E/Cleaved caspase-3 expression, quantif.xlsx
- __MACOSX/Figure 4/4E/._Cleaved caspase-3 expression, quantif.xlsx
- Figure 4/4E/Cleaved caspase-3 expression, Micr.image.pptx
- __MACOSX/Figure 4/4E/._Cleaved caspase-3 expression, Micr.image.pptx
- Figure 4/4B/Kaplan-Meier, Numerical Values.xlsx
- __MACOSX/Figure 4/4B/._Kaplan-Meier, Numerical Values.xlsx
- Figure 4/4B/Tumor volume, Numerical Values.xlsx
- __MACOSX/Figure 4/4B/._Tumor volume, Numerical Values.xlsx
- Figure 4/4C/Kaplan-Meier, Numerical Values.xlsx
- __MACOSX/Figure 4/4C/._Kaplan-Meier, Numerical Values.xlsx
- Figure 4/4C/Tumor volume, Numerical Values.xlsx
- __MACOSX/Figure 4/4C/._Tumor volume, Numerical Values.xlsx
- Figure 4/4D/Ki-67 staining, Micr.image.pptx
- __MACOSX/Figure 4/4D/._Ki-67 staining, Micr.image.pptx
- Figure 4/4D/Ki-67 staining, quantif.xlsx
- __MACOSX/Figure 4/4D/._Ki-67 staining, quantif.xlsx
- Figure 4/4A/Kaplan-Meier, Numerical Values.xlsx
- __MACOSX/Figure 4/4A/._Kaplan-Meier, Numerical Values.xlsx
- Figure 4/4A/Tumor volume, Numerical Values.xlsx
- __MACOSX/Figure 4/4A/._Tumor volume, Numerical Values.xlsx
