# Supplementary material for: From netrin‐1‐targeted SPECT/CT to internal radiotherapy for management of advanced solid tumors
Source: EMBO Mol Med. 2023 Mar 6;15(4):e16732. doi: 10.15252/emmm.202216732 (PMC10086585; doi:10.15252/emmm.202216732)
Supplement: Supplementary file 7 — Source Data for Figure 4 [file EMMM-15-e16732-s009.zip › Figure 4/4E/Cleaved caspase-3 expression, quantif.xlsx]

## Sheet: Feuil1
	microscopy
	PBS				DOTA NP137				DOTA NP137 lu177
%	0.961015	1.2872	0.980496	2.39143	1.29363	1.3622	1.58448	5.42929	6.4446	12.152	6.065	19.2884
Number of families	1
Number of comparisons per family	2
Alpha	0.05
Dunn's multiple comparisons test	Mean rank diff,	Significant?	Summary	Adjusted P Value	A-?
PBS vs. NP137-DOTA	-2.5	No	ns	0.6536	B	NP137-DOTA
PBS vs. NP137-177Lu	-7.25	Yes	**	0.0089	C	NP137-177Lu
Test details	Mean rank 1	Mean rank 2	Mean rank diff,	n1	n2	Z
PBS vs. NP137-DOTA	3.25	5.75	-2.5	4	4	0.9806
PBS vs. NP137-177Lu	3.25	10.5	-7.25	4	4	2.844
