# Supplementary material for: From netrin‐1‐targeted SPECT/CT to internal radiotherapy for management of advanced solid tumors
Source: EMBO Mol Med. 2023 Mar 6;15(4):e16732. doi: 10.15252/emmm.202216732 (PMC10086585; doi:10.15252/emmm.202216732)
Supplement: Supplementary file 7 — Source Data for Figure 4 [file EMMM-15-e16732-s009.zip › Figure 4/4B/Kaplan-Meier, Numerical Values.xlsx]

## Sheet: Feuil1
Days elapsed	PBS	NP137	NP137-177Lu
18	1				Log-rank (Mantel-Cox) test (recommended)
18	1				Chi square	9.153
18	1				df	2
18	1				P value	0.0103
18	1				P value summary	*
20	1				Are the survival curves sig different?	Yes
20	1
23	1
27	1
32	1
18		1
18		1
18		1
20		1
21		1
21		1
22		1
22		1
25		1
36		1
20			1
25			1
27			1
29			1
34			1
34			1
34			1
34			1
34			1
