# Supplementary material for: From netrin‐1‐targeted SPECT/CT to internal radiotherapy for management of advanced solid tumors
Source: EMBO Mol Med. 2023 Mar 6;15(4):e16732. doi: 10.15252/emmm.202216732 (PMC10086585; doi:10.15252/emmm.202216732)
Supplement: Supplementary file 7 — Source Data for Figure 4 [file EMMM-15-e16732-s009.zip › Figure 4/4B/Tumor volume, Numerical Values.xlsx]

## Sheet: Feuil1
	Volume (mm3)
Days elapsed	PBS										NP137										NP137-177Lu
0	0	0	0	0	0	0	0	0	0	0	0	0	0	0	0	0	0	0	0	0	0	0	0	0	0	0	0	0	0
5	138.235	72.1071	44.0969	100.976	67.294	96.0221	50.82	86.1114	94.55	67.5028	112.764	90.7855	174.932	123.732	87.4736	85.7194	101.049	62.9775	32	55.6528	161.817	92.0626	148.997	74.3712	126.66	79.7732	48.668	32.6897	55.7439
8	343.431	205.12	81.9257	252.164	163.667	365.204	113.214	222.383	180.595	311.889	268.408	222.141	351.277	294.001	276.265	128.63	213.508	203.4	44.9867	319.671	198.81	176	287.557	175.578	199.6	155.334	190.908	93.2098	162.52
11	712.581	280.153	392.51	477.042	380.328	556.461	405.481	768.028	261.567	686.658	310.5	326.391	829.721	429.184	484.373	580.297	440.002	402.538	121.334	571.777	376.452	186.141	456.027	239.039	322.888	210.424	236.346	58.895	222.295
13	1095.69	371.397	476.824	959.534	416	846.91	449.04	824.891	279.873	1304.69	511.534	446.104	790.824	656.385	773.853	712.954	516.47	652.373	240.173	795.001	342.806	200.45	488.165	332.71	424.146	313.24	292.058	123.246	219.466
15	1516.87	425.74	862.113	1131.46	493.682	1599.15	531.722	989.18	355.311	1790.9	571.765	504.114	1072.31	852.33	1537.06	859.001	635.393	728.426	305.273	825.155	461.553	315.257	592.615	351.683	496.262	390.201	288.035	217.18	338.723
18	2075.53	581.179	1030.12	555.381	1703.8	1822.23	1175.57	1499.21	554.108	2954.1	792.241	700	2196.73	1584.15	2041.34	1138.35	792.467	861.133	455.347	1835.45	711.595	608.045	912.239	569.889	662.435	471.625	377.31	482.89	428.521
2-way anova		Tukey's multiple comparisons test	Predicted (LS) mean diff,	95,00% CI of diff,	Below threshold?	Summary	Adjusted P Value
		PBS vs. NP137	64.59	-50,97 to 180,1	No	ns	0.3855
		PBS vs. NP137-177Lu	295.3	176,6 to 414,0	Yes	****	<0,0001
		NP137 vs. NP137-177Lu	230.7	112,0 to 349,4	Yes	****	<0,0001
