# Supplementary material for: From netrin‐1‐targeted SPECT/CT to internal radiotherapy for management of advanced solid tumors
Source: EMBO Mol Med. 2023 Mar 6;15(4):e16732. doi: 10.15252/emmm.202216732 (PMC10086585; doi:10.15252/emmm.202216732)
Supplement: Supplementary file 7 — Source Data for Figure 4 [file EMMM-15-e16732-s009.zip › Figure 4/4C/Kaplan-Meier, Numerical Values.xlsx]

## Sheet: Feuil1
Days elapsed	PBS	NP137	NP137-177Lu
77	1					Log-rank (Mantel-Cox) test (recommended)
91	1					Chi square	12.02
99	1					df	2
116	1					P value	0.0025
126	1					P value summary	**
126	1					Are the survival curves sig different?	Yes
126	1
126	1
70		1
70		1
84		1
99		1
116		1
116		1
126		1
126		1
84			1
116			1
147			1
147			1
147			1
200			1
250			1
250			1
250			1
