# Supplementary material for: From netrin‐1‐targeted SPECT/CT to internal radiotherapy for management of advanced solid tumors
Source: EMBO Mol Med. 2023 Mar 6;15(4):e16732. doi: 10.15252/emmm.202216732 (PMC10086585; doi:10.15252/emmm.202216732)
Supplement: Supplementary file 7 — Source Data for Figure 4 [file EMMM-15-e16732-s009.zip › Figure 4/4C/Tumor volume, Numerical Values.xlsx]

## Sheet: Feuil1
Days elapsed	PBS								NP137								NP137-177Lu
0	0	0	0	0	0	0	0	0	0	0	0	0	0	0	0	0	0	0	0	0	0	0	0	0	0
15	92.4227	28.3116	33.2842	32.8583	36.9475	65.9963	64.012	90.2349	81.3857	59.3374	43.2285	113.465	146.795	90.9085	81.6484	65.4902	44.9542	37.8993	71.0644	50.7232	47.2615	51.9115	51.4395	53.7486	69.5835
21	88.7522	33.0435	82.9021	115.811	56.3393	135.023	82.75	157.926	94.0663	126.91	91.2384	99.766	344.715	82.5014	137.312	181.252	31.5587	55.296	84.6835	95.1312	57.0421	45.338	50.8418	46.5964	70.8478
28	134.1	85.668	133.38	135.001	194.418	209.952	165.568	283.655	153.427	208.203	270.935	132.278	590.103	230.999	297.948	285.582	67.6029	92.5481	143.264	117.537	103.874	99.613	106.363	73.0476	144.653
35	282.266	110.278	287.419	289.005	271.233	335.619	218.128	441.682	223.653	430.377	296.972	354.042	533.641	282.469	117.521	389.236	84.7224	198.923	245	204.231	170.991	191.688	137.853	167.482	79.9813
42	420.688	123.417	533.535	350.201	463.23	559.117	239.643	562.432	324.156	667.448	381.224	285.945	703.758	331.914	240.123	416.488	85.4429	221.202	340.716	360.051	319.883	153.894	159.16	185.296	125.257
50	794.902	195.799	697.755	778.869	513.622	780.395	477.793	653.072	516.701	851.357	380.322	445.543	849.038	422.747	430.885	503.938	131.673	320.532	362.126	332.743	398.528	191.96	314.116	179.249	352.555
58	1106.62	174.641	752.53	1265.65	531.399	901.715	519.281	745.283	503.214	990.794	489.507	438.508	969.956	502.327	535.3	637.223	148.923	381.082	654.336	375.625	538.547	238.19	262.181	297.051	464.363
63	418.317	228.34	558.668	1566.22	836.571	1099.4	725.44	806.151	618.566	1380.42	550.694	529.539	1086.69	575.511	924.573	799.187	167.658	373.565	1000.8	512.345	646.79	283.029	353.416	310.175	910.854
70	405.312	289.923	848.965	1418.68	909.662	1322.11	766.295	897.73	750.044	1363.77	717.502	536.851	2073.66	775.61	1320.7	973.632	231.686	577.975	899.556	597.663	632.444	450.718	550.063	343.257	585.726
2-way anova		Tukey's multiple comparisons test	Predicted (LS) mean diff,	95,00% CI of diff,	Below threshold?	Summary	Adjusted P Value
		PBS vs. NP137	-30.24	-104,0 to 43,52	No	ns	0.5982
		PBS vs. NP137-177Lu	169.4	97,73 to 241,1	Yes	****	<0,0001
		NP137 vs. NP137-177Lu	199.7	128,0 to 271,3	Yes	****	<0,0001
