# Supplementary material for: From netrin‐1‐targeted SPECT/CT to internal radiotherapy for management of advanced solid tumors
Source: EMBO Mol Med. 2023 Mar 6;15(4):e16732. doi: 10.15252/emmm.202216732 (PMC10086585; doi:10.15252/emmm.202216732)
Supplement: Supplementary file 7 — Source Data for Figure 4 [file EMMM-15-e16732-s009.zip › Figure 4/4D/Ki-67 staining, quantif.xlsx]

## Sheet: Feuil1
	Microscopy
	PBS				DOTA NP137				DOTA NP137 lu177
% ki67 positive cells	74.767	81.5654	82.6145	68.1228	75.7775	73.5991	67.7074	69.424	53.379	54.5146	30.4657	46.0086
2-way anova		Tukey's multiple comparisons test	Mean Diff,	95,00% CI of diff,	Below threshold?	Summary	Adjusted P Value
		PBS vs. DOTA NP137	5.14	-10,23 to 20,51	No	ns	0.6339	A-B
		PBS vs. DOTA NP137 lu177	30.68	15,31 to 46,05	Yes	***	0.0009	A-C
		DOTA NP137 vs. DOTA NP137 lu177	25.54	10,16 to 40,91	Yes	**	0.0031	B-C
