# Supplementary material for: From netrin‐1‐targeted SPECT/CT to internal radiotherapy for management of advanced solid tumors
Source: EMBO Mol Med. 2023 Mar 6;15(4):e16732. doi: 10.15252/emmm.202216732 (PMC10086585; doi:10.15252/emmm.202216732)
Supplement: Supplementary file 7 — Source Data for Figure 4 [file EMMM-15-e16732-s009.zip › Figure 4/4A/Kaplan-Meier, Numerical Values.xlsx]

## Sheet: Feuil1
Days elapsed	PBS	NP137	NP137-177Lu
19	1				Log-rank (Mantel-Cox) test (recommended)
19	1				Chi square	12.38
19	1				df	2
19	1				P value	0.002
19	1				P value summary	**
19	1				Are the survival curves sig different?	Yes
19	1
19	1
30	1
13		1
16		1
16		1
19		1
19		1
23		1
23		1
23		1
26		1
18			1
19			1
23			1
23			1
26			1
30			1
30			1
34			1
34			1
37			1
37			1
37			1
