# Supplementary material for: From netrin‐1‐targeted SPECT/CT to internal radiotherapy for management of advanced solid tumors
Source: EMBO Mol Med. 2023 Mar 6;15(4):e16732. doi: 10.15252/emmm.202216732 (PMC10086585; doi:10.15252/emmm.202216732)
Supplement: Supplementary file 7 — Source Data for Figure 4 [file EMMM-15-e16732-s009.zip › Figure 4/4A/Tumor volume, Numerical Values.xlsx]

## Sheet: Tumor volume   Kaplan-Meier, Nu
	volume (mm3)
Days elapsed	PBS									NP137									NP137-177Lu
0	0	0	0	0	0	0	0	0	0	0	0	0	0	0	0	0	0	0	0	0	0	0	0	0	0	0	0	0	0	0
5	100.191	34.209	190.928	210.966	137.377	95.5515	67.1461	171.655	125.58	95.5515	110.3	145.49	55.6423	51.9115	148.071	37.044	113.175	159.175	184.741	106.388	104.83	52.9119	168.32	84.64	185.073	138.584	62.7739	97.9296	135.196	111.956
9	679.754	22.14	459.505	476.801	529.9	527.77	190.135	430.733	465.872	617.228	316.295	329.637	449.563	684.147	926.397	1370.73	303.772	390.575	280.652	203.605	270.921	121.427	400.395	405.526	301.256	397.254	220.179	338.454	157.647	259.881
13	935.993	88.9468	665.589	785.518	1399.73	1087.34	342.606	840.774	945.458	1487.74	393.989	788.611	731.629	996.365	1285.68	2406.53	326.881	697.146	264.777	353.155	340.714	107.048	315.347	480.469	352.106	345.58	276.773	386.625	179.13	325.429
16	1758.93	1036.21	904.975	1220.15	1788.88	1291.1	414.736	1113.78	1207.89	2285.9	625.694	1014.48	1549.1	1884.46	1636.82		493.544	706.357	551.538	601.071	766.862	113.501	494.18	749.732	638.871	1014.17	584.14	502.137	261.297	600.944
19	2528.84	1885.32	2380.51	1903.18	2752.34	2033.18	708.775	2171.86	2718.66		1072.12	1764.47	2648.17		2997.31		989.431	1130.97	456.266	771.351	747.274	32	865.236		722.11	1283.23	732.794	662.935	379.924	728.742
23
26
30
34
2-way anova
	Tukey's multiple comparisons test	Mean Diff,	95% CI of diff,	Significant?	Summary	Adjusted P Value
	PBS vs. NP137	50.22	-111,4 to 211,8	No	ns	0.7428
	PBS vs. NP137-177Lu	453.8	305,1 to 602,4	Yes	****	< 0,0001
	NP137 vs. NP137-177Lu	403.5	251,6 to 555,5	Yes	****	< 0,0001
