# Supplementary material for: From netrin‐1‐targeted SPECT/CT to internal radiotherapy for management of advanced solid tumors
Source: EMBO Mol Med. 2023 Mar 6;15(4):e16732. doi: 10.15252/emmm.202216732 (PMC10086585; doi:10.15252/emmm.202216732)
Supplement: Supplementary file 8 — Source Data for Figure 5 [file EMMM-15-e16732-s007.zip]

Archive with 22 entries (16 files):
- Figure 5/
- __MACOSX/._Figure 5
- Figure 5/5F/
- __MACOSX/Figure 5/._5F
- Figure 5/5C/
- __MACOSX/Figure 5/._5C
- Figure 5/5D/
- __MACOSX/Figure 5/._5D
- Figure 5/5E/
- __MACOSX/Figure 5/._5E
- Figure 5/5B/
- __MACOSX/Figure 5/._5B
- Figure 5/5F/NP137 treatment, Kaplan Meier.xlsx
- __MACOSX/Figure 5/5F/._NP137 treatment, Kaplan Meier.xlsx
- Figure 5/5C/H&S immunohistochemistry, Micr.image IHC.pptx
- __MACOSX/Figure 5/5C/._H&S immunohistochemistry, Micr.image IHC.pptx
- Figure 5/5D/Tomographic scintigraphy and X-ray CT, Combi.pptx
- __MACOSX/Figure 5/5D/._Tomographic scintigraphy and X-ray CT, Combi.pptx
- Figure 5/5E/Biodistribution of NP137-NODAGA-111, Numerical Values.xlsx
- __MACOSX/Figure 5/5E/._Biodistribution of NP137-NODAGA-111, Numerical Values.xlsx
- Figure 5/5B/Detection of netrin-1 expression, Blot.pptx
- __MACOSX/Figure 5/5B/._Detection of netrin-1 expression, Blot.pptx
