# Supplementary material for: From netrin‐1‐targeted SPECT/CT to internal radiotherapy for management of advanced solid tumors
Source: EMBO Mol Med. 2023 Mar 6;15(4):e16732. doi: 10.15252/emmm.202216732 (PMC10086585; doi:10.15252/emmm.202216732)
Supplement: Supplementary file 8 — Source Data for Figure 5 [file EMMM-15-e16732-s007.zip › Figure 5/5F/NP137 treatment, Kaplan Meier.xlsx]

## Sheet: Feuil1
days after treatment	PBS	NP137	NP137-177Lu
49	1
56	1						Log-rank (Mantel-Cox) test (recommended)
63	1						Chi square	13.22
63	1						df	2
71	1						P value	0.0013
50	1						P value summary	**
67	1						Are the survival curves sig different?	Yes
61	1
44	1
44	1
56			1
56			1
71			1
87			1
87			1
76			1
84			1
84			1
57		1
63		1
63		1
70		1
70		1
68		1
53		1
55		1
43		1
43		1
43		1
48		1
47		1
47		1
