# Supplementary material for: From netrin‐1‐targeted SPECT/CT to internal radiotherapy for management of advanced solid tumors
Source: EMBO Mol Med. 2023 Mar 6;15(4):e16732. doi: 10.15252/emmm.202216732 (PMC10086585; doi:10.15252/emmm.202216732)
Supplement: Supplementary file 8 — Source Data for Figure 5 [file EMMM-15-e16732-s007.zip › Figure 5/5E/Biodistribution of NP137-NODAGA-111, Numerical Values.xlsx]

## Sheet: Feuil1
	% ID/g organ
	96H
Cadaver	1.844	2.393	2.33
Brain	0.199	0.255	0.273
Heart	2.278	2.682	2.871
Liver	14.838	16.542	20.764
Muscle	1.018	0.819	1.05
Bone	3.688	3.214	3.059
Skin	4.257	3.127	2.323
Lung	3.814	4.204	2.556
Spleen	21.68	23.759	27.645
Kidney	8.135	8.704	10.683
Blood	1.143	3.803	2.313
Digestive tract	1.347	1.908	1.893
Tumor R1	8.414	10.19	11.582
Tumor R2	9.996	5.83	6.181
Tumor R3	7.022	4.05	6.62
Tumor R4	8.915	10.081	10.231
Tumor R5	6.286	5.677	4.428
Tumor L1	7.349	9.835	12.712
Tumor L2	9.361	8.965	5.436
Tumor L3	7.603	11.375	9.009
Tumor L4	6.045	10.204	8.715
Tumor L5	5.757	5.53	7.165
Gonads	1.828	3.627	1.338
FT+Uterus	7.759	7.463	5.226
